# Supplementary material for: DNA sequence models of genome-wide Drosophila melanogaster Polycomb binding sites improve generalization to independent Polycomb Response Elements
Source: Nucleic Acids Res. 2019 Jul 24;47(15):7781–97. doi: 10.1093/nar/gkz617 (PMC6735708; doi:10.1093/nar/gkz617)
Supplement: gkz617_Supplemental_Files [file gkz617_supplemental_files.zip]

Archive with 12 entries (12 files):
- SFile10_CPREdictorT2017GTGT_TREPredictions_H3K4me1.GFF
- SFile11_SVMMOCCA_TREPredictions_H3K4me1.GFF
- SFile1_CPREdictorT2017GTGT_PREPredictions.gff
- SFile2_CPREdictorT2017GTGT_PREPredictions_HC.GFF
- SFile3_SVMMOCCA_PREPredictions.gff
- SFile4_SVMMOCCA_PREPredictions_HC.GFF
- SFile5_SVMMOCCA_PREPredictions_HCCore.GFF
- SFile6_CPREdictorT2017GTGT_PcGTargetGenePredictions.lst
- SFile7_SVMMOCCA_PcGTargetGenePredictions.lst
- SFile8_AnalysisProfile.pdf
- SFile9_GeneOntologyAnalysis.pdf
- SupplementaryMaterial_revision_2.pdf
