# Supplementary material for: DNA sequence models of genome-wide Drosophila melanogaster Polycomb binding sites improve generalization to independent Polycomb Response Elements
Source: Nucleic Acids Res. 2019 Jul 24;47(15):7781–97. doi: 10.1093/nar/gkz617 (PMC6735708; doi:10.1093/nar/gkz617)
Supplement: gkz617_Supplemental_Files [file gkz617_supplemental_files.zip › SFile10_CPREdictorT2017GTGT_TREPredictions_H3K4me1.GFF]

2L	Unnamed	Unnamed	221750	222500	342.349215	+	.	1
2L	Unnamed	Unnamed	306040	306840	585.779993	+	.	1
2L	Unnamed	Unnamed	347680	348660	1806.071759	+	.	1
2L	Unnamed	Unnamed	354710	355690	1722.314364	+	.	1
2L	Unnamed	Unnamed	486590	487580	2659.615420	+	.	1
2L	Unnamed	Unnamed	490260	491250	3355.571397	+	.	1
2L	Unnamed	Unnamed	501370	502340	576.339590	+	.	1
2L	Unnamed	Unnamed	510200	511190	1225.537352	+	.	1
2L	Unnamed	Unnamed	516200	517200	1905.132647	+	.	1
2L	Unnamed	Unnamed	517820	518610	519.606799	+	.	1
2L	Unnamed	Unnamed	520910	521610	274.701188	+	.	1
2L	Unnamed	Unnamed	594460	595390	456.236212	+	.	1
2L	Unnamed	Unnamed	596630	597600	411.117559	+	.	1
2L	Unnamed	Unnamed	685000	685960	669.513382	+	.	1
2L	Unnamed	Unnamed	701290	702510	1887.066848	+	.	1
2L	Unnamed	Unnamed	714890	715510	297.855883	+	.	1
2L	Unnamed	Unnamed	826090	827080	1259.024433	+	.	1
2L	Unnamed	Unnamed	867950	868920	664.291069	+	.	1
2L	Unnamed	Unnamed	1076730	1077590	364.704337	+	.	1
2L	Unnamed	Unnamed	1219870	1220730	395.596746	+	.	1
2L	Unnamed	Unnamed	1434840	1435510	285.261358	+	.	1
2L	Unnamed	Unnamed	1628760	1629710	453.124623	+	.	1
2L	Unnamed	Unnamed	1648410	1649410	2877.544208	+	.	1
2L	Unnamed	Unnamed	1649540	1650510	741.487371	+	.	1
2L	Unnamed	Unnamed	1650700	1651660	464.128248	+	.	1
2L	Unnamed	Unnamed	1662810	1663810	2090.961711	+	.	1
2L	Unnamed	Unnamed	1685810	1686590	357.122523	+	.	1
2L	Unnamed	Unnamed	1886140	1886890	285.401499	+	.	1
2L	Unnamed	Unnamed	1954210	1955170	559.097604	+	.	1
2L	Unnamed	Unnamed	1970390	1970910	288.247722	+	.	1
2L	Unnamed	Unnamed	1975270	1976100	320.206370	+	.	1
2L	Unnamed	Unnamed	2013650	2014470	390.962947	+	.	1
2L	Unnamed	Unnamed	2241740	2242720	1160.939658	+	.	1
2L	Unnamed	Unnamed	2450630	2451340	326.508563	+	.	1
2L	Unnamed	Unnamed	2752690	2753680	1409.365581	+	.	1
2L	Unnamed	Unnamed	2754040	2754970	596.102185	+	.	1
2L	Unnamed	Unnamed	2755110	2755900	510.392759	+	.	1
2L	Unnamed	Unnamed	2804530	2805450	372.045232	+	.	1
2L	Unnamed	Unnamed	2829720	2830300	280.328887	+	.	1
2L	Unnamed	Unnamed	2886180	2887430	1342.482236	+	.	1
2L	Unnamed	Unnamed	2899880	2900780	427.622295	+	.	1
2L	Unnamed	Unnamed	2909270	2910110	350.908469	+	.	1
2L	Unnamed	Unnamed	3478060	3478850	372.149239	+	.	1
2L	Unnamed	Unnamed	3533880	3534400	337.054499	+	.	1
2L	Unnamed	Unnamed	3580550	3581350	442.656921	+	.	1
2L	Unnamed	Unnamed	3593840	3594820	1037.161439	+	.	1
2L	Unnamed	Unnamed	3643220	3643970	305.713127	+	.	1
2L	Unnamed	Unnamed	3655200	3656160	400.021525	+	.	1
2L	Unnamed	Unnamed	3729730	3730540	598.850105	+	.	1
2L	Unnamed	Unnamed	3789260	3790240	735.536369	+	.	1
2L	Unnamed	Unnamed	3803400	3804280	808.944667	+	.	1
2L	Unnamed	Unnamed	4027900	4029360	756.428928	+	.	1
2L	Unnamed	Unnamed	4196950	4197930	1350.208156	+	.	1
2L	Unnamed	Unnamed	4282570	4283570	1387.731801	+	.	1
2L	Unnamed	Unnamed	4326700	4327610	340.934587	+	.	1
2L	Unnamed	Unnamed	4374930	4375650	327.423386	+	.	1
2L	Unnamed	Unnamed	4820070	4821050	758.777661	+	.	1
2L	Unnamed	Unnamed	4868190	4869500	867.206668	+	.	1
2L	Unnamed	Unnamed	4880090	4881070	849.279982	+	.	1
2L	Unnamed	Unnamed	5079100	5079880	469.483685	+	.	1
2L	Unnamed	Unnamed	5092840	5093520	349.975760	+	.	1
2L	Unnamed	Unnamed	5107930	5108840	343.691859	+	.	1
2L	Unnamed	Unnamed	5237080	5237920	483.961512	+	.	1
2L	Unnamed	Unnamed	5291940	5292810	473.963319	+	.	1
2L	Unnamed	Unnamed	5306340	5307140	383.758896	+	.	1
2L	Unnamed	Unnamed	5421400	5422390	1433.619735	+	.	1
2L	Unnamed	Unnamed	5460960	5461840	510.742162	+	.	1
2L	Unnamed	Unnamed	5542630	5543510	410.659533	+	.	1
2L	Unnamed	Unnamed	5943500	5945100	407.513898	+	.	1
2L	Unnamed	Unnamed	5977110	5978050	601.562920	+	.	1
2L	Unnamed	Unnamed	5979250	5980660	779.170194	+	.	1
2L	Unnamed	Unnamed	5997080	5998320	444.268447	+	.	1
2L	Unnamed	Unnamed	6078780	6079310	295.617182	+	.	1
2L	Unnamed	Unnamed	6186160	6187160	2514.956740	+	.	1
2L	Unnamed	Unnamed	6338910	6339820	504.683403	+	.	1
2L	Unnamed	Unnamed	6502770	6503660	325.350659	+	.	1
2L	Unnamed	Unnamed	6544870	6545840	811.942851	+	.	1
2L	Unnamed	Unnamed	6787060	6788100	598.577025	+	.	1
2L	Unnamed	Unnamed	6823780	6825140	509.189840	+	.	1
2L	Unnamed	Unnamed	6833330	6834240	624.606712	+	.	1
2L	Unnamed	Unnamed	7199580	7200320	300.937805	+	.	1
2L	Unnamed	Unnamed	7294030	7294820	283.887873	+	.	1
2L	Unnamed	Unnamed	7418200	7419160	688.921503	+	.	1
2L	Unnamed	Unnamed	7422300	7422950	281.561238	+	.	1
2L	Unnamed	Unnamed	7424580	7425470	455.886492	+	.	1
2L	Unnamed	Unnamed	7701310	7702160	1040.562646	+	.	1
2L	Unnamed	Unnamed	7809590	7810440	353.117836	+	.	1
2L	Unnamed	Unnamed	7926180	7926960	333.232051	+	.	1
2L	Unnamed	Unnamed	7960840	7961820	1138.347254	+	.	1
2L	Unnamed	Unnamed	7966360	7967330	365.264426	+	.	1
2L	Unnamed	Unnamed	7976430	7977330	505.287814	+	.	1
2L	Unnamed	Unnamed	7991340	7992190	452.323235	+	.	1
2L	Unnamed	Unnamed	8031320	8032300	759.025984	+	.	1
2L	Unnamed	Unnamed	8083220	8084200	1057.612227	+	.	1
2L	Unnamed	Unnamed	8099970	8100570	301.737060	+	.	1
2L	Unnamed	Unnamed	8416050	8416990	409.503195	+	.	1
2L	Unnamed	Unnamed	8419860	8420830	685.358556	+	.	1
2L	Unnamed	Unnamed	8424660	8425280	306.342982	+	.	1
2L	Unnamed	Unnamed	8543680	8544440	343.187219	+	.	1
2L	Unnamed	Unnamed	8708610	8709600	1428.336054	+	.	1
2L	Unnamed	Unnamed	8821130	8822110	1183.089000	+	.	1
2L	Unnamed	Unnamed	8949520	8950480	638.664336	+	.	1
2L	Unnamed	Unnamed	8951240	8952060	380.872262	+	.	1
2L	Unnamed	Unnamed	9176050	9176920	451.554323	+	.	1
2L	Unnamed	Unnamed	9194940	9195910	767.452245	+	.	1
2L	Unnamed	Unnamed	9237420	9238230	329.895788	+	.	1
2L	Unnamed	Unnamed	9459950	9460760	450.767170	+	.	1
2L	Unnamed	Unnamed	9521240	9522220	714.961548	+	.	1
2L	Unnamed	Unnamed	9522590	9523570	1144.137547	+	.	1
2L	Unnamed	Unnamed	9801340	9802190	365.560337	+	.	1
2L	Unnamed	Unnamed	10156240	10157010	349.120926	+	.	1
2L	Unnamed	Unnamed	11044820	11045800	829.636093	+	.	1
2L	Unnamed	Unnamed	11048950	11049920	452.685690	+	.	1
2L	Unnamed	Unnamed	11206630	11207430	366.360595	+	.	1
2L	Unnamed	Unnamed	11445530	11446780	1012.928872	+	.	1
2L	Unnamed	Unnamed	11447270	11448210	680.731125	+	.	1
2L	Unnamed	Unnamed	11490990	11491860	399.064846	+	.	1
2L	Unnamed	Unnamed	11756540	11757210	282.234357	+	.	1
2L	Unnamed	Unnamed	11804220	11805290	573.101749	+	.	1
2L	Unnamed	Unnamed	11806420	11807840	2752.713865	+	.	1
2L	Unnamed	Unnamed	11968590	11969570	833.632049	+	.	1
2L	Unnamed	Unnamed	11970050	11971020	658.576072	+	.	1
2L	Unnamed	Unnamed	12044310	12045280	654.049483	+	.	1
2L	Unnamed	Unnamed	12055560	12056520	722.982793	+	.	1
2L	Unnamed	Unnamed	12459640	12460460	359.389263	+	.	1
2L	Unnamed	Unnamed	12482940	12483510	281.840433	+	.	1
2L	Unnamed	Unnamed	12504490	12505640	2053.213301	+	.	1
2L	Unnamed	Unnamed	12507270	12508250	739.476127	+	.	1
2L	Unnamed	Unnamed	12509710	12510510	343.287539	+	.	1
2L	Unnamed	Unnamed	12520760	12521720	659.755331	+	.	1
2L	Unnamed	Unnamed	12522900	12523850	390.049614	+	.	1
2L	Unnamed	Unnamed	12540040	12540830	302.907190	+	.	1
2L	Unnamed	Unnamed	12542850	12543770	478.659494	+	.	1
2L	Unnamed	Unnamed	12545390	12546580	1456.047268	+	.	1
2L	Unnamed	Unnamed	12586840	12587540	353.819127	+	.	1
2L	Unnamed	Unnamed	12617710	12618990	1680.891756	+	.	1
2L	Unnamed	Unnamed	12655530	12656270	322.622221	+	.	1
2L	Unnamed	Unnamed	12657150	12658600	330.189093	+	.	1
2L	Unnamed	Unnamed	12677950	12679000	1490.501695	+	.	1
2L	Unnamed	Unnamed	13098010	13098830	367.351678	+	.	1
2L	Unnamed	Unnamed	13513020	13513990	672.374376	+	.	1
2L	Unnamed	Unnamed	13548560	13549390	370.659364	+	.	1
2L	Unnamed	Unnamed	14040010	14040900	526.389031	+	.	1
2L	Unnamed	Unnamed	14051240	14052100	353.041812	+	.	1
2L	Unnamed	Unnamed	14053950	14054890	510.168771	+	.	1
2L	Unnamed	Unnamed	14389700	14390240	304.408899	+	.	1
2L	Unnamed	Unnamed	14490090	14491110	969.026757	+	.	1
2L	Unnamed	Unnamed	14995200	14996180	1276.303083	+	.	1
2L	Unnamed	Unnamed	15056680	15057530	450.019693	+	.	1
2L	Unnamed	Unnamed	15339340	15340220	459.572645	+	.	1
2L	Unnamed	Unnamed	15452890	15453660	352.483504	+	.	1
2L	Unnamed	Unnamed	15477970	15478950	1056.901529	+	.	1
2L	Unnamed	Unnamed	15499140	15500090	563.598124	+	.	1
2L	Unnamed	Unnamed	15745260	15746220	514.001193	+	.	1
2L	Unnamed	Unnamed	16267760	16268650	655.804961	+	.	1
2L	Unnamed	Unnamed	16269190	16270160	603.040923	+	.	1
2L	Unnamed	Unnamed	16271210	16271890	282.731329	+	.	1
2L	Unnamed	Unnamed	16284250	16285400	1042.043556	+	.	1
2L	Unnamed	Unnamed	16286960	16287900	388.659094	+	.	1
2L	Unnamed	Unnamed	16299170	16300140	787.392951	+	.	1
2L	Unnamed	Unnamed	16422350	16423340	1207.356000	+	.	1
2L	Unnamed	Unnamed	16485820	16486880	1319.451124	+	.	1
2L	Unnamed	Unnamed	16521280	16522060	446.431060	+	.	1
2L	Unnamed	Unnamed	16533810	16534780	491.014157	+	.	1
2L	Unnamed	Unnamed	16545350	16546150	475.804599	+	.	1
2L	Unnamed	Unnamed	16587620	16588600	1139.160380	+	.	1
2L	Unnamed	Unnamed	16689410	16691100	454.334696	+	.	1
2L	Unnamed	Unnamed	17449130	17450110	788.995108	+	.	1
2L	Unnamed	Unnamed	17751200	17751750	280.626508	+	.	1
2L	Unnamed	Unnamed	17752190	17753160	464.310516	+	.	1
2L	Unnamed	Unnamed	18628810	18629800	2240.170023	+	.	1
2L	Unnamed	Unnamed	18648220	18649040	333.762398	+	.	1
2L	Unnamed	Unnamed	18782480	18783540	2739.300630	+	.	1
2L	Unnamed	Unnamed	18783570	18784300	279.440207	+	.	1
2L	Unnamed	Unnamed	18795610	18796650	959.835517	+	.	1
2L	Unnamed	Unnamed	18866370	18867110	291.453507	+	.	1
2L	Unnamed	Unnamed	18868750	18869700	397.194209	+	.	1
2L	Unnamed	Unnamed	18917520	18918490	442.989194	+	.	1
2L	Unnamed	Unnamed	19144910	19145720	329.883806	+	.	1
2L	Unnamed	Unnamed	19145750	19146720	608.295979	+	.	1
2L	Unnamed	Unnamed	19157930	19158860	422.792445	+	.	1
2L	Unnamed	Unnamed	19361920	19363450	407.819731	+	.	1
2L	Unnamed	Unnamed	19397610	19398590	839.865419	+	.	1
2L	Unnamed	Unnamed	19473560	19474540	674.242437	+	.	1
2L	Unnamed	Unnamed	19571660	19572430	345.693758	+	.	1
2L	Unnamed	Unnamed	20303070	20303850	376.554975	+	.	1
2L	Unnamed	Unnamed	20637990	20638970	1518.465819	+	.	1
2L	Unnamed	Unnamed	20773920	20774890	530.061508	+	.	1
2L	Unnamed	Unnamed	20808200	20808830	274.871916	+	.	1
2L	Unnamed	Unnamed	20821370	20821870	266.633112	+	.	1
2L	Unnamed	Unnamed	20944640	20945590	557.319680	+	.	1
2L	Unnamed	Unnamed	20970550	20971440	331.820349	+	.	1
2L	Unnamed	Unnamed	21237330	21238240	368.563851	+	.	1
2L	Unnamed	Unnamed	21439630	21440610	960.232350	+	.	1
2L	Unnamed	Unnamed	21463960	21464930	641.935364	+	.	1
2L	Unnamed	Unnamed	21469000	21469970	641.935364	+	.	1
2L	Unnamed	Unnamed	21484130	21485110	790.095050	+	.	1
2L	Unnamed	Unnamed	21494320	21495300	960.232350	+	.	1
2L	Unnamed	Unnamed	21524400	21525380	1152.006757	+	.	1
2L	Unnamed	Unnamed	21775760	21776730	758.053661	+	.	1
2L	Unnamed	Unnamed	21828050	21829020	768.803470	+	.	1
2L	Unnamed	Unnamed	21871240	21872110	308.612664	+	.	1
2L	Unnamed	Unnamed	21899000	21899980	1133.164159	+	.	1
2L	Unnamed	Unnamed	22018470	22019550	1653.259741	+	.	1
2L	Unnamed	Unnamed	22024070	22025050	626.855693	+	.	1
2R	Unnamed	Unnamed	6103830	6104650	337.049967	+	.	1
2R	Unnamed	Unnamed	6119080	6119750	289.815665	+	.	1
2R	Unnamed	Unnamed	6120330	6120890	279.443462	+	.	1
2R	Unnamed	Unnamed	6235680	6236640	745.316078	+	.	1
2R	Unnamed	Unnamed	6552860	6553630	380.023237	+	.	1
2R	Unnamed	Unnamed	6605600	6606530	447.067562	+	.	1
2R	Unnamed	Unnamed	6610970	6611630	295.623111	+	.	1
2R	Unnamed	Unnamed	6628130	6628820	332.172649	+	.	1
2R	Unnamed	Unnamed	6632090	6632970	470.984002	+	.	1
2R	Unnamed	Unnamed	7024910	7025710	297.128562	+	.	1
2R	Unnamed	Unnamed	7049480	7050160	290.902664	+	.	1
2R	Unnamed	Unnamed	7170530	7171510	1044.685499	+	.	1
2R	Unnamed	Unnamed	7253660	7254560	384.549408	+	.	1
2R	Unnamed	Unnamed	7290290	7291090	385.892005	+	.	1
2R	Unnamed	Unnamed	7326410	7327390	1387.145324	+	.	1
2R	Unnamed	Unnamed	7381470	7382450	814.623973	+	.	1
2R	Unnamed	Unnamed	7488260	7489260	2150.701934	+	.	1
2R	Unnamed	Unnamed	7530550	7531480	424.745754	+	.	1
2R	Unnamed	Unnamed	7632320	7633140	358.857155	+	.	1
2R	Unnamed	Unnamed	7692360	7693570	2579.662992	+	.	1
2R	Unnamed	Unnamed	7699040	7699890	356.819589	+	.	1
2R	Unnamed	Unnamed	7722630	7723130	269.436134	+	.	1
2R	Unnamed	Unnamed	7734780	7735830	714.067285	+	.	1
2R	Unnamed	Unnamed	7745070	7745980	582.914512	+	.	1
2R	Unnamed	Unnamed	7755300	7756280	1622.224148	+	.	1
2R	Unnamed	Unnamed	7761690	7762320	303.692017	+	.	1
2R	Unnamed	Unnamed	8061050	8061910	334.942612	+	.	1
2R	Unnamed	Unnamed	8145560	8146520	478.286903	+	.	1
2R	Unnamed	Unnamed	8236760	8237390	273.808452	+	.	1
2R	Unnamed	Unnamed	8272420	8272930	270.419781	+	.	1
2R	Unnamed	Unnamed	8322180	8323150	573.508817	+	.	1
2R	Unnamed	Unnamed	8323660	8325330	361.591035	+	.	1
2R	Unnamed	Unnamed	8647360	8648400	688.618065	+	.	1
2R	Unnamed	Unnamed	8649070	8650360	884.342122	+	.	1
2R	Unnamed	Unnamed	8655290	8656270	845.485561	+	.	1
2R	Unnamed	Unnamed	8668380	8669370	2323.565306	+	.	1
2R	Unnamed	Unnamed	8670200	8671000	320.460274	+	.	1
2R	Unnamed	Unnamed	8677830	8678580	322.725045	+	.	1
2R	Unnamed	Unnamed	8801350	8802250	511.607760	+	.	1
2R	Unnamed	Unnamed	9005250	9006240	690.293892	+	.	1
2R	Unnamed	Unnamed	9230280	9231910	988.708434	+	.	1
2R	Unnamed	Unnamed	9292160	9293130	658.863219	+	.	1
2R	Unnamed	Unnamed	9389570	9390510	578.893411	+	.	1
2R	Unnamed	Unnamed	9547780	9548750	592.662886	+	.	1
2R	Unnamed	Unnamed	9566380	9567360	1425.948882	+	.	1
2R	Unnamed	Unnamed	9712290	9713200	417.394823	+	.	1
2R	Unnamed	Unnamed	9929520	9930230	407.098547	+	.	1
2R	Unnamed	Unnamed	9933520	9934490	554.081411	+	.	1
2R	Unnamed	Unnamed	9949310	9950080	370.994315	+	.	1
2R	Unnamed	Unnamed	9954710	9956050	1056.184548	+	.	1
2R	Unnamed	Unnamed	9978520	9979360	439.945890	+	.	1
2R	Unnamed	Unnamed	9980960	9981940	648.145932	+	.	1
2R	Unnamed	Unnamed	10025220	10025860	307.523154	+	.	1
2R	Unnamed	Unnamed	10123740	10124700	603.902339	+	.	1
2R	Unnamed	Unnamed	10210850	10211440	355.564066	+	.	1
2R	Unnamed	Unnamed	10224670	10225660	1588.920440	+	.	1
2R	Unnamed	Unnamed	10227780	10228580	456.407228	+	.	1
2R	Unnamed	Unnamed	10237920	10238890	770.906457	+	.	1
2R	Unnamed	Unnamed	10302590	10303420	301.169037	+	.	1
2R	Unnamed	Unnamed	10428160	10428860	293.826214	+	.	1
2R	Unnamed	Unnamed	10430040	10430980	556.272826	+	.	1
2R	Unnamed	Unnamed	10437940	10438690	315.293661	+	.	1
2R	Unnamed	Unnamed	10477510	10478320	314.293034	+	.	1
2R	Unnamed	Unnamed	10485080	10485840	339.969832	+	.	1
2R	Unnamed	Unnamed	10506300	10506980	287.050703	+	.	1
2R	Unnamed	Unnamed	10530250	10531160	424.988133	+	.	1
2R	Unnamed	Unnamed	10534710	10535670	598.570592	+	.	1
2R	Unnamed	Unnamed	10536010	10536610	291.940059	+	.	1
2R	Unnamed	Unnamed	10538180	10538790	298.016884	+	.	1
2R	Unnamed	Unnamed	10540230	10541020	411.818780	+	.	1
2R	Unnamed	Unnamed	10542150	10543270	307.211687	+	.	1
2R	Unnamed	Unnamed	10551520	10552510	2124.117239	+	.	1
2R	Unnamed	Unnamed	10553630	10554720	2144.023675	+	.	1
2R	Unnamed	Unnamed	10554890	10555860	616.796862	+	.	1
2R	Unnamed	Unnamed	10558480	10559230	408.112838	+	.	1
2R	Unnamed	Unnamed	10559390	10560170	303.354919	+	.	1
2R	Unnamed	Unnamed	10566290	10567150	457.937687	+	.	1
2R	Unnamed	Unnamed	10568540	10569240	368.776436	+	.	1
2R	Unnamed	Unnamed	10584110	10584880	342.141344	+	.	1
2R	Unnamed	Unnamed	10595930	10596910	1054.243376	+	.	1
2R	Unnamed	Unnamed	10618100	10619070	900.741005	+	.	1
2R	Unnamed	Unnamed	10674830	10675570	320.798532	+	.	1
2R	Unnamed	Unnamed	10684580	10685360	458.098097	+	.	1
2R	Unnamed	Unnamed	10764740	10765540	421.612051	+	.	1
2R	Unnamed	Unnamed	11071540	11072390	390.106161	+	.	1
2R	Unnamed	Unnamed	11072520	11073500	1516.129262	+	.	1
2R	Unnamed	Unnamed	11092550	11093140	275.048449	+	.	1
2R	Unnamed	Unnamed	11174870	11175840	814.299174	+	.	1
2R	Unnamed	Unnamed	11183810	11185200	625.167658	+	.	1
2R	Unnamed	Unnamed	11202300	11202840	276.900092	+	.	1
2R	Unnamed	Unnamed	11202900	11203830	318.015288	+	.	1
2R	Unnamed	Unnamed	11231750	11232530	414.594264	+	.	1
2R	Unnamed	Unnamed	11364830	11365390	285.692586	+	.	1
2R	Unnamed	Unnamed	11366320	11367300	761.523450	+	.	1
2R	Unnamed	Unnamed	11475160	11476130	530.890973	+	.	1
2R	Unnamed	Unnamed	11492490	11493110	289.020196	+	.	1
2R	Unnamed	Unnamed	11527630	11528710	1278.608657	+	.	1
2R	Unnamed	Unnamed	11529370	11529960	272.447313	+	.	1
2R	Unnamed	Unnamed	11597460	11598050	272.246866	+	.	1
2R	Unnamed	Unnamed	11626050	11627030	1382.420026	+	.	1
2R	Unnamed	Unnamed	11629380	11630280	495.856777	+	.	1
2R	Unnamed	Unnamed	11633130	11633750	400.158994	+	.	1
2R	Unnamed	Unnamed	11636890	11637950	1490.342813	+	.	1
2R	Unnamed	Unnamed	11648210	11648920	279.943148	+	.	1
2R	Unnamed	Unnamed	11657410	11658380	425.142791	+	.	1
2R	Unnamed	Unnamed	11662480	11663470	1971.162441	+	.	1
2R	Unnamed	Unnamed	11665150	11665990	366.324711	+	.	1
2R	Unnamed	Unnamed	11892490	11893430	538.621267	+	.	1
2R	Unnamed	Unnamed	12261240	12261850	308.775255	+	.	1
2R	Unnamed	Unnamed	12269440	12270340	474.717807	+	.	1
2R	Unnamed	Unnamed	12271170	12272160	1704.176092	+	.	1
2R	Unnamed	Unnamed	12453680	12454650	670.916699	+	.	1
2R	Unnamed	Unnamed	12589370	12590030	310.926475	+	.	1
2R	Unnamed	Unnamed	12776600	12777340	314.453971	+	.	1
2R	Unnamed	Unnamed	12868310	12869190	374.615177	+	.	1
2R	Unnamed	Unnamed	12904320	12904900	277.489138	+	.	1
2R	Unnamed	Unnamed	12904930	12905700	292.465633	+	.	1
2R	Unnamed	Unnamed	12980360	12981200	398.636571	+	.	1
2R	Unnamed	Unnamed	12984210	12985170	407.526912	+	.	1
2R	Unnamed	Unnamed	12985430	12986260	330.260775	+	.	1
2R	Unnamed	Unnamed	12996110	12997740	351.474172	+	.	1
2R	Unnamed	Unnamed	13004750	13005400	289.389591	+	.	1
2R	Unnamed	Unnamed	13015260	13016240	964.806552	+	.	1
2R	Unnamed	Unnamed	13029480	13030290	349.626108	+	.	1
2R	Unnamed	Unnamed	13034980	13035760	458.295642	+	.	1
2R	Unnamed	Unnamed	13038560	13039340	324.476434	+	.	1
2R	Unnamed	Unnamed	13189690	13190470	354.273495	+	.	1
2R	Unnamed	Unnamed	13191120	13192110	1282.458906	+	.	1
2R	Unnamed	Unnamed	13337200	13337930	311.423693	+	.	1
2R	Unnamed	Unnamed	13490470	13491150	299.885781	+	.	1
2R	Unnamed	Unnamed	13501580	13502520	452.975430	+	.	1
2R	Unnamed	Unnamed	13576030	13576890	366.888266	+	.	1
2R	Unnamed	Unnamed	13592720	13593220	278.252656	+	.	1
2R	Unnamed	Unnamed	13619380	13620700	694.937610	+	.	1
2R	Unnamed	Unnamed	13897310	13898240	534.435908	+	.	1
2R	Unnamed	Unnamed	13913370	13914230	394.993237	+	.	1
2R	Unnamed	Unnamed	13925110	13926090	718.139361	+	.	1
2R	Unnamed	Unnamed	13940790	13941690	467.010655	+	.	1
2R	Unnamed	Unnamed	13946650	13947500	468.989328	+	.	1
2R	Unnamed	Unnamed	13957160	13958140	831.087314	+	.	1
2R	Unnamed	Unnamed	14030890	14031850	536.628937	+	.	1
2R	Unnamed	Unnamed	14040730	14041710	1105.122064	+	.	1
2R	Unnamed	Unnamed	14139710	14140470	278.102364	+	.	1
2R	Unnamed	Unnamed	14185080	14185580	267.817953	+	.	1
2R	Unnamed	Unnamed	14306890	14308490	786.566474	+	.	1
2R	Unnamed	Unnamed	14361380	14362280	460.199931	+	.	1
2R	Unnamed	Unnamed	14457750	14458900	1347.125566	+	.	1
2R	Unnamed	Unnamed	14526560	14527510	541.039061	+	.	1
2R	Unnamed	Unnamed	14533990	14534780	289.272854	+	.	1
2R	Unnamed	Unnamed	14763250	14764210	344.921148	+	.	1
2R	Unnamed	Unnamed	14765230	14766380	719.468891	+	.	1
2R	Unnamed	Unnamed	14790490	14791090	292.656054	+	.	1
2R	Unnamed	Unnamed	14804100	14805080	870.222210	+	.	1
2R	Unnamed	Unnamed	14907840	14908830	2652.567820	+	.	1
2R	Unnamed	Unnamed	14962350	14962880	272.320865	+	.	1
2R	Unnamed	Unnamed	14964230	14965210	627.810699	+	.	1
2R	Unnamed	Unnamed	14965270	14966090	593.871942	+	.	1
2R	Unnamed	Unnamed	15329090	15329700	275.606921	+	.	1
2R	Unnamed	Unnamed	15330690	15331210	266.272716	+	.	1
2R	Unnamed	Unnamed	15349110	15350070	1004.801913	+	.	1
2R	Unnamed	Unnamed	15610560	15611520	479.521425	+	.	1
2R	Unnamed	Unnamed	15659500	15660480	767.592343	+	.	1
2R	Unnamed	Unnamed	15675660	15676780	1171.009199	+	.	1
2R	Unnamed	Unnamed	15734640	15735530	387.474616	+	.	1
2R	Unnamed	Unnamed	15739010	15739830	319.960127	+	.	1
2R	Unnamed	Unnamed	15860940	15861670	304.459730	+	.	1
2R	Unnamed	Unnamed	15931190	15931940	381.612835	+	.	1
2R	Unnamed	Unnamed	16102830	16103550	405.648709	+	.	1
2R	Unnamed	Unnamed	16103600	16104500	376.650004	+	.	1
2R	Unnamed	Unnamed	16129810	16130760	1074.637846	+	.	1
2R	Unnamed	Unnamed	16179740	16180630	504.077435	+	.	1
2R	Unnamed	Unnamed	16187130	16187960	455.586944	+	.	1
2R	Unnamed	Unnamed	16206170	16206900	325.254294	+	.	1
2R	Unnamed	Unnamed	16220930	16221730	316.503943	+	.	1
2R	Unnamed	Unnamed	16270060	16271010	391.749320	+	.	1
2R	Unnamed	Unnamed	16338530	16339510	1116.927191	+	.	1
2R	Unnamed	Unnamed	16499430	16500430	963.106831	+	.	1
2R	Unnamed	Unnamed	16579480	16581010	620.824545	+	.	1
2R	Unnamed	Unnamed	16583080	16584050	569.472645	+	.	1
2R	Unnamed	Unnamed	16833410	16834370	444.650178	+	.	1
2R	Unnamed	Unnamed	16856120	16857010	454.501409	+	.	1
2R	Unnamed	Unnamed	17027930	17028880	514.412975	+	.	1
2R	Unnamed	Unnamed	17097080	17098090	4777.224287	+	.	1
2R	Unnamed	Unnamed	17263440	17264410	458.045273	+	.	1
2R	Unnamed	Unnamed	17274810	17275780	682.410281	+	.	1
2R	Unnamed	Unnamed	17364500	17365230	366.719669	+	.	1
2R	Unnamed	Unnamed	17444080	17444610	266.794698	+	.	1
2R	Unnamed	Unnamed	17461830	17462690	837.988278	+	.	1
2R	Unnamed	Unnamed	17475860	17476850	3159.872000	+	.	1
2R	Unnamed	Unnamed	17547920	17548870	409.420927	+	.	1
2R	Unnamed	Unnamed	17592740	17593660	631.576948	+	.	1
2R	Unnamed	Unnamed	17716060	17717060	1723.757337	+	.	1
2R	Unnamed	Unnamed	17719090	17719690	276.609638	+	.	1
2R	Unnamed	Unnamed	17793780	17794760	976.070097	+	.	1
2R	Unnamed	Unnamed	17801430	17802970	470.908731	+	.	1
2R	Unnamed	Unnamed	17820470	17821450	1456.047062	+	.	1
2R	Unnamed	Unnamed	17851130	17852060	319.428509	+	.	1
2R	Unnamed	Unnamed	17855310	17856100	313.815401	+	.	1
2R	Unnamed	Unnamed	18229380	18230350	787.003590	+	.	1
2R	Unnamed	Unnamed	18232190	18233170	1244.849540	+	.	1
2R	Unnamed	Unnamed	18309330	18310250	391.802262	+	.	1
2R	Unnamed	Unnamed	18342860	18343690	354.717683	+	.	1
2R	Unnamed	Unnamed	18355370	18356870	551.318507	+	.	1
2R	Unnamed	Unnamed	18377060	18378050	1897.830371	+	.	1
2R	Unnamed	Unnamed	18582910	18583870	399.674221	+	.	1
2R	Unnamed	Unnamed	18611380	18612200	347.398975	+	.	1
2R	Unnamed	Unnamed	18653840	18654520	298.566000	+	.	1
2R	Unnamed	Unnamed	18688580	18689560	673.109611	+	.	1
2R	Unnamed	Unnamed	18798960	18799930	636.201507	+	.	1
2R	Unnamed	Unnamed	18800050	18801030	782.599806	+	.	1
2R	Unnamed	Unnamed	18802310	18803280	867.630971	+	.	1
2R	Unnamed	Unnamed	18805700	18806680	1232.441902	+	.	1
2R	Unnamed	Unnamed	18972840	18973680	276.945095	+	.	1
2R	Unnamed	Unnamed	19141580	19142560	1543.396751	+	.	1
2R	Unnamed	Unnamed	19142680	19143490	509.924312	+	.	1
2R	Unnamed	Unnamed	19143660	19144610	438.841348	+	.	1
2R	Unnamed	Unnamed	19164200	19164940	364.460028	+	.	1
2R	Unnamed	Unnamed	19199760	19200660	393.019824	+	.	1
2R	Unnamed	Unnamed	19275350	19275970	306.423156	+	.	1
2R	Unnamed	Unnamed	19292740	19293710	1037.334455	+	.	1
2R	Unnamed	Unnamed	19356110	19357570	880.617190	+	.	1
2R	Unnamed	Unnamed	19394920	19395620	280.080314	+	.	1
2R	Unnamed	Unnamed	19423860	19424840	665.291383	+	.	1
2R	Unnamed	Unnamed	19456610	19457410	437.110767	+	.	1
2R	Unnamed	Unnamed	19467800	19468800	987.376865	+	.	1
2R	Unnamed	Unnamed	19630320	19631290	1002.654148	+	.	1
2R	Unnamed	Unnamed	19722690	19724150	372.505074	+	.	1
2R	Unnamed	Unnamed	20110720	20111700	1058.973595	+	.	1
2R	Unnamed	Unnamed	20327240	20327990	287.381959	+	.	1
2R	Unnamed	Unnamed	20559220	20559900	289.624753	+	.	1
2R	Unnamed	Unnamed	20587590	20588340	290.433047	+	.	1
2R	Unnamed	Unnamed	20595790	20597190	659.068587	+	.	1
2R	Unnamed	Unnamed	20602420	20602970	288.514254	+	.	1
2R	Unnamed	Unnamed	20617620	20618150	294.731537	+	.	1
2R	Unnamed	Unnamed	20646980	20647670	313.540515	+	.	1
2R	Unnamed	Unnamed	20841660	20842640	891.669673	+	.	1
2R	Unnamed	Unnamed	20888280	20889260	1167.495526	+	.	1
2R	Unnamed	Unnamed	20897520	20898140	353.998120	+	.	1
2R	Unnamed	Unnamed	20906950	20907930	1035.612030	+	.	1
2R	Unnamed	Unnamed	20913400	20914530	1192.383422	+	.	1
2R	Unnamed	Unnamed	20914600	20915520	539.350373	+	.	1
2R	Unnamed	Unnamed	20915800	20916770	883.053688	+	.	1
2R	Unnamed	Unnamed	20919470	20920440	404.828895	+	.	1
2R	Unnamed	Unnamed	20960610	20961750	3074.240379	+	.	1
2R	Unnamed	Unnamed	20996350	20997610	812.045173	+	.	1
2R	Unnamed	Unnamed	21075660	21076430	329.564511	+	.	1
2R	Unnamed	Unnamed	21101250	21102230	1145.753332	+	.	1
2R	Unnamed	Unnamed	21159620	21160410	364.017175	+	.	1
2R	Unnamed	Unnamed	21194480	21195380	389.327227	+	.	1
2R	Unnamed	Unnamed	21200810	21201790	1158.284360	+	.	1
2R	Unnamed	Unnamed	21202870	21203650	302.939862	+	.	1
2R	Unnamed	Unnamed	21248570	21249400	782.782473	+	.	1
2R	Unnamed	Unnamed	21362600	21363570	571.239478	+	.	1
2R	Unnamed	Unnamed	21364220	21365170	417.068873	+	.	1
2R	Unnamed	Unnamed	21420900	21421890	1944.718913	+	.	1
2R	Unnamed	Unnamed	21453110	21453940	407.399730	+	.	1
2R	Unnamed	Unnamed	21502230	21503230	2787.438808	+	.	1
2R	Unnamed	Unnamed	21513920	21514830	431.423644	+	.	1
2R	Unnamed	Unnamed	21546110	21547080	819.643087	+	.	1
2R	Unnamed	Unnamed	21572880	21573620	289.099459	+	.	1
2R	Unnamed	Unnamed	21579530	21580500	417.029904	+	.	1
2R	Unnamed	Unnamed	21646180	21646970	301.751060	+	.	1
2R	Unnamed	Unnamed	21713540	21714140	296.100016	+	.	1
2R	Unnamed	Unnamed	22079990	22080920	444.996815	+	.	1
2R	Unnamed	Unnamed	22107980	22108670	276.172845	+	.	1
2R	Unnamed	Unnamed	22119880	22120630	387.952758	+	.	1
2R	Unnamed	Unnamed	22241760	22242720	650.553654	+	.	1
2R	Unnamed	Unnamed	22242760	22243570	320.785062	+	.	1
2R	Unnamed	Unnamed	22270260	22271780	1262.573283	+	.	1
2R	Unnamed	Unnamed	22317820	22318460	290.733011	+	.	1
2R	Unnamed	Unnamed	22335640	22336500	379.445719	+	.	1
2R	Unnamed	Unnamed	22382470	22383480	2961.836722	+	.	1
2R	Unnamed	Unnamed	22513720	22514520	320.089686	+	.	1
2R	Unnamed	Unnamed	22678200	22679090	419.226203	+	.	1
2R	Unnamed	Unnamed	22684350	22684910	276.923890	+	.	1
2R	Unnamed	Unnamed	22685860	22686390	274.353664	+	.	1
2R	Unnamed	Unnamed	22796480	22797460	1402.597567	+	.	1
2R	Unnamed	Unnamed	22867580	22868230	275.565695	+	.	1
2R	Unnamed	Unnamed	22933950	22934580	292.125712	+	.	1
2R	Unnamed	Unnamed	23042730	23043650	525.224006	+	.	1
2R	Unnamed	Unnamed	23572830	23573840	1313.609505	+	.	1
2R	Unnamed	Unnamed	23580280	23581230	612.680173	+	.	1
2R	Unnamed	Unnamed	23609280	23610110	301.648773	+	.	1
2R	Unnamed	Unnamed	23624250	23625100	470.038035	+	.	1
2R	Unnamed	Unnamed	23663260	23664170	333.516641	+	.	1
2R	Unnamed	Unnamed	23666440	23667420	1637.803790	+	.	1
2R	Unnamed	Unnamed	23706770	23707410	281.168229	+	.	1
2R	Unnamed	Unnamed	23873750	23874430	324.591254	+	.	1
2R	Unnamed	Unnamed	24292850	24293710	511.089953	+	.	1
2R	Unnamed	Unnamed	24303180	24303760	275.697726	+	.	1
2R	Unnamed	Unnamed	24329450	24330430	977.747932	+	.	1
2R	Unnamed	Unnamed	24538570	24539550	1809.407976	+	.	1
2R	Unnamed	Unnamed	24738060	24738850	343.024282	+	.	1
2R	Unnamed	Unnamed	24741340	24742290	486.620755	+	.	1
2R	Unnamed	Unnamed	24767790	24768560	415.570636	+	.	1
2R	Unnamed	Unnamed	24809190	24810060	409.426708	+	.	1
2R	Unnamed	Unnamed	24844520	24845270	294.163784	+	.	1
2R	Unnamed	Unnamed	25113950	25114920	562.505773	+	.	1
3L	Unnamed	Unnamed	40120	40840	341.708970	+	.	1
3L	Unnamed	Unnamed	130950	131940	2721.789589	+	.	1
3L	Unnamed	Unnamed	140530	141470	685.511251	+	.	1
3L	Unnamed	Unnamed	377680	378730	1363.172439	+	.	1
3L	Unnamed	Unnamed	392600	393390	361.379751	+	.	1
3L	Unnamed	Unnamed	492220	493180	673.785965	+	.	1
3L	Unnamed	Unnamed	539280	539920	313.604490	+	.	1
3L	Unnamed	Unnamed	543000	544830	2282.059816	+	.	1
3L	Unnamed	Unnamed	616580	617110	271.209608	+	.	1
3L	Unnamed	Unnamed	632970	633690	282.526446	+	.	1
3L	Unnamed	Unnamed	638690	639400	317.083910	+	.	1
3L	Unnamed	Unnamed	684950	685760	312.660996	+	.	1
3L	Unnamed	Unnamed	723290	724250	433.560740	+	.	1
3L	Unnamed	Unnamed	794150	794850	283.075140	+	.	1
3L	Unnamed	Unnamed	1033840	1034610	420.442949	+	.	1
3L	Unnamed	Unnamed	1098420	1099380	609.487018	+	.	1
3L	Unnamed	Unnamed	1100390	1101330	430.461725	+	.	1
3L	Unnamed	Unnamed	1102160	1102920	346.988631	+	.	1
3L	Unnamed	Unnamed	1335070	1335930	647.881708	+	.	1
3L	Unnamed	Unnamed	1365740	1366690	496.831799	+	.	1
3L	Unnamed	Unnamed	1485110	1486090	937.229214	+	.	1
3L	Unnamed	Unnamed	1537190	1537930	332.560178	+	.	1
3L	Unnamed	Unnamed	1577110	1578060	514.544786	+	.	1
3L	Unnamed	Unnamed	1586080	1586990	1018.506613	+	.	1
3L	Unnamed	Unnamed	1861180	1862010	325.642918	+	.	1
3L	Unnamed	Unnamed	1882920	1883870	520.085735	+	.	1
3L	Unnamed	Unnamed	1885130	1886040	327.696901	+	.	1
3L	Unnamed	Unnamed	1919270	1920250	711.161424	+	.	1
3L	Unnamed	Unnamed	1920640	1921560	371.662012	+	.	1
3L	Unnamed	Unnamed	2426920	2427890	785.254153	+	.	1
3L	Unnamed	Unnamed	2585580	2586510	513.648558	+	.	1
3L	Unnamed	Unnamed	2589580	2590550	742.962205	+	.	1
3L	Unnamed	Unnamed	2800320	2801130	417.732541	+	.	1
3L	Unnamed	Unnamed	2807920	2808840	774.266787	+	.	1
3L	Unnamed	Unnamed	2823220	2824040	428.618719	+	.	1
3L	Unnamed	Unnamed	2824560	2825210	266.405158	+	.	1
3L	Unnamed	Unnamed	2828520	2829340	421.683688	+	.	1
3L	Unnamed	Unnamed	2844010	2844980	529.788848	+	.	1
3L	Unnamed	Unnamed	2879190	2880070	312.015325	+	.	1
3L	Unnamed	Unnamed	3069560	3071150	605.589723	+	.	1
3L	Unnamed	Unnamed	3077600	3078330	302.021323	+	.	1
3L	Unnamed	Unnamed	3149050	3149890	418.065522	+	.	1
3L	Unnamed	Unnamed	3225820	3226790	803.597248	+	.	1
3L	Unnamed	Unnamed	3246230	3246840	301.916715	+	.	1
3L	Unnamed	Unnamed	3370920	3371670	348.809133	+	.	1
3L	Unnamed	Unnamed	3418120	3418640	268.129698	+	.	1
3L	Unnamed	Unnamed	3419160	3419990	327.079578	+	.	1
3L	Unnamed	Unnamed	3542320	3543120	490.405014	+	.	1
3L	Unnamed	Unnamed	3756470	3757440	635.794810	+	.	1
3L	Unnamed	Unnamed	3876670	3877490	444.882052	+	.	1
3L	Unnamed	Unnamed	3926010	3926890	393.220614	+	.	1
3L	Unnamed	Unnamed	4133600	4134490	370.022781	+	.	1
3L	Unnamed	Unnamed	4189420	4190230	443.588660	+	.	1
3L	Unnamed	Unnamed	4226910	4227840	413.451254	+	.	1
3L	Unnamed	Unnamed	4233350	4234340	958.478884	+	.	1
3L	Unnamed	Unnamed	4363490	4364140	293.845657	+	.	1
3L	Unnamed	Unnamed	4409570	4410420	448.917861	+	.	1
3L	Unnamed	Unnamed	5178740	5179570	306.342026	+	.	1
3L	Unnamed	Unnamed	5184630	5185620	1563.450180	+	.	1
3L	Unnamed	Unnamed	5354430	5355200	299.255814	+	.	1
3L	Unnamed	Unnamed	5611830	5612680	434.185061	+	.	1
3L	Unnamed	Unnamed	5630360	5631100	304.066344	+	.	1
3L	Unnamed	Unnamed	5639680	5640650	1015.006935	+	.	1
3L	Unnamed	Unnamed	5658180	5658990	473.035013	+	.	1
3L	Unnamed	Unnamed	5750150	5750790	269.867411	+	.	1
3L	Unnamed	Unnamed	5840060	5841040	812.334475	+	.	1
3L	Unnamed	Unnamed	5843420	5844350	423.318224	+	.	1
3L	Unnamed	Unnamed	5881060	5881760	331.853712	+	.	1
3L	Unnamed	Unnamed	5926200	5927180	896.960987	+	.	1
3L	Unnamed	Unnamed	5975790	5976640	575.144673	+	.	1
3L	Unnamed	Unnamed	6116730	6117710	752.881202	+	.	1
3L	Unnamed	Unnamed	6184620	6185260	308.603939	+	.	1
3L	Unnamed	Unnamed	6766800	6767590	342.634522	+	.	1
3L	Unnamed	Unnamed	6813620	6814600	912.636073	+	.	1
3L	Unnamed	Unnamed	6835900	6836660	395.366560	+	.	1
3L	Unnamed	Unnamed	6902730	6903240	267.091230	+	.	1
3L	Unnamed	Unnamed	6903920	6904680	327.286369	+	.	1
3L	Unnamed	Unnamed	6963820	6964800	1302.749682	+	.	1
3L	Unnamed	Unnamed	6985520	6986500	1906.051200	+	.	1
3L	Unnamed	Unnamed	7155990	7156960	698.654786	+	.	1
3L	Unnamed	Unnamed	7433290	7434080	294.903820	+	.	1
3L	Unnamed	Unnamed	7528960	7529570	285.665634	+	.	1
3L	Unnamed	Unnamed	7771980	7772960	2108.786967	+	.	1
3L	Unnamed	Unnamed	7804500	7805290	509.232289	+	.	1
3L	Unnamed	Unnamed	7821280	7822240	481.143734	+	.	1
3L	Unnamed	Unnamed	7832310	7833260	861.128095	+	.	1
3L	Unnamed	Unnamed	7833540	7834340	314.231661	+	.	1
3L	Unnamed	Unnamed	7854080	7855580	888.194148	+	.	1
3L	Unnamed	Unnamed	7867130	7867810	342.135653	+	.	1
3L	Unnamed	Unnamed	7947710	7948420	306.960657	+	.	1
3L	Unnamed	Unnamed	8034520	8035690	3998.330332	+	.	1
3L	Unnamed	Unnamed	8242900	8243890	1285.895988	+	.	1
3L	Unnamed	Unnamed	8285080	8285650	278.983712	+	.	1
3L	Unnamed	Unnamed	8381320	8382170	382.963225	+	.	1
3L	Unnamed	Unnamed	8449990	8450550	273.508659	+	.	1
3L	Unnamed	Unnamed	8454600	8455570	959.545946	+	.	1
3L	Unnamed	Unnamed	8456040	8457020	1060.224521	+	.	1
3L	Unnamed	Unnamed	8505220	8505890	336.027460	+	.	1
3L	Unnamed	Unnamed	8512210	8513200	2245.986882	+	.	1
3L	Unnamed	Unnamed	8765830	8766760	461.725802	+	.	1
3L	Unnamed	Unnamed	8766880	8767620	307.919224	+	.	1
3L	Unnamed	Unnamed	8913490	8914340	332.966122	+	.	1
3L	Unnamed	Unnamed	8978470	8979430	604.014847	+	.	1
3L	Unnamed	Unnamed	9018990	9019970	588.420812	+	.	1
3L	Unnamed	Unnamed	9057810	9058580	370.641264	+	.	1
3L	Unnamed	Unnamed	9108120	9108800	296.752622	+	.	1
3L	Unnamed	Unnamed	9125130	9125900	322.823492	+	.	1
3L	Unnamed	Unnamed	9126700	9128340	1953.258037	+	.	1
3L	Unnamed	Unnamed	9373210	9374150	593.991974	+	.	1
3L	Unnamed	Unnamed	9398300	9398940	267.221479	+	.	1
3L	Unnamed	Unnamed	9400790	9402440	638.967825	+	.	1
3L	Unnamed	Unnamed	9431600	9432550	409.849854	+	.	1
3L	Unnamed	Unnamed	9468980	9469530	288.691105	+	.	1
3L	Unnamed	Unnamed	9675310	9676290	1218.161428	+	.	1
3L	Unnamed	Unnamed	9677860	9678850	1714.113264	+	.	1
3L	Unnamed	Unnamed	9688170	9689140	753.447405	+	.	1
3L	Unnamed	Unnamed	9689570	9690250	270.866035	+	.	1
3L	Unnamed	Unnamed	9692320	9693040	311.195066	+	.	1
3L	Unnamed	Unnamed	9693340	9694120	434.537282	+	.	1
3L	Unnamed	Unnamed	10298790	10299580	306.209217	+	.	1
3L	Unnamed	Unnamed	10307710	10308690	980.986707	+	.	1
3L	Unnamed	Unnamed	10324830	10326180	1205.335001	+	.	1
3L	Unnamed	Unnamed	10357540	10358520	1399.504817	+	.	1
3L	Unnamed	Unnamed	10360130	10360830	310.303598	+	.	1
3L	Unnamed	Unnamed	10516250	10517020	340.015334	+	.	1
3L	Unnamed	Unnamed	10517380	10518280	373.829069	+	.	1
3L	Unnamed	Unnamed	10521210	10522180	929.932667	+	.	1
3L	Unnamed	Unnamed	10659860	10660840	809.906652	+	.	1
3L	Unnamed	Unnamed	10665100	10665970	352.762277	+	.	1
3L	Unnamed	Unnamed	10666090	10667030	459.893919	+	.	1
3L	Unnamed	Unnamed	10673830	10674810	1024.352760	+	.	1
3L	Unnamed	Unnamed	10681510	10682380	375.320040	+	.	1
3L	Unnamed	Unnamed	10736690	10737880	2416.777960	+	.	1
3L	Unnamed	Unnamed	10739040	10740750	3247.990334	+	.	1
3L	Unnamed	Unnamed	10742410	10743390	698.858116	+	.	1
3L	Unnamed	Unnamed	10775810	10776380	309.697774	+	.	1
3L	Unnamed	Unnamed	10810610	10811590	1390.415052	+	.	1
3L	Unnamed	Unnamed	10856180	10857910	2159.219320	+	.	1
3L	Unnamed	Unnamed	10861640	10862530	476.661990	+	.	1
3L	Unnamed	Unnamed	10898360	10899140	298.080182	+	.	1
3L	Unnamed	Unnamed	11007240	11008220	1212.904892	+	.	1
3L	Unnamed	Unnamed	11008850	11009460	296.759788	+	.	1
3L	Unnamed	Unnamed	11009980	11011040	2487.395366	+	.	1
3L	Unnamed	Unnamed	11046250	11047260	1775.190075	+	.	1
3L	Unnamed	Unnamed	11119950	11120790	357.147476	+	.	1
3L	Unnamed	Unnamed	11214310	11216210	2058.785821	+	.	1
3L	Unnamed	Unnamed	11242420	11243400	1438.558226	+	.	1
3L	Unnamed	Unnamed	11245650	11246650	2327.753050	+	.	1
3L	Unnamed	Unnamed	11254200	11255140	437.345310	+	.	1
3L	Unnamed	Unnamed	11294400	11295410	1444.069019	+	.	1
3L	Unnamed	Unnamed	11365170	11365960	547.530562	+	.	1
3L	Unnamed	Unnamed	11534170	11535050	321.359765	+	.	1
3L	Unnamed	Unnamed	11707610	11708420	299.996507	+	.	1
3L	Unnamed	Unnamed	11712020	11712940	366.971671	+	.	1
3L	Unnamed	Unnamed	12101560	12102330	352.653702	+	.	1
3L	Unnamed	Unnamed	12124080	12124660	279.749432	+	.	1
3L	Unnamed	Unnamed	12330960	12331770	347.184821	+	.	1
3L	Unnamed	Unnamed	12467830	12468510	341.504562	+	.	1
3L	Unnamed	Unnamed	12580550	12581530	1300.096636	+	.	1
3L	Unnamed	Unnamed	12606550	12607480	385.630683	+	.	1
3L	Unnamed	Unnamed	12627380	12628360	861.102768	+	.	1
3L	Unnamed	Unnamed	12700820	12701440	306.722791	+	.	1
3L	Unnamed	Unnamed	12804050	12805260	553.910052	+	.	1
3L	Unnamed	Unnamed	12892100	12893070	514.737941	+	.	1
3L	Unnamed	Unnamed	13236570	13237560	2332.604190	+	.	1
3L	Unnamed	Unnamed	13476920	13477950	1599.947031	+	.	1
3L	Unnamed	Unnamed	13919710	13920390	284.345287	+	.	1
3L	Unnamed	Unnamed	13924940	13925910	689.978376	+	.	1
3L	Unnamed	Unnamed	13949130	13950110	1221.872106	+	.	1
3L	Unnamed	Unnamed	14037920	14038900	683.854092	+	.	1
3L	Unnamed	Unnamed	14131170	14132010	464.799615	+	.	1
3L	Unnamed	Unnamed	14177460	14178560	1345.258632	+	.	1
3L	Unnamed	Unnamed	14219530	14220230	277.228458	+	.	1
3L	Unnamed	Unnamed	14550840	14551820	501.827861	+	.	1
3L	Unnamed	Unnamed	14580130	14581110	978.605731	+	.	1
3L	Unnamed	Unnamed	14634270	14635090	322.154827	+	.	1
3L	Unnamed	Unnamed	14756050	14757890	1021.257899	+	.	1
3L	Unnamed	Unnamed	14780750	14781640	496.796882	+	.	1
3L	Unnamed	Unnamed	14785260	14785830	265.181490	+	.	1
3L	Unnamed	Unnamed	15093990	15094790	296.186338	+	.	1
3L	Unnamed	Unnamed	15104130	15105050	431.054526	+	.	1
3L	Unnamed	Unnamed	15507210	15508080	335.254181	+	.	1
3L	Unnamed	Unnamed	15514070	15515020	394.713499	+	.	1
3L	Unnamed	Unnamed	15540570	15541430	370.150454	+	.	1
3L	Unnamed	Unnamed	15619420	15620400	1037.411710	+	.	1
3L	Unnamed	Unnamed	15624970	15625700	342.226657	+	.	1
3L	Unnamed	Unnamed	15625840	15626510	335.874211	+	.	1
3L	Unnamed	Unnamed	15728950	15729930	1203.660185	+	.	1
3L	Unnamed	Unnamed	15825300	15826190	438.161553	+	.	1
3L	Unnamed	Unnamed	15924200	15924880	318.638408	+	.	1
3L	Unnamed	Unnamed	15988000	15988970	568.468432	+	.	1
3L	Unnamed	Unnamed	16004080	16004720	351.299084	+	.	1
3L	Unnamed	Unnamed	16028440	16029220	302.161349	+	.	1
3L	Unnamed	Unnamed	16043400	16044220	664.335094	+	.	1
3L	Unnamed	Unnamed	16046870	16047840	567.133883	+	.	1
3L	Unnamed	Unnamed	16049770	16050740	937.429806	+	.	1
3L	Unnamed	Unnamed	16052080	16053340	902.651683	+	.	1
3L	Unnamed	Unnamed	16157230	16158090	309.536424	+	.	1
3L	Unnamed	Unnamed	16161890	16162870	1091.325188	+	.	1
3L	Unnamed	Unnamed	16163890	16164860	574.869362	+	.	1
3L	Unnamed	Unnamed	16174100	16174890	473.069942	+	.	1
3L	Unnamed	Unnamed	16192590	16193570	965.202245	+	.	1
3L	Unnamed	Unnamed	16211060	16212030	916.079596	+	.	1
3L	Unnamed	Unnamed	16377600	16378400	436.559462	+	.	1
3L	Unnamed	Unnamed	16408350	16409320	569.926295	+	.	1
3L	Unnamed	Unnamed	16410140	16412080	1182.865565	+	.	1
3L	Unnamed	Unnamed	16489180	16490030	300.407507	+	.	1
3L	Unnamed	Unnamed	16561300	16562180	558.014865	+	.	1
3L	Unnamed	Unnamed	16647190	16647700	277.938041	+	.	1
3L	Unnamed	Unnamed	16667750	16668420	318.831908	+	.	1
3L	Unnamed	Unnamed	16799820	16800580	335.085707	+	.	1
3L	Unnamed	Unnamed	16986440	16987350	465.667098	+	.	1
3L	Unnamed	Unnamed	17003440	17004340	418.987932	+	.	1
3L	Unnamed	Unnamed	17011880	17012690	339.899532	+	.	1
3L	Unnamed	Unnamed	17031750	17032720	566.930034	+	.	1
3L	Unnamed	Unnamed	17421110	17422080	492.604622	+	.	1
3L	Unnamed	Unnamed	17486930	17487710	420.369069	+	.	1
3L	Unnamed	Unnamed	17500310	17500890	268.599321	+	.	1
3L	Unnamed	Unnamed	17563300	17564300	1722.997627	+	.	1
3L	Unnamed	Unnamed	17566400	17567090	298.289443	+	.	1
3L	Unnamed	Unnamed	17569790	17570600	362.787889	+	.	1
3L	Unnamed	Unnamed	17571870	17572610	303.986688	+	.	1
3L	Unnamed	Unnamed	17576250	17577160	458.365666	+	.	1
3L	Unnamed	Unnamed	17577450	17578490	1437.421511	+	.	1
3L	Unnamed	Unnamed	17590300	17591290	1749.330071	+	.	1
3L	Unnamed	Unnamed	17606420	17607410	1723.923214	+	.	1
3L	Unnamed	Unnamed	17608460	17609420	401.790656	+	.	1
3L	Unnamed	Unnamed	17611780	17612610	385.188127	+	.	1
3L	Unnamed	Unnamed	17658720	17659700	923.216621	+	.	1
3L	Unnamed	Unnamed	17668310	17669090	343.725156	+	.	1
3L	Unnamed	Unnamed	17949990	17950550	285.252087	+	.	1
3L	Unnamed	Unnamed	17964490	17965460	736.313328	+	.	1
3L	Unnamed	Unnamed	17968390	17969370	679.913576	+	.	1
3L	Unnamed	Unnamed	17970860	17971580	335.586907	+	.	1
3L	Unnamed	Unnamed	17972120	17973600	664.574319	+	.	1
3L	Unnamed	Unnamed	17979380	17980180	482.554237	+	.	1
3L	Unnamed	Unnamed	17981480	17982240	331.947205	+	.	1
3L	Unnamed	Unnamed	17986270	17987090	442.356305	+	.	1
3L	Unnamed	Unnamed	17995040	17996020	1393.562655	+	.	1
3L	Unnamed	Unnamed	18020620	18021590	769.982265	+	.	1
3L	Unnamed	Unnamed	18021750	18023380	972.307832	+	.	1
3L	Unnamed	Unnamed	18029190	18030080	458.881504	+	.	1
3L	Unnamed	Unnamed	18033520	18034460	433.796649	+	.	1
3L	Unnamed	Unnamed	18077500	18078480	841.585275	+	.	1
3L	Unnamed	Unnamed	18078880	18079690	482.740220	+	.	1
3L	Unnamed	Unnamed	18085580	18086260	298.249061	+	.	1
3L	Unnamed	Unnamed	18186520	18187490	582.331531	+	.	1
3L	Unnamed	Unnamed	18220890	18221690	268.695489	+	.	1
3L	Unnamed	Unnamed	18344940	18345910	522.973688	+	.	1
3L	Unnamed	Unnamed	18439580	18440550	1012.715816	+	.	1
3L	Unnamed	Unnamed	18640370	18641320	508.059682	+	.	1
3L	Unnamed	Unnamed	18756820	18757910	980.883607	+	.	1
3L	Unnamed	Unnamed	18759090	18759730	347.209286	+	.	1
3L	Unnamed	Unnamed	18765460	18766440	1050.262183	+	.	1
3L	Unnamed	Unnamed	18771200	18772260	587.703227	+	.	1
3L	Unnamed	Unnamed	18787510	18788510	3142.294356	+	.	1
3L	Unnamed	Unnamed	18792520	18793490	619.503927	+	.	1
3L	Unnamed	Unnamed	18799870	18800870	1059.437147	+	.	1
3L	Unnamed	Unnamed	18845840	18846810	913.695007	+	.	1
3L	Unnamed	Unnamed	19071770	19072750	1444.396695	+	.	1
3L	Unnamed	Unnamed	19086850	19087480	278.493772	+	.	1
3L	Unnamed	Unnamed	19559090	19560070	809.126397	+	.	1
3L	Unnamed	Unnamed	19692070	19693020	523.302330	+	.	1
3L	Unnamed	Unnamed	19890260	19891110	475.058657	+	.	1
3L	Unnamed	Unnamed	19894860	19896070	725.892240	+	.	1
3L	Unnamed	Unnamed	19928800	19929790	1861.032082	+	.	1
3L	Unnamed	Unnamed	20348450	20350030	1272.434614	+	.	1
3L	Unnamed	Unnamed	20364750	20365720	466.899142	+	.	1
3L	Unnamed	Unnamed	20398390	20399160	286.654684	+	.	1
3L	Unnamed	Unnamed	20442600	20443580	1222.987746	+	.	1
3L	Unnamed	Unnamed	20517100	20518030	610.936391	+	.	1
3L	Unnamed	Unnamed	20620430	20621320	373.061677	+	.	1
3L	Unnamed	Unnamed	20695160	20696170	1139.545202	+	.	1
3L	Unnamed	Unnamed	20730040	20730800	306.589753	+	.	1
3L	Unnamed	Unnamed	20739970	20740740	375.312437	+	.	1
3L	Unnamed	Unnamed	20785120	20785910	389.497782	+	.	1
3L	Unnamed	Unnamed	20949190	20950100	793.559959	+	.	1
3L	Unnamed	Unnamed	21007930	21008440	268.808720	+	.	1
3L	Unnamed	Unnamed	21008560	21009550	1034.412758	+	.	1
3L	Unnamed	Unnamed	21024830	21027030	1324.159780	+	.	1
3L	Unnamed	Unnamed	21047440	21048430	1256.621307	+	.	1
3L	Unnamed	Unnamed	21049100	21050080	759.106812	+	.	1
3L	Unnamed	Unnamed	21202480	21203460	939.787051	+	.	1
3L	Unnamed	Unnamed	21225460	21226340	383.198626	+	.	1
3L	Unnamed	Unnamed	21252090	21252860	295.938414	+	.	1
3L	Unnamed	Unnamed	21476240	21477410	6877.275804	+	.	1
3L	Unnamed	Unnamed	21479330	21480250	660.839060	+	.	1
3L	Unnamed	Unnamed	21485030	21485910	391.680712	+	.	1
3L	Unnamed	Unnamed	21498090	21499130	2089.843123	+	.	1
3L	Unnamed	Unnamed	21644790	21645390	268.078318	+	.	1
3L	Unnamed	Unnamed	21879140	21879840	324.088324	+	.	1
3L	Unnamed	Unnamed	22407500	22408400	936.088375	+	.	1
3L	Unnamed	Unnamed	22945120	22945760	281.894782	+	.	1
3R	Unnamed	Unnamed	4299230	4300160	384.486187	+	.	1
3R	Unnamed	Unnamed	4346430	4347110	385.535464	+	.	1
3R	Unnamed	Unnamed	4452150	4453010	344.844390	+	.	1
3R	Unnamed	Unnamed	4472330	4473300	523.294468	+	.	1
3R	Unnamed	Unnamed	4797290	4798290	2324.882572	+	.	1
3R	Unnamed	Unnamed	4801680	4802700	1362.963440	+	.	1
3R	Unnamed	Unnamed	4802870	4803840	739.228101	+	.	1
3R	Unnamed	Unnamed	4806400	4807050	310.699365	+	.	1
3R	Unnamed	Unnamed	4867440	4868360	340.311138	+	.	1
3R	Unnamed	Unnamed	4871410	4872220	293.240712	+	.	1
3R	Unnamed	Unnamed	4910720	4911450	329.610511	+	.	1
3R	Unnamed	Unnamed	4954970	4955940	880.735542	+	.	1
3R	Unnamed	Unnamed	5086780	5088430	1356.536161	+	.	1
3R	Unnamed	Unnamed	5216080	5216710	273.556852	+	.	1
3R	Unnamed	Unnamed	5282540	5283540	5079.807491	+	.	1
3R	Unnamed	Unnamed	5518360	5519330	834.489927	+	.	1
3R	Unnamed	Unnamed	5612070	5613050	678.496499	+	.	1
3R	Unnamed	Unnamed	5647790	5648730	392.282577	+	.	1
3R	Unnamed	Unnamed	6002640	6003620	1033.000857	+	.	1
3R	Unnamed	Unnamed	6007430	6008300	354.642684	+	.	1
3R	Unnamed	Unnamed	6402570	6403530	559.449789	+	.	1
3R	Unnamed	Unnamed	6405080	6405820	387.424463	+	.	1
3R	Unnamed	Unnamed	6407370	6408180	328.191322	+	.	1
3R	Unnamed	Unnamed	6410550	6411350	402.983989	+	.	1
3R	Unnamed	Unnamed	6413640	6414610	705.341491	+	.	1
3R	Unnamed	Unnamed	6416290	6417260	804.672181	+	.	1
3R	Unnamed	Unnamed	6419970	6420750	371.528783	+	.	1
3R	Unnamed	Unnamed	6791320	6792150	391.382993	+	.	1
3R	Unnamed	Unnamed	6810360	6811340	1976.677443	+	.	1
3R	Unnamed	Unnamed	6848410	6849180	325.549531	+	.	1
3R	Unnamed	Unnamed	6915200	6916180	1745.632133	+	.	1
3R	Unnamed	Unnamed	6975320	6976050	302.853293	+	.	1
3R	Unnamed	Unnamed	6988190	6989160	508.750966	+	.	1
3R	Unnamed	Unnamed	6989880	6990430	267.481986	+	.	1
3R	Unnamed	Unnamed	6996710	6997500	525.275546	+	.	1
3R	Unnamed	Unnamed	7000300	7001300	1024.761919	+	.	1
3R	Unnamed	Unnamed	7036930	7037910	1024.618142	+	.	1
3R	Unnamed	Unnamed	7100130	7101110	579.224479	+	.	1
3R	Unnamed	Unnamed	7103070	7104050	1031.716079	+	.	1
3R	Unnamed	Unnamed	7107380	7108170	378.581496	+	.	1
3R	Unnamed	Unnamed	7109420	7110300	517.888460	+	.	1
3R	Unnamed	Unnamed	7186780	7188640	1371.388793	+	.	1
3R	Unnamed	Unnamed	7309380	7310360	1101.513690	+	.	1
3R	Unnamed	Unnamed	7491200	7492070	354.035684	+	.	1
3R	Unnamed	Unnamed	7944350	7945320	917.677875	+	.	1
3R	Unnamed	Unnamed	7967580	7968420	437.906933	+	.	1
3R	Unnamed	Unnamed	7993420	7993990	276.071053	+	.	1
3R	Unnamed	Unnamed	8110460	8111440	641.538474	+	.	1
3R	Unnamed	Unnamed	8119630	8120290	293.283896	+	.	1
3R	Unnamed	Unnamed	8151390	8152360	541.693919	+	.	1
3R	Unnamed	Unnamed	8169980	8170880	370.350472	+	.	1
3R	Unnamed	Unnamed	8187410	8188390	918.783993	+	.	1
3R	Unnamed	Unnamed	8190490	8191310	473.366021	+	.	1
3R	Unnamed	Unnamed	8308370	8309350	1271.301912	+	.	1
3R	Unnamed	Unnamed	8333570	8334930	344.636499	+	.	1
3R	Unnamed	Unnamed	8464810	8465490	289.516581	+	.	1
3R	Unnamed	Unnamed	8659120	8660050	629.679825	+	.	1
3R	Unnamed	Unnamed	8792190	8793110	546.073858	+	.	1
3R	Unnamed	Unnamed	8846510	8847480	681.300588	+	.	1
3R	Unnamed	Unnamed	8857510	8858260	305.015626	+	.	1
3R	Unnamed	Unnamed	8938680	8939460	367.211835	+	.	1
3R	Unnamed	Unnamed	9220130	9220960	410.429714	+	.	1
3R	Unnamed	Unnamed	9226460	9227590	932.976807	+	.	1
3R	Unnamed	Unnamed	9229260	9230700	1119.523889	+	.	1
3R	Unnamed	Unnamed	9235880	9237530	542.855217	+	.	1
3R	Unnamed	Unnamed	9352730	9353700	544.244457	+	.	1
3R	Unnamed	Unnamed	9359080	9360040	666.011666	+	.	1
3R	Unnamed	Unnamed	9417930	9419740	774.950093	+	.	1
3R	Unnamed	Unnamed	9427750	9428730	1286.402310	+	.	1
3R	Unnamed	Unnamed	9436400	9437000	301.318682	+	.	1
3R	Unnamed	Unnamed	9532660	9533190	267.003255	+	.	1
3R	Unnamed	Unnamed	9543370	9544070	314.862866	+	.	1
3R	Unnamed	Unnamed	9550370	9551890	749.219209	+	.	1
3R	Unnamed	Unnamed	9704420	9705370	494.115759	+	.	1
3R	Unnamed	Unnamed	9874110	9875080	704.211172	+	.	1
3R	Unnamed	Unnamed	9902150	9903100	510.099532	+	.	1
3R	Unnamed	Unnamed	9932230	9932940	285.127635	+	.	1
3R	Unnamed	Unnamed	9949570	9950550	1101.376453	+	.	1
3R	Unnamed	Unnamed	9952580	9953560	1155.296310	+	.	1
3R	Unnamed	Unnamed	9959800	9960780	1276.173661	+	.	1
3R	Unnamed	Unnamed	9979070	9980060	1529.426404	+	.	1
3R	Unnamed	Unnamed	10034870	10035850	1506.637398	+	.	1
3R	Unnamed	Unnamed	10077200	10078170	785.938249	+	.	1
3R	Unnamed	Unnamed	10079020	10080020	2422.114474	+	.	1
3R	Unnamed	Unnamed	10084790	10085730	395.543373	+	.	1
3R	Unnamed	Unnamed	10086800	10087800	2098.190115	+	.	1
3R	Unnamed	Unnamed	10088930	10089890	558.057584	+	.	1
3R	Unnamed	Unnamed	10093390	10094170	445.400295	+	.	1
3R	Unnamed	Unnamed	10108890	10109870	1032.236887	+	.	1
3R	Unnamed	Unnamed	10266830	10267810	1211.454385	+	.	1
3R	Unnamed	Unnamed	10382960	10383940	812.962973	+	.	1
3R	Unnamed	Unnamed	10386570	10387550	812.962973	+	.	1
3R	Unnamed	Unnamed	10433620	10434360	309.685436	+	.	1
3R	Unnamed	Unnamed	10516880	10517850	715.843336	+	.	1
3R	Unnamed	Unnamed	10556720	10557480	373.822775	+	.	1
3R	Unnamed	Unnamed	10621820	10622780	641.485647	+	.	1
3R	Unnamed	Unnamed	10638500	10639470	646.014828	+	.	1
3R	Unnamed	Unnamed	10686610	10687550	400.216681	+	.	1
3R	Unnamed	Unnamed	10826460	10827440	1201.093686	+	.	1
3R	Unnamed	Unnamed	10863680	10864650	414.755773	+	.	1
3R	Unnamed	Unnamed	10889010	10889810	325.087270	+	.	1
3R	Unnamed	Unnamed	11281240	11282220	1009.320781	+	.	1
3R	Unnamed	Unnamed	11351640	11352260	326.948402	+	.	1
3R	Unnamed	Unnamed	11376840	11377810	682.816180	+	.	1
3R	Unnamed	Unnamed	11388300	11388960	326.286084	+	.	1
3R	Unnamed	Unnamed	11389410	11390400	1257.244427	+	.	1
3R	Unnamed	Unnamed	11604490	11605380	427.042422	+	.	1
3R	Unnamed	Unnamed	11648500	11649480	1323.738292	+	.	1
3R	Unnamed	Unnamed	11760940	11761620	302.599067	+	.	1
3R	Unnamed	Unnamed	11763430	11764390	488.664470	+	.	1
3R	Unnamed	Unnamed	11766110	11767080	380.595602	+	.	1
3R	Unnamed	Unnamed	11773340	11774490	1821.628382	+	.	1
3R	Unnamed	Unnamed	11887770	11888590	432.617821	+	.	1
3R	Unnamed	Unnamed	12278570	12279520	581.444382	+	.	1
3R	Unnamed	Unnamed	12287910	12288880	671.357186	+	.	1
3R	Unnamed	Unnamed	12369040	12369880	465.997350	+	.	1
3R	Unnamed	Unnamed	12654180	12654950	390.782422	+	.	1
3R	Unnamed	Unnamed	12719550	12720390	671.891750	+	.	1
3R	Unnamed	Unnamed	13011860	13013430	1742.140291	+	.	1
3R	Unnamed	Unnamed	13021400	13022170	416.296729	+	.	1
3R	Unnamed	Unnamed	13063660	13064650	581.764285	+	.	1
3R	Unnamed	Unnamed	13074270	13075240	731.380610	+	.	1
3R	Unnamed	Unnamed	13251550	13252060	265.559886	+	.	1
3R	Unnamed	Unnamed	13258390	13259380	1050.683619	+	.	1
3R	Unnamed	Unnamed	13363900	13365560	471.285996	+	.	1
3R	Unnamed	Unnamed	13664770	13665330	271.381165	+	.	1
3R	Unnamed	Unnamed	13683730	13684700	666.416405	+	.	1
3R	Unnamed	Unnamed	13794340	13795500	4916.558247	+	.	1
3R	Unnamed	Unnamed	13812380	13813340	1082.649634	+	.	1
3R	Unnamed	Unnamed	13874570	13875800	1299.989668	+	.	1
3R	Unnamed	Unnamed	13971690	13973240	825.097700	+	.	1
3R	Unnamed	Unnamed	13975870	13976770	495.876069	+	.	1
3R	Unnamed	Unnamed	13983230	13984340	1661.923011	+	.	1
3R	Unnamed	Unnamed	14017330	14018330	4110.552213	+	.	1
3R	Unnamed	Unnamed	14020640	14021390	329.122052	+	.	1
3R	Unnamed	Unnamed	14026250	14027220	842.407663	+	.	1
3R	Unnamed	Unnamed	14057170	14058090	466.299780	+	.	1
3R	Unnamed	Unnamed	14278380	14280080	1146.421835	+	.	1
3R	Unnamed	Unnamed	14282410	14283990	421.640734	+	.	1
3R	Unnamed	Unnamed	14284840	14285820	1423.161468	+	.	1
3R	Unnamed	Unnamed	14286080	14287060	665.504362	+	.	1
3R	Unnamed	Unnamed	14325960	14326870	472.107597	+	.	1
3R	Unnamed	Unnamed	14346550	14347540	762.133676	+	.	1
3R	Unnamed	Unnamed	14363030	14363780	296.341817	+	.	1
3R	Unnamed	Unnamed	14369830	14370790	446.308406	+	.	1
3R	Unnamed	Unnamed	14373270	14374090	685.004246	+	.	1
3R	Unnamed	Unnamed	14399490	14400260	306.737800	+	.	1
3R	Unnamed	Unnamed	14446950	14447920	459.562161	+	.	1
3R	Unnamed	Unnamed	14467930	14468920	1982.816261	+	.	1
3R	Unnamed	Unnamed	14472720	14473690	702.540012	+	.	1
3R	Unnamed	Unnamed	14597900	14598880	1394.382115	+	.	1
3R	Unnamed	Unnamed	14696700	14697470	359.794109	+	.	1
3R	Unnamed	Unnamed	14722070	14722860	379.692851	+	.	1
3R	Unnamed	Unnamed	14723450	14724290	400.166402	+	.	1
3R	Unnamed	Unnamed	14737660	14738600	699.080133	+	.	1
3R	Unnamed	Unnamed	14853530	14854500	631.370308	+	.	1
3R	Unnamed	Unnamed	15094580	15095100	266.078724	+	.	1
3R	Unnamed	Unnamed	15130710	15131490	509.867677	+	.	1
3R	Unnamed	Unnamed	15146670	15147350	280.000771	+	.	1
3R	Unnamed	Unnamed	15286400	15287290	799.502428	+	.	1
3R	Unnamed	Unnamed	15291300	15292210	627.138269	+	.	1
3R	Unnamed	Unnamed	15292900	15293870	499.927111	+	.	1
3R	Unnamed	Unnamed	15378880	15379500	292.832862	+	.	1
3R	Unnamed	Unnamed	15417570	15418540	591.806362	+	.	1
3R	Unnamed	Unnamed	15420270	15421260	1881.471871	+	.	1
3R	Unnamed	Unnamed	15664430	15665400	612.442840	+	.	1
3R	Unnamed	Unnamed	15794090	15794970	394.665989	+	.	1
3R	Unnamed	Unnamed	15851660	15852380	355.610702	+	.	1
3R	Unnamed	Unnamed	15920680	15921500	338.329996	+	.	1
3R	Unnamed	Unnamed	15923260	15924120	516.953674	+	.	1
3R	Unnamed	Unnamed	15973350	15974510	1496.141694	+	.	1
3R	Unnamed	Unnamed	16025350	16026460	1901.963348	+	.	1
3R	Unnamed	Unnamed	16099460	16100270	417.128025	+	.	1
3R	Unnamed	Unnamed	16213850	16214710	432.762027	+	.	1
3R	Unnamed	Unnamed	16221170	16221960	301.974301	+	.	1
3R	Unnamed	Unnamed	16224280	16225160	610.793920	+	.	1
3R	Unnamed	Unnamed	16240960	16241780	389.981846	+	.	1
3R	Unnamed	Unnamed	16242120	16243070	463.219334	+	.	1
3R	Unnamed	Unnamed	16247650	16248230	268.245248	+	.	1
3R	Unnamed	Unnamed	16277290	16278270	1251.281251	+	.	1
3R	Unnamed	Unnamed	16281160	16282120	472.478927	+	.	1
3R	Unnamed	Unnamed	16371460	16372440	1020.955327	+	.	1
3R	Unnamed	Unnamed	16403270	16403880	281.564686	+	.	1
3R	Unnamed	Unnamed	16410470	16411290	396.165593	+	.	1
3R	Unnamed	Unnamed	16449220	16450150	911.740980	+	.	1
3R	Unnamed	Unnamed	16452600	16453580	963.708704	+	.	1
3R	Unnamed	Unnamed	16629050	16630010	593.435469	+	.	1
3R	Unnamed	Unnamed	16702450	16703440	829.695169	+	.	1
3R	Unnamed	Unnamed	16715420	16716410	1334.131761	+	.	1
3R	Unnamed	Unnamed	16718230	16719190	634.788562	+	.	1
3R	Unnamed	Unnamed	16726200	16727170	563.489537	+	.	1
3R	Unnamed	Unnamed	16763670	16764640	519.097105	+	.	1
3R	Unnamed	Unnamed	16811610	16812430	362.392354	+	.	1
3R	Unnamed	Unnamed	16829870	16830730	389.568200	+	.	1
3R	Unnamed	Unnamed	16857440	16858220	320.422679	+	.	1
3R	Unnamed	Unnamed	17053550	17054180	280.033102	+	.	1
3R	Unnamed	Unnamed	17056050	17056840	324.858234	+	.	1
3R	Unnamed	Unnamed	17065010	17065950	520.823456	+	.	1
3R	Unnamed	Unnamed	17069040	17070020	1225.879373	+	.	1
3R	Unnamed	Unnamed	17555970	17556950	1431.662554	+	.	1
3R	Unnamed	Unnamed	17557290	17558140	708.642321	+	.	1
3R	Unnamed	Unnamed	17558430	17559320	544.873100	+	.	1
3R	Unnamed	Unnamed	17603660	17604350	284.959144	+	.	1
3R	Unnamed	Unnamed	17665710	17667000	2113.898759	+	.	1
3R	Unnamed	Unnamed	17716850	17718030	658.392975	+	.	1
3R	Unnamed	Unnamed	17925530	17926310	323.685726	+	.	1
3R	Unnamed	Unnamed	17950120	17950680	270.219398	+	.	1
3R	Unnamed	Unnamed	18049020	18049940	491.028516	+	.	1
3R	Unnamed	Unnamed	18168220	18168940	376.913717	+	.	1
3R	Unnamed	Unnamed	18169860	18170610	311.082868	+	.	1
3R	Unnamed	Unnamed	18171930	18172560	279.095382	+	.	1
3R	Unnamed	Unnamed	18196690	18197660	954.750584	+	.	1
3R	Unnamed	Unnamed	18249000	18249820	278.723183	+	.	1
3R	Unnamed	Unnamed	18311200	18311960	288.472520	+	.	1
3R	Unnamed	Unnamed	18436610	18437600	1559.718448	+	.	1
3R	Unnamed	Unnamed	18444790	18445600	386.763212	+	.	1
3R	Unnamed	Unnamed	18480340	18481280	510.864466	+	.	1
3R	Unnamed	Unnamed	18584280	18586100	710.222857	+	.	1
3R	Unnamed	Unnamed	18658300	18659130	281.480837	+	.	1
3R	Unnamed	Unnamed	18740840	18741690	402.226688	+	.	1
3R	Unnamed	Unnamed	18797880	18798800	391.696595	+	.	1
3R	Unnamed	Unnamed	18922960	18923820	377.541607	+	.	1
3R	Unnamed	Unnamed	18924020	18925000	1002.362894	+	.	1
3R	Unnamed	Unnamed	19015100	19016070	935.292808	+	.	1
3R	Unnamed	Unnamed	19093280	19094210	611.110037	+	.	1
3R	Unnamed	Unnamed	19165580	19166180	292.009348	+	.	1
3R	Unnamed	Unnamed	19241380	19242430	2126.980816	+	.	1
3R	Unnamed	Unnamed	19321540	19322650	2578.568364	+	.	1
3R	Unnamed	Unnamed	19339930	19340660	281.725682	+	.	1
3R	Unnamed	Unnamed	19463790	19464690	783.534563	+	.	1
3R	Unnamed	Unnamed	19623330	19624310	1018.434421	+	.	1
3R	Unnamed	Unnamed	19874840	19875760	359.704297	+	.	1
3R	Unnamed	Unnamed	19889620	19890520	678.938761	+	.	1
3R	Unnamed	Unnamed	20253150	20254450	673.969264	+	.	1
3R	Unnamed	Unnamed	20292680	20293530	303.127743	+	.	1
3R	Unnamed	Unnamed	20593130	20593670	280.223206	+	.	1
3R	Unnamed	Unnamed	20752820	20753810	1577.737037	+	.	1
3R	Unnamed	Unnamed	20775050	20775760	284.730806	+	.	1
3R	Unnamed	Unnamed	20778140	20778990	481.484505	+	.	1
3R	Unnamed	Unnamed	20782190	20783150	850.364126	+	.	1
3R	Unnamed	Unnamed	20783800	20784700	392.380946	+	.	1
3R	Unnamed	Unnamed	20792740	20793520	587.814738	+	.	1
3R	Unnamed	Unnamed	20948890	20949860	1228.475970	+	.	1
3R	Unnamed	Unnamed	20956630	20957520	510.975359	+	.	1
3R	Unnamed	Unnamed	20969170	20970130	384.835883	+	.	1
3R	Unnamed	Unnamed	20984510	20985220	291.501503	+	.	1
3R	Unnamed	Unnamed	21060390	21061330	967.799796	+	.	1
3R	Unnamed	Unnamed	21094080	21094900	413.573719	+	.	1
3R	Unnamed	Unnamed	21096370	21097200	559.302414	+	.	1
3R	Unnamed	Unnamed	21126560	21127270	332.863035	+	.	1
3R	Unnamed	Unnamed	21141180	21141820	301.075815	+	.	1
3R	Unnamed	Unnamed	21180190	21181130	431.998848	+	.	1
3R	Unnamed	Unnamed	21187240	21187880	303.422681	+	.	1
3R	Unnamed	Unnamed	21198740	21199510	358.154072	+	.	1
3R	Unnamed	Unnamed	21203890	21204470	271.793763	+	.	1
3R	Unnamed	Unnamed	21419210	21420180	622.896936	+	.	1
3R	Unnamed	Unnamed	21433830	21434970	2484.938391	+	.	1
3R	Unnamed	Unnamed	21445970	21446950	1032.143514	+	.	1
3R	Unnamed	Unnamed	21459670	21460580	403.992245	+	.	1
3R	Unnamed	Unnamed	21551210	21552820	724.974321	+	.	1
3R	Unnamed	Unnamed	21557630	21558580	367.100614	+	.	1
3R	Unnamed	Unnamed	21558630	21559590	960.929334	+	.	1
3R	Unnamed	Unnamed	21560950	21562160	1930.467022	+	.	1
3R	Unnamed	Unnamed	21589510	21590490	719.207995	+	.	1
3R	Unnamed	Unnamed	21598270	21599250	1197.081427	+	.	1
3R	Unnamed	Unnamed	21605150	21606160	2264.146232	+	.	1
3R	Unnamed	Unnamed	21617990	21618930	518.524560	+	.	1
3R	Unnamed	Unnamed	21621360	21622330	501.145820	+	.	1
3R	Unnamed	Unnamed	21626090	21627070	1056.182825	+	.	1
3R	Unnamed	Unnamed	21630240	21631200	577.995648	+	.	1
3R	Unnamed	Unnamed	21632310	21633290	984.806458	+	.	1
3R	Unnamed	Unnamed	21651100	21652070	675.664673	+	.	1
3R	Unnamed	Unnamed	21790530	21791090	275.006890	+	.	1
3R	Unnamed	Unnamed	21821930	21822720	392.226676	+	.	1
3R	Unnamed	Unnamed	21853420	21854400	1303.361253	+	.	1
3R	Unnamed	Unnamed	21890490	21891460	436.192103	+	.	1
3R	Unnamed	Unnamed	22042280	22043130	584.079219	+	.	1
3R	Unnamed	Unnamed	22220120	22221100	688.408055	+	.	1
3R	Unnamed	Unnamed	22248350	22249150	333.556173	+	.	1
3R	Unnamed	Unnamed	22469900	22470880	878.984301	+	.	1
3R	Unnamed	Unnamed	22494440	22495420	932.387069	+	.	1
3R	Unnamed	Unnamed	22597920	22598940	1526.305368	+	.	1
3R	Unnamed	Unnamed	22626380	22627360	1070.490924	+	.	1
3R	Unnamed	Unnamed	22666640	22667590	759.742971	+	.	1
3R	Unnamed	Unnamed	22732760	22733460	313.889721	+	.	1
3R	Unnamed	Unnamed	23173620	23174120	267.799738	+	.	1
3R	Unnamed	Unnamed	23175010	23175960	675.131821	+	.	1
3R	Unnamed	Unnamed	23219880	23220700	366.840538	+	.	1
3R	Unnamed	Unnamed	23221020	23221970	354.250085	+	.	1
3R	Unnamed	Unnamed	23225140	23226080	473.517925	+	.	1
3R	Unnamed	Unnamed	23226330	23227310	1016.147233	+	.	1
3R	Unnamed	Unnamed	23248590	23249570	975.312463	+	.	1
3R	Unnamed	Unnamed	23295190	23295970	326.034038	+	.	1
3R	Unnamed	Unnamed	23314000	23314860	405.549448	+	.	1
3R	Unnamed	Unnamed	23345190	23347940	626.429144	+	.	1
3R	Unnamed	Unnamed	23722410	23723300	345.657159	+	.	1
3R	Unnamed	Unnamed	23723430	23724270	450.041694	+	.	1
3R	Unnamed	Unnamed	23782070	23783130	853.112895	+	.	1
3R	Unnamed	Unnamed	23845930	23846720	393.793363	+	.	1
3R	Unnamed	Unnamed	23922290	23923110	401.038748	+	.	1
3R	Unnamed	Unnamed	23970410	23971230	314.011400	+	.	1
3R	Unnamed	Unnamed	24031020	24031900	491.971519	+	.	1
3R	Unnamed	Unnamed	24079320	24080250	338.648802	+	.	1
3R	Unnamed	Unnamed	24085430	24086220	344.167963	+	.	1
3R	Unnamed	Unnamed	24104510	24105430	323.125072	+	.	1
3R	Unnamed	Unnamed	24218360	24219340	1329.845147	+	.	1
3R	Unnamed	Unnamed	24259160	24259980	405.309645	+	.	1
3R	Unnamed	Unnamed	24260170	24261130	379.116412	+	.	1
3R	Unnamed	Unnamed	24295770	24296300	279.530220	+	.	1
3R	Unnamed	Unnamed	24512490	24513180	278.511529	+	.	1
3R	Unnamed	Unnamed	24565560	24566130	274.982222	+	.	1
3R	Unnamed	Unnamed	24590260	24590950	272.494064	+	.	1
3R	Unnamed	Unnamed	24650840	24651820	876.405512	+	.	1
3R	Unnamed	Unnamed	24767560	24768480	602.876780	+	.	1
3R	Unnamed	Unnamed	24875690	24876540	322.266721	+	.	1
3R	Unnamed	Unnamed	25137450	25138300	601.504993	+	.	1
3R	Unnamed	Unnamed	25167560	25168280	320.898633	+	.	1
3R	Unnamed	Unnamed	25168440	25169340	680.983617	+	.	1
3R	Unnamed	Unnamed	25183230	25185240	828.895761	+	.	1
3R	Unnamed	Unnamed	25186810	25187690	578.815680	+	.	1
3R	Unnamed	Unnamed	25188980	25189720	308.007197	+	.	1
3R	Unnamed	Unnamed	25208020	25208760	322.727086	+	.	1
3R	Unnamed	Unnamed	25467580	25468390	431.661833	+	.	1
3R	Unnamed	Unnamed	25472260	25473200	529.399208	+	.	1
3R	Unnamed	Unnamed	25517940	25518710	446.016446	+	.	1
3R	Unnamed	Unnamed	25588110	25589000	750.175840	+	.	1
3R	Unnamed	Unnamed	26106590	26107530	473.745627	+	.	1
3R	Unnamed	Unnamed	26493330	26494210	443.245156	+	.	1
3R	Unnamed	Unnamed	26536700	26537270	313.317076	+	.	1
3R	Unnamed	Unnamed	26825970	26826520	275.150023	+	.	1
3R	Unnamed	Unnamed	27067200	27067890	311.138025	+	.	1
3R	Unnamed	Unnamed	27149790	27150630	342.564386	+	.	1
3R	Unnamed	Unnamed	27441090	27441900	332.222001	+	.	1
3R	Unnamed	Unnamed	27517980	27518820	389.359322	+	.	1
3R	Unnamed	Unnamed	27580300	27581340	752.589290	+	.	1
3R	Unnamed	Unnamed	27943330	27944100	313.229456	+	.	1
3R	Unnamed	Unnamed	27987470	27988420	407.149881	+	.	1
3R	Unnamed	Unnamed	28547100	28547840	309.248042	+	.	1
3R	Unnamed	Unnamed	28551820	28552700	662.225436	+	.	1
3R	Unnamed	Unnamed	28860980	28861960	1313.448804	+	.	1
3R	Unnamed	Unnamed	29063810	29064580	396.577376	+	.	1
3R	Unnamed	Unnamed	29073910	29074700	372.906697	+	.	1
3R	Unnamed	Unnamed	29087910	29088520	268.772665	+	.	1
3R	Unnamed	Unnamed	29089150	29089820	284.110350	+	.	1
3R	Unnamed	Unnamed	29257840	29258610	368.071025	+	.	1
3R	Unnamed	Unnamed	29282580	29283170	302.369511	+	.	1
3R	Unnamed	Unnamed	29287000	29287960	589.288324	+	.	1
3R	Unnamed	Unnamed	29457730	29458710	1430.537872	+	.	1
3R	Unnamed	Unnamed	29460940	29461910	571.093864	+	.	1
3R	Unnamed	Unnamed	29555930	29556770	651.991651	+	.	1
3R	Unnamed	Unnamed	29571510	29572790	860.344300	+	.	1
3R	Unnamed	Unnamed	29690580	29691760	904.628444	+	.	1
3R	Unnamed	Unnamed	29759730	29760690	446.315676	+	.	1
3R	Unnamed	Unnamed	29763980	29764960	1004.428756	+	.	1
3R	Unnamed	Unnamed	29772540	29773560	1332.535043	+	.	1
3R	Unnamed	Unnamed	29774120	29775110	1302.924777	+	.	1
3R	Unnamed	Unnamed	29876780	29877440	283.324291	+	.	1
3R	Unnamed	Unnamed	30076100	30077040	472.023113	+	.	1
3R	Unnamed	Unnamed	30097960	30098930	719.449935	+	.	1
3R	Unnamed	Unnamed	30270800	30271650	574.417473	+	.	1
3R	Unnamed	Unnamed	30272560	30273540	642.393162	+	.	1
3R	Unnamed	Unnamed	30281620	30282590	423.371859	+	.	1
3R	Unnamed	Unnamed	30386600	30387290	279.872221	+	.	1
3R	Unnamed	Unnamed	30616970	30617950	1372.036005	+	.	1
3R	Unnamed	Unnamed	30679260	30680120	373.346701	+	.	1
3R	Unnamed	Unnamed	30686350	30687120	352.550182	+	.	1
3R	Unnamed	Unnamed	30761880	30762530	324.239714	+	.	1
3R	Unnamed	Unnamed	30763820	30764800	1113.503576	+	.	1
3R	Unnamed	Unnamed	30802900	30803890	568.975408	+	.	1
3R	Unnamed	Unnamed	30805520	30806460	695.170395	+	.	1
3R	Unnamed	Unnamed	30912040	30913020	1288.438158	+	.	1
3R	Unnamed	Unnamed	31059200	31060180	1115.292815	+	.	1
3R	Unnamed	Unnamed	31662510	31663500	1539.280629	+	.	1
3R	Unnamed	Unnamed	31689060	31689770	330.676257	+	.	1
3R	Unnamed	Unnamed	31712820	31714270	716.132617	+	.	1
3R	Unnamed	Unnamed	31777550	31778240	412.569951	+	.	1
4	Unnamed	Unnamed	183320	184100	321.574514	+	.	1
4	Unnamed	Unnamed	507550	508070	268.044683	+	.	1
4	Unnamed	Unnamed	1330690	1331360	322.120176	+	.	1
4	Unnamed	Unnamed	1343670	1344340	325.053894	+	.	1
X	Unnamed	Unnamed	395470	396460	1823.517240	+	.	1
X	Unnamed	Unnamed	499110	499730	288.420909	+	.	1
X	Unnamed	Unnamed	513430	515050	1557.678795	+	.	1
X	Unnamed	Unnamed	522280	522840	288.833553	+	.	1
X	Unnamed	Unnamed	541400	542350	533.203596	+	.	1
X	Unnamed	Unnamed	575510	577500	502.404705	+	.	1
X	Unnamed	Unnamed	590440	591010	270.717116	+	.	1
X	Unnamed	Unnamed	616800	617640	397.963038	+	.	1
X	Unnamed	Unnamed	654070	655000	480.518374	+	.	1
X	Unnamed	Unnamed	686940	687890	639.463876	+	.	1
X	Unnamed	Unnamed	716840	717810	603.644655	+	.	1
X	Unnamed	Unnamed	1042680	1043460	314.890565	+	.	1
X	Unnamed	Unnamed	1073810	1074650	336.067111	+	.	1
X	Unnamed	Unnamed	1122420	1123390	543.837969	+	.	1
X	Unnamed	Unnamed	1233780	1234680	470.951523	+	.	1
X	Unnamed	Unnamed	1249560	1250370	334.651311	+	.	1
X	Unnamed	Unnamed	1251740	1252630	553.865645	+	.	1
X	Unnamed	Unnamed	1252850	1253720	380.913868	+	.	1
X	Unnamed	Unnamed	1276000	1276980	1135.012230	+	.	1
X	Unnamed	Unnamed	1310400	1311130	292.658354	+	.	1
X	Unnamed	Unnamed	1321530	1322350	563.450890	+	.	1
X	Unnamed	Unnamed	1375040	1375980	451.509225	+	.	1
X	Unnamed	Unnamed	1381230	1381880	288.779427	+	.	1
X	Unnamed	Unnamed	1387730	1389210	3093.605271	+	.	1
X	Unnamed	Unnamed	1486320	1486950	267.954632	+	.	1
X	Unnamed	Unnamed	1561410	1561970	278.837720	+	.	1
X	Unnamed	Unnamed	1562150	1563120	441.751467	+	.	1
X	Unnamed	Unnamed	1565710	1566530	313.055935	+	.	1
X	Unnamed	Unnamed	1578670	1579650	1541.145039	+	.	1
X	Unnamed	Unnamed	1580370	1581320	728.653294	+	.	1
X	Unnamed	Unnamed	1587270	1588060	388.808144	+	.	1
X	Unnamed	Unnamed	1597890	1598720	438.651672	+	.	1
X	Unnamed	Unnamed	1602050	1602880	456.271587	+	.	1
X	Unnamed	Unnamed	1609790	1610620	372.373257	+	.	1
X	Unnamed	Unnamed	1616690	1617420	298.493467	+	.	1
X	Unnamed	Unnamed	1618710	1619510	476.921284	+	.	1
X	Unnamed	Unnamed	1619900	1620810	622.821691	+	.	1
X	Unnamed	Unnamed	1621580	1622570	540.007813	+	.	1
X	Unnamed	Unnamed	1622880	1623870	2604.282137	+	.	1
X	Unnamed	Unnamed	1641300	1642990	1660.104907	+	.	1
X	Unnamed	Unnamed	1656110	1657090	939.240966	+	.	1
X	Unnamed	Unnamed	1943060	1943910	483.417107	+	.	1
X	Unnamed	Unnamed	1948030	1948680	288.718265	+	.	1
X	Unnamed	Unnamed	1963860	1965500	1513.928433	+	.	1
X	Unnamed	Unnamed	1973430	1974050	318.381572	+	.	1
X	Unnamed	Unnamed	1975570	1976740	964.415468	+	.	1
X	Unnamed	Unnamed	1988210	1989190	701.316387	+	.	1
X	Unnamed	Unnamed	1991370	1992610	2914.638026	+	.	1
X	Unnamed	Unnamed	2004480	2005170	298.160176	+	.	1
X	Unnamed	Unnamed	2083560	2084300	317.317313	+	.	1
X	Unnamed	Unnamed	2112750	2113720	748.954122	+	.	1
X	Unnamed	Unnamed	2124090	2125030	460.258243	+	.	1
X	Unnamed	Unnamed	2137820	2138760	431.701334	+	.	1
X	Unnamed	Unnamed	2155650	2156540	402.744601	+	.	1
X	Unnamed	Unnamed	2254760	2255760	3872.910264	+	.	1
X	Unnamed	Unnamed	2283140	2284120	1180.641270	+	.	1
X	Unnamed	Unnamed	2293070	2294030	415.656594	+	.	1
X	Unnamed	Unnamed	2294380	2295200	401.624780	+	.	1
X	Unnamed	Unnamed	2295610	2296560	408.979871	+	.	1
X	Unnamed	Unnamed	2301810	2302790	573.277452	+	.	1
X	Unnamed	Unnamed	2305620	2306510	491.044220	+	.	1
X	Unnamed	Unnamed	2317170	2318100	434.123470	+	.	1
X	Unnamed	Unnamed	2335990	2336960	762.181348	+	.	1
X	Unnamed	Unnamed	2343090	2344070	990.201364	+	.	1
X	Unnamed	Unnamed	2349090	2349860	285.673890	+	.	1
X	Unnamed	Unnamed	2353900	2354710	643.851418	+	.	1
X	Unnamed	Unnamed	2355600	2356580	1253.675776	+	.	1
X	Unnamed	Unnamed	2357410	2358370	589.113556	+	.	1
X	Unnamed	Unnamed	2469330	2470300	563.248315	+	.	1
X	Unnamed	Unnamed	2545140	2546120	714.705425	+	.	1
X	Unnamed	Unnamed	2588490	2589260	428.025364	+	.	1
X	Unnamed	Unnamed	2634130	2635230	776.791748	+	.	1
X	Unnamed	Unnamed	2635630	2636590	726.941930	+	.	1
X	Unnamed	Unnamed	2642140	2643120	644.626017	+	.	1
X	Unnamed	Unnamed	2743320	2744300	1081.663562	+	.	1
X	Unnamed	Unnamed	2789460	2790390	426.975627	+	.	1
X	Unnamed	Unnamed	3095830	3097180	838.635985	+	.	1
X	Unnamed	Unnamed	3125280	3125820	280.676666	+	.	1
X	Unnamed	Unnamed	3134670	3135650	1304.125455	+	.	1
X	Unnamed	Unnamed	3136090	3137070	986.641621	+	.	1
X	Unnamed	Unnamed	3139080	3140050	648.009757	+	.	1
X	Unnamed	Unnamed	3141810	3142790	899.678769	+	.	1
X	Unnamed	Unnamed	3143020	3143890	439.014463	+	.	1
X	Unnamed	Unnamed	3158620	3159260	299.329608	+	.	1
X	Unnamed	Unnamed	3161710	3162560	524.182907	+	.	1
X	Unnamed	Unnamed	3175770	3176750	1349.617424	+	.	1
X	Unnamed	Unnamed	3295140	3295980	482.116644	+	.	1
X	Unnamed	Unnamed	3297680	3299530	1591.661631	+	.	1
X	Unnamed	Unnamed	3378380	3379120	370.965500	+	.	1
X	Unnamed	Unnamed	3381750	3382720	557.915905	+	.	1
X	Unnamed	Unnamed	3555000	3555740	271.957212	+	.	1
X	Unnamed	Unnamed	3555780	3556500	331.500625	+	.	1
X	Unnamed	Unnamed	3671810	3672800	1185.812598	+	.	1
X	Unnamed	Unnamed	3673690	3674220	275.315071	+	.	1
X	Unnamed	Unnamed	3677070	3678840	849.151293	+	.	1
X	Unnamed	Unnamed	3679800	3681070	337.836815	+	.	1
X	Unnamed	Unnamed	3682200	3683170	709.369211	+	.	1
X	Unnamed	Unnamed	3691610	3692970	474.532075	+	.	1
X	Unnamed	Unnamed	3696550	3697540	1332.339549	+	.	1
X	Unnamed	Unnamed	3718310	3719400	2919.953748	+	.	1
X	Unnamed	Unnamed	3720250	3720930	290.704494	+	.	1
X	Unnamed	Unnamed	3730430	3731290	674.159193	+	.	1
X	Unnamed	Unnamed	3734490	3735460	760.664469	+	.	1
X	Unnamed	Unnamed	3737670	3738540	508.989557	+	.	1
X	Unnamed	Unnamed	3740410	3741360	917.870394	+	.	1
X	Unnamed	Unnamed	3744270	3745110	405.587618	+	.	1
X	Unnamed	Unnamed	3748470	3749490	2955.793554	+	.	1
X	Unnamed	Unnamed	3761080	3761930	368.497016	+	.	1
X	Unnamed	Unnamed	3776040	3776610	288.592998	+	.	1
X	Unnamed	Unnamed	3776980	3777890	459.852503	+	.	1
X	Unnamed	Unnamed	3778660	3779250	268.186481	+	.	1
X	Unnamed	Unnamed	3779370	3780360	1538.699750	+	.	1
X	Unnamed	Unnamed	3835100	3836070	561.419600	+	.	1
X	Unnamed	Unnamed	3845100	3846330	1273.190139	+	.	1
X	Unnamed	Unnamed	4203660	4204620	706.809001	+	.	1
X	Unnamed	Unnamed	4361110	4362110	2150.931855	+	.	1
X	Unnamed	Unnamed	4389190	4390050	441.632397	+	.	1
X	Unnamed	Unnamed	4411190	4411840	305.293785	+	.	1
X	Unnamed	Unnamed	4419950	4420820	408.641294	+	.	1
X	Unnamed	Unnamed	4421630	4422840	1290.540366	+	.	1
X	Unnamed	Unnamed	4423440	4424790	2029.890993	+	.	1
X	Unnamed	Unnamed	4426430	4427520	3894.802738	+	.	1
X	Unnamed	Unnamed	4462430	4463410	1212.942745	+	.	1
X	Unnamed	Unnamed	4507790	4508660	434.884614	+	.	1
X	Unnamed	Unnamed	4518680	4519650	665.066255	+	.	1
X	Unnamed	Unnamed	4544690	4545550	304.940479	+	.	1
X	Unnamed	Unnamed	4589530	4590410	473.422940	+	.	1
X	Unnamed	Unnamed	4596150	4597130	1078.233137	+	.	1
X	Unnamed	Unnamed	4677840	4679470	963.817363	+	.	1
X	Unnamed	Unnamed	4684160	4684900	340.159274	+	.	1
X	Unnamed	Unnamed	4689100	4690220	1061.852650	+	.	1
X	Unnamed	Unnamed	4690500	4691490	2081.688716	+	.	1
X	Unnamed	Unnamed	4693790	4694770	1070.804190	+	.	1
X	Unnamed	Unnamed	4699080	4700050	689.795602	+	.	1
X	Unnamed	Unnamed	4702720	4703500	409.755544	+	.	1
X	Unnamed	Unnamed	4937080	4938050	648.571928	+	.	1
X	Unnamed	Unnamed	5046520	5048550	1724.001942	+	.	1
X	Unnamed	Unnamed	5052560	5053530	574.158720	+	.	1
X	Unnamed	Unnamed	5081930	5082840	516.267504	+	.	1
X	Unnamed	Unnamed	5084110	5084670	296.470580	+	.	1
X	Unnamed	Unnamed	5086120	5087860	936.271014	+	.	1
X	Unnamed	Unnamed	5094130	5095040	583.828573	+	.	1
X	Unnamed	Unnamed	5307340	5308200	330.602196	+	.	1
X	Unnamed	Unnamed	5341330	5342240	363.945308	+	.	1
X	Unnamed	Unnamed	5414160	5415030	306.624036	+	.	1
X	Unnamed	Unnamed	5417550	5418530	1177.362119	+	.	1
X	Unnamed	Unnamed	5516650	5517650	3248.326454	+	.	1
X	Unnamed	Unnamed	5543270	5545170	474.136646	+	.	1
X	Unnamed	Unnamed	5548290	5549000	314.047491	+	.	1
X	Unnamed	Unnamed	5552320	5553310	1841.494687	+	.	1
X	Unnamed	Unnamed	5561390	5562330	466.357872	+	.	1
X	Unnamed	Unnamed	5566600	5567110	267.242264	+	.	1
X	Unnamed	Unnamed	5567540	5568760	1454.948276	+	.	1
X	Unnamed	Unnamed	5579260	5580020	292.114666	+	.	1
X	Unnamed	Unnamed	5593630	5594200	269.518554	+	.	1
X	Unnamed	Unnamed	5599850	5600690	595.264616	+	.	1
X	Unnamed	Unnamed	5601580	5602530	350.577150	+	.	1
X	Unnamed	Unnamed	5607820	5608800	1020.578945	+	.	1
X	Unnamed	Unnamed	5634240	5635030	325.620825	+	.	1
X	Unnamed	Unnamed	5635380	5636010	291.918465	+	.	1
X	Unnamed	Unnamed	5636210	5637210	2997.390429	+	.	1
X	Unnamed	Unnamed	5637270	5638230	1149.973451	+	.	1
X	Unnamed	Unnamed	5661890	5662870	620.089262	+	.	1
X	Unnamed	Unnamed	5663980	5664760	394.969108	+	.	1
X	Unnamed	Unnamed	5689890	5690710	329.142927	+	.	1
X	Unnamed	Unnamed	5770440	5771380	544.034270	+	.	1
X	Unnamed	Unnamed	5885390	5886340	587.593239	+	.	1
X	Unnamed	Unnamed	5886540	5887550	2306.940056	+	.	1
X	Unnamed	Unnamed	5899560	5900480	309.679327	+	.	1
X	Unnamed	Unnamed	5901360	5902230	400.934581	+	.	1
X	Unnamed	Unnamed	5904000	5904850	516.150458	+	.	1
X	Unnamed	Unnamed	5911920	5912900	616.109095	+	.	1
X	Unnamed	Unnamed	5918330	5919310	985.989856	+	.	1
X	Unnamed	Unnamed	6012830	6013860	1870.301669	+	.	1
X	Unnamed	Unnamed	6231500	6232490	1355.246795	+	.	1
X	Unnamed	Unnamed	6254360	6255330	610.141043	+	.	1
X	Unnamed	Unnamed	6332830	6333590	356.524306	+	.	1
X	Unnamed	Unnamed	6338590	6339570	1053.692098	+	.	1
X	Unnamed	Unnamed	6341730	6342520	287.790377	+	.	1
X	Unnamed	Unnamed	6360000	6360970	531.661102	+	.	1
X	Unnamed	Unnamed	6533810	6534780	657.306760	+	.	1
X	Unnamed	Unnamed	6550540	6551390	297.505204	+	.	1
X	Unnamed	Unnamed	6601170	6602140	628.173566	+	.	1
X	Unnamed	Unnamed	6642780	6643740	488.013539	+	.	1
X	Unnamed	Unnamed	6656840	6657770	366.228849	+	.	1
X	Unnamed	Unnamed	6668670	6669660	2121.230905	+	.	1
X	Unnamed	Unnamed	6670030	6671010	1062.923957	+	.	1
X	Unnamed	Unnamed	6804260	6804950	468.754554	+	.	1
X	Unnamed	Unnamed	6855470	6856260	402.300311	+	.	1
X	Unnamed	Unnamed	6862410	6863210	414.283437	+	.	1
X	Unnamed	Unnamed	6865990	6866620	286.458895	+	.	1
X	Unnamed	Unnamed	6867700	6869240	431.803303	+	.	1
X	Unnamed	Unnamed	6968140	6969100	371.024520	+	.	1
X	Unnamed	Unnamed	6981450	6982370	517.664319	+	.	1
X	Unnamed	Unnamed	6983540	6984310	280.489443	+	.	1
X	Unnamed	Unnamed	6988580	6989550	1135.300099	+	.	1
X	Unnamed	Unnamed	7096790	7097660	541.338766	+	.	1
X	Unnamed	Unnamed	7110600	7111590	1057.785438	+	.	1
X	Unnamed	Unnamed	7118730	7119300	275.795659	+	.	1
X	Unnamed	Unnamed	7134820	7135460	272.938053	+	.	1
X	Unnamed	Unnamed	7151000	7152470	905.997428	+	.	1
X	Unnamed	Unnamed	7153750	7154970	1482.986597	+	.	1
X	Unnamed	Unnamed	7155640	7156410	284.727521	+	.	1
X	Unnamed	Unnamed	7195660	7196650	825.090399	+	.	1
X	Unnamed	Unnamed	7224610	7225590	1618.212678	+	.	1
X	Unnamed	Unnamed	7225740	7226680	610.842474	+	.	1
X	Unnamed	Unnamed	7263130	7264110	969.271497	+	.	1
X	Unnamed	Unnamed	7288550	7289160	337.576253	+	.	1
X	Unnamed	Unnamed	7293070	7293980	521.521390	+	.	1
X	Unnamed	Unnamed	7299710	7301390	935.480649	+	.	1
X	Unnamed	Unnamed	7301640	7302610	683.992249	+	.	1
X	Unnamed	Unnamed	7306150	7307100	519.512113	+	.	1
X	Unnamed	Unnamed	7307250	7308190	666.417422	+	.	1
X	Unnamed	Unnamed	7320540	7321510	838.161665	+	.	1
X	Unnamed	Unnamed	7537050	7538020	1245.454098	+	.	1
X	Unnamed	Unnamed	7543470	7544030	266.378064	+	.	1
X	Unnamed	Unnamed	7604340	7605330	1095.106933	+	.	1
X	Unnamed	Unnamed	7608100	7609060	472.823486	+	.	1
X	Unnamed	Unnamed	7626540	7627820	2958.864435	+	.	1
X	Unnamed	Unnamed	7628900	7629870	548.148631	+	.	1
X	Unnamed	Unnamed	7636300	7637270	448.994542	+	.	1
X	Unnamed	Unnamed	7640750	7641770	1023.102339	+	.	1
X	Unnamed	Unnamed	7690420	7691420	3817.290857	+	.	1
X	Unnamed	Unnamed	7692190	7693150	515.425300	+	.	1
X	Unnamed	Unnamed	7696330	7697320	2121.675502	+	.	1
X	Unnamed	Unnamed	7702280	7703250	731.745216	+	.	1
X	Unnamed	Unnamed	7705440	7706720	577.859891	+	.	1
X	Unnamed	Unnamed	7709630	7710560	385.873306	+	.	1
X	Unnamed	Unnamed	7891800	7892500	305.379455	+	.	1
X	Unnamed	Unnamed	7923080	7923710	290.615310	+	.	1
X	Unnamed	Unnamed	7930270	7931150	374.163916	+	.	1
X	Unnamed	Unnamed	7944620	7945230	307.139512	+	.	1
X	Unnamed	Unnamed	7958780	7959750	1032.435261	+	.	1
X	Unnamed	Unnamed	7967620	7968580	479.726326	+	.	1
X	Unnamed	Unnamed	7970880	7971510	288.400867	+	.	1
X	Unnamed	Unnamed	7978520	7979460	770.222598	+	.	1
X	Unnamed	Unnamed	8048870	8049850	624.090526	+	.	1
X	Unnamed	Unnamed	8057450	8058420	1016.364826	+	.	1
X	Unnamed	Unnamed	8058720	8059460	277.581129	+	.	1
X	Unnamed	Unnamed	8062940	8063490	286.123664	+	.	1
X	Unnamed	Unnamed	8086560	8088460	992.963749	+	.	1
X	Unnamed	Unnamed	8090530	8091530	484.240418	+	.	1
X	Unnamed	Unnamed	8093310	8094040	304.742722	+	.	1
X	Unnamed	Unnamed	8099940	8100920	1021.344038	+	.	1
X	Unnamed	Unnamed	8195570	8196560	1111.099409	+	.	1
X	Unnamed	Unnamed	8202190	8203040	367.598412	+	.	1
X	Unnamed	Unnamed	8213630	8214610	1301.998409	+	.	1
X	Unnamed	Unnamed	8215710	8216350	271.420871	+	.	1
X	Unnamed	Unnamed	8227300	8228190	351.701667	+	.	1
X	Unnamed	Unnamed	8275010	8276690	926.330096	+	.	1
X	Unnamed	Unnamed	8410420	8411380	562.537586	+	.	1
X	Unnamed	Unnamed	8420800	8421780	724.944425	+	.	1
X	Unnamed	Unnamed	8440350	8441300	557.023651	+	.	1
X	Unnamed	Unnamed	8510480	8511470	2206.280585	+	.	1
X	Unnamed	Unnamed	8518100	8518790	414.723662	+	.	1
X	Unnamed	Unnamed	8533610	8534620	2261.862707	+	.	1
X	Unnamed	Unnamed	8548880	8549860	650.080551	+	.	1
X	Unnamed	Unnamed	8561160	8561980	440.267187	+	.	1
X	Unnamed	Unnamed	8566700	8567460	305.658042	+	.	1
X	Unnamed	Unnamed	8640510	8641490	1008.968778	+	.	1
X	Unnamed	Unnamed	8650480	8651470	1958.439416	+	.	1
X	Unnamed	Unnamed	8656760	8657750	2170.390338	+	.	1
X	Unnamed	Unnamed	8674430	8675400	975.923950	+	.	1
X	Unnamed	Unnamed	8707670	8708640	391.015882	+	.	1
X	Unnamed	Unnamed	8757490	8758430	385.801524	+	.	1
X	Unnamed	Unnamed	8804810	8805770	496.485591	+	.	1
X	Unnamed	Unnamed	8806270	8807120	317.742505	+	.	1
X	Unnamed	Unnamed	8877040	8877960	574.784040	+	.	1
X	Unnamed	Unnamed	8891190	8892180	703.237531	+	.	1
X	Unnamed	Unnamed	8897620	8898330	291.414008	+	.	1
X	Unnamed	Unnamed	8973980	8974810	366.104884	+	.	1
X	Unnamed	Unnamed	9022990	9024360	3198.096830	+	.	1
X	Unnamed	Unnamed	9039490	9040470	736.952562	+	.	1
X	Unnamed	Unnamed	9042030	9043060	2940.555526	+	.	1
X	Unnamed	Unnamed	9110250	9110860	296.527526	+	.	1
X	Unnamed	Unnamed	9118740	9119280	325.706892	+	.	1
X	Unnamed	Unnamed	9120960	9121770	317.733346	+	.	1
X	Unnamed	Unnamed	9163630	9164620	738.335383	+	.	1
X	Unnamed	Unnamed	9173620	9174600	1351.504898	+	.	1
X	Unnamed	Unnamed	9283900	9284870	1005.489818	+	.	1
X	Unnamed	Unnamed	9308450	9309360	316.683905	+	.	1
X	Unnamed	Unnamed	9349310	9350280	534.685043	+	.	1
X	Unnamed	Unnamed	9354500	9355340	362.564676	+	.	1
X	Unnamed	Unnamed	9495260	9497700	3184.225551	+	.	1
X	Unnamed	Unnamed	9581680	9582480	292.559634	+	.	1
X	Unnamed	Unnamed	9585300	9586290	1343.342679	+	.	1
X	Unnamed	Unnamed	9588250	9589220	753.895419	+	.	1
X	Unnamed	Unnamed	9599080	9599950	377.804085	+	.	1
X	Unnamed	Unnamed	9640450	9641190	313.335851	+	.	1
X	Unnamed	Unnamed	9650670	9651640	618.423208	+	.	1
X	Unnamed	Unnamed	9666140	9667110	1106.776953	+	.	1
X	Unnamed	Unnamed	9674720	9675550	390.563131	+	.	1
X	Unnamed	Unnamed	9684020	9685320	439.682113	+	.	1
X	Unnamed	Unnamed	9692410	9693310	358.367588	+	.	1
X	Unnamed	Unnamed	9693390	9694430	1922.803097	+	.	1
X	Unnamed	Unnamed	9701440	9702180	301.689478	+	.	1
X	Unnamed	Unnamed	9704140	9704800	312.176598	+	.	1
X	Unnamed	Unnamed	9743640	9744930	4140.494110	+	.	1
X	Unnamed	Unnamed	9749290	9750260	741.363479	+	.	1
X	Unnamed	Unnamed	10104890	10105710	276.125728	+	.	1
X	Unnamed	Unnamed	10112020	10113000	637.618594	+	.	1
X	Unnamed	Unnamed	10211670	10212170	266.581318	+	.	1
X	Unnamed	Unnamed	10224380	10225340	952.507319	+	.	1
X	Unnamed	Unnamed	10234770	10235680	317.038216	+	.	1
X	Unnamed	Unnamed	10324250	10324990	410.771094	+	.	1
X	Unnamed	Unnamed	10325270	10325860	341.783059	+	.	1
X	Unnamed	Unnamed	10356530	10357500	750.640461	+	.	1
X	Unnamed	Unnamed	10365630	10366350	317.904508	+	.	1
X	Unnamed	Unnamed	10463070	10464010	739.577375	+	.	1
X	Unnamed	Unnamed	10580310	10581170	408.360110	+	.	1
X	Unnamed	Unnamed	10724500	10725470	928.915818	+	.	1
X	Unnamed	Unnamed	10730130	10730990	327.987846	+	.	1
X	Unnamed	Unnamed	10731290	10732110	376.403619	+	.	1
X	Unnamed	Unnamed	10738560	10739470	423.243985	+	.	1
X	Unnamed	Unnamed	10742620	10743590	811.056745	+	.	1
X	Unnamed	Unnamed	10743870	10744700	502.501347	+	.	1
X	Unnamed	Unnamed	10784170	10785050	485.544057	+	.	1
X	Unnamed	Unnamed	10785620	10786480	339.771162	+	.	1
X	Unnamed	Unnamed	10802600	10803570	709.086579	+	.	1
X	Unnamed	Unnamed	10808270	10809200	470.075779	+	.	1
X	Unnamed	Unnamed	10813950	10814640	338.786000	+	.	1
X	Unnamed	Unnamed	10815440	10816210	362.075365	+	.	1
X	Unnamed	Unnamed	10816680	10817610	570.339445	+	.	1
X	Unnamed	Unnamed	10818750	10819720	840.983970	+	.	1
X	Unnamed	Unnamed	10821850	10822760	477.345879	+	.	1
X	Unnamed	Unnamed	10824070	10824830	319.685483	+	.	1
X	Unnamed	Unnamed	10865280	10866260	665.867171	+	.	1
X	Unnamed	Unnamed	10930940	10931880	580.916238	+	.	1
X	Unnamed	Unnamed	11081460	11082430	735.373493	+	.	1
X	Unnamed	Unnamed	11136300	11137040	308.580122	+	.	1
X	Unnamed	Unnamed	11154340	11155330	788.392108	+	.	1
X	Unnamed	Unnamed	11162940	11163930	1890.582753	+	.	1
X	Unnamed	Unnamed	11369930	11370620	302.886606	+	.	1
X	Unnamed	Unnamed	11379690	11380660	372.694142	+	.	1
X	Unnamed	Unnamed	11389530	11390450	623.774849	+	.	1
X	Unnamed	Unnamed	11397190	11397710	285.951967	+	.	1
X	Unnamed	Unnamed	11426940	11427840	395.828919	+	.	1
X	Unnamed	Unnamed	11622070	11623330	1362.991550	+	.	1
X	Unnamed	Unnamed	11685870	11686850	1801.702576	+	.	1
X	Unnamed	Unnamed	11689260	11690230	735.151028	+	.	1
X	Unnamed	Unnamed	11695250	11696020	326.874584	+	.	1
X	Unnamed	Unnamed	11702760	11703750	2002.407792	+	.	1
X	Unnamed	Unnamed	11710120	11711070	633.809537	+	.	1
X	Unnamed	Unnamed	11713740	11714690	539.135573	+	.	1
X	Unnamed	Unnamed	11728850	11730450	573.839129	+	.	1
X	Unnamed	Unnamed	11739280	11740180	390.598781	+	.	1
X	Unnamed	Unnamed	11752540	11753450	390.598781	+	.	1
X	Unnamed	Unnamed	11795940	11797290	757.669628	+	.	1
X	Unnamed	Unnamed	11805000	11805920	355.377616	+	.	1
X	Unnamed	Unnamed	11817360	11818320	625.685185	+	.	1
X	Unnamed	Unnamed	11818390	11819200	420.001626	+	.	1
X	Unnamed	Unnamed	11822900	11823800	438.895408	+	.	1
X	Unnamed	Unnamed	11848050	11848990	360.133401	+	.	1
X	Unnamed	Unnamed	11963550	11964450	345.323587	+	.	1
X	Unnamed	Unnamed	12006520	12008250	1633.110402	+	.	1
X	Unnamed	Unnamed	12258400	12259140	306.800762	+	.	1
X	Unnamed	Unnamed	12469950	12470810	337.212101	+	.	1
X	Unnamed	Unnamed	12472370	12473180	360.133291	+	.	1
X	Unnamed	Unnamed	12573390	12574360	482.745647	+	.	1
X	Unnamed	Unnamed	12579850	12580470	324.148692	+	.	1
X	Unnamed	Unnamed	12591420	12592230	367.902283	+	.	1
X	Unnamed	Unnamed	12608670	12609480	331.237013	+	.	1
X	Unnamed	Unnamed	12640380	12641390	4355.555695	+	.	1
X	Unnamed	Unnamed	12641920	12642880	848.545252	+	.	1
X	Unnamed	Unnamed	12654010	12654830	464.416621	+	.	1
X	Unnamed	Unnamed	12666050	12666840	444.631859	+	.	1
X	Unnamed	Unnamed	12673430	12674410	1132.667006	+	.	1
X	Unnamed	Unnamed	12719770	12720750	1192.975393	+	.	1
X	Unnamed	Unnamed	12720870	12721760	445.564016	+	.	1
X	Unnamed	Unnamed	12723200	12724150	390.535146	+	.	1
X	Unnamed	Unnamed	12727690	12728570	338.281317	+	.	1
X	Unnamed	Unnamed	12731790	12732640	488.445765	+	.	1
X	Unnamed	Unnamed	12741500	12742440	485.039038	+	.	1
X	Unnamed	Unnamed	12748840	12749550	356.905953	+	.	1
X	Unnamed	Unnamed	12750120	12750980	496.045012	+	.	1
X	Unnamed	Unnamed	12751640	12752510	346.018743	+	.	1
X	Unnamed	Unnamed	12753500	12754490	1290.117724	+	.	1
X	Unnamed	Unnamed	12760030	12761010	1091.464068	+	.	1
X	Unnamed	Unnamed	12925150	12926780	3503.698463	+	.	1
X	Unnamed	Unnamed	12937790	12938770	1254.785706	+	.	1
X	Unnamed	Unnamed	13089540	13090630	815.783682	+	.	1
X	Unnamed	Unnamed	13111740	13112440	295.308172	+	.	1
X	Unnamed	Unnamed	13130710	13131620	623.027970	+	.	1
X	Unnamed	Unnamed	13136910	13137880	681.602634	+	.	1
X	Unnamed	Unnamed	13138550	13139460	862.084155	+	.	1
X	Unnamed	Unnamed	13219750	13220670	758.075489	+	.	1
X	Unnamed	Unnamed	13234100	13235020	475.804596	+	.	1
X	Unnamed	Unnamed	13237320	13238290	821.877220	+	.	1
X	Unnamed	Unnamed	13276880	13277850	517.421910	+	.	1
X	Unnamed	Unnamed	13278370	13279320	553.157559	+	.	1
X	Unnamed	Unnamed	13280040	13280750	316.033266	+	.	1
X	Unnamed	Unnamed	13284340	13285160	509.595620	+	.	1
X	Unnamed	Unnamed	13300760	13301300	274.518935	+	.	1
X	Unnamed	Unnamed	13319260	13320230	1388.030811	+	.	1
X	Unnamed	Unnamed	13322030	13323010	1189.377896	+	.	1
X	Unnamed	Unnamed	13380810	13381450	311.074421	+	.	1
X	Unnamed	Unnamed	13411060	13412040	1339.800383	+	.	1
X	Unnamed	Unnamed	13412560	13413530	517.280840	+	.	1
X	Unnamed	Unnamed	13624610	13625590	1223.831306	+	.	1
X	Unnamed	Unnamed	13636400	13637370	683.533769	+	.	1
X	Unnamed	Unnamed	13641480	13642460	897.890040	+	.	1
X	Unnamed	Unnamed	13730730	13731700	1171.451108	+	.	1
X	Unnamed	Unnamed	13746820	13747810	1528.122795	+	.	1
X	Unnamed	Unnamed	13761770	13762520	350.026584	+	.	1
X	Unnamed	Unnamed	13783870	13784840	1404.175989	+	.	1
X	Unnamed	Unnamed	13805200	13806470	2719.616280	+	.	1
X	Unnamed	Unnamed	13808140	13809120	835.629298	+	.	1
X	Unnamed	Unnamed	13838920	13839660	349.990326	+	.	1
X	Unnamed	Unnamed	13844020	13845020	1008.790808	+	.	1
X	Unnamed	Unnamed	13881950	13882960	2330.152653	+	.	1
X	Unnamed	Unnamed	13889260	13889890	285.101095	+	.	1
X	Unnamed	Unnamed	13959180	13960160	1334.234709	+	.	1
X	Unnamed	Unnamed	13960370	13961330	489.148783	+	.	1
X	Unnamed	Unnamed	13988450	13989260	494.112699	+	.	1
X	Unnamed	Unnamed	13990230	13991310	1271.251993	+	.	1
X	Unnamed	Unnamed	13994510	13995570	1051.846824	+	.	1
X	Unnamed	Unnamed	14084610	14085410	362.148877	+	.	1
X	Unnamed	Unnamed	14204460	14205260	291.934647	+	.	1
X	Unnamed	Unnamed	14211860	14212790	387.578004	+	.	1
X	Unnamed	Unnamed	14217860	14218820	533.936929	+	.	1
X	Unnamed	Unnamed	14629600	14630570	560.690630	+	.	1
X	Unnamed	Unnamed	14653540	14654420	633.969360	+	.	1
X	Unnamed	Unnamed	14824610	14825630	1335.754455	+	.	1
X	Unnamed	Unnamed	14839530	14840510	1063.888477	+	.	1
X	Unnamed	Unnamed	14932130	14932860	295.450780	+	.	1
X	Unnamed	Unnamed	15021790	15022770	854.036749	+	.	1
X	Unnamed	Unnamed	15023450	15024420	659.381689	+	.	1
X	Unnamed	Unnamed	15028650	15029630	538.545151	+	.	1
X	Unnamed	Unnamed	15072510	15073490	712.855184	+	.	1
X	Unnamed	Unnamed	15143020	15144110	3533.160403	+	.	1
X	Unnamed	Unnamed	15297830	15298540	297.548602	+	.	1
X	Unnamed	Unnamed	15304180	15305030	446.684720	+	.	1
X	Unnamed	Unnamed	15306110	15306960	334.577288	+	.	1
X	Unnamed	Unnamed	15332900	15333880	867.351807	+	.	1
X	Unnamed	Unnamed	15345070	15345790	277.148211	+	.	1
X	Unnamed	Unnamed	15351310	15353050	1760.114174	+	.	1
X	Unnamed	Unnamed	15355990	15357190	4538.051719	+	.	1
X	Unnamed	Unnamed	15484330	15485340	2282.176161	+	.	1
X	Unnamed	Unnamed	15507530	15508270	299.903797	+	.	1
X	Unnamed	Unnamed	15545370	15546340	679.861297	+	.	1
X	Unnamed	Unnamed	15593270	15594240	594.987037	+	.	1
X	Unnamed	Unnamed	15619190	15620160	622.151827	+	.	1
X	Unnamed	Unnamed	15633040	15634030	1948.524800	+	.	1
X	Unnamed	Unnamed	15684860	15685770	419.313275	+	.	1
X	Unnamed	Unnamed	15709740	15710240	269.914389	+	.	1
X	Unnamed	Unnamed	15811370	15812350	884.444805	+	.	1
X	Unnamed	Unnamed	15834270	15835240	676.012929	+	.	1
X	Unnamed	Unnamed	16087230	16088140	425.850232	+	.	1
X	Unnamed	Unnamed	16088970	16089950	1223.573357	+	.	1
X	Unnamed	Unnamed	16091230	16092190	759.974880	+	.	1
X	Unnamed	Unnamed	16146500	16148390	1001.612912	+	.	1
X	Unnamed	Unnamed	16150190	16151240	4192.950710	+	.	1
X	Unnamed	Unnamed	16201950	16202730	388.385047	+	.	1
X	Unnamed	Unnamed	16216420	16217920	1198.570628	+	.	1
X	Unnamed	Unnamed	16448570	16449390	345.239238	+	.	1
X	Unnamed	Unnamed	16559130	16560050	424.485894	+	.	1
X	Unnamed	Unnamed	16564570	16565520	777.783416	+	.	1
X	Unnamed	Unnamed	16579330	16580360	1757.614433	+	.	1
X	Unnamed	Unnamed	16585120	16586450	386.679852	+	.	1
X	Unnamed	Unnamed	16599560	16600380	315.314192	+	.	1
X	Unnamed	Unnamed	16607610	16608590	947.837905	+	.	1
X	Unnamed	Unnamed	16614970	16615730	326.508614	+	.	1
X	Unnamed	Unnamed	16637640	16638610	504.387657	+	.	1
X	Unnamed	Unnamed	16687090	16688080	1579.451914	+	.	1
X	Unnamed	Unnamed	16750950	16751920	675.296176	+	.	1
X	Unnamed	Unnamed	16780000	16780930	494.632175	+	.	1
X	Unnamed	Unnamed	16792110	16792850	287.521505	+	.	1
X	Unnamed	Unnamed	16797910	16798640	314.193577	+	.	1
X	Unnamed	Unnamed	16943280	16944920	600.209666	+	.	1
X	Unnamed	Unnamed	17170470	17171230	292.391431	+	.	1
X	Unnamed	Unnamed	17178110	17179090	733.795645	+	.	1
X	Unnamed	Unnamed	17345720	17346700	709.389117	+	.	1
X	Unnamed	Unnamed	17484100	17485070	503.916478	+	.	1
X	Unnamed	Unnamed	17535440	17536430	2554.892380	+	.	1
X	Unnamed	Unnamed	17640080	17640610	276.395970	+	.	1
X	Unnamed	Unnamed	17651260	17652750	609.282628	+	.	1
X	Unnamed	Unnamed	17658340	17659470	576.915162	+	.	1
X	Unnamed	Unnamed	17699480	17700320	297.726319	+	.	1
X	Unnamed	Unnamed	17733440	17734420	1177.373758	+	.	1
X	Unnamed	Unnamed	17738720	17739680	542.919201	+	.	1
X	Unnamed	Unnamed	17767930	17768910	816.784867	+	.	1
X	Unnamed	Unnamed	17789290	17790160	543.695299	+	.	1
X	Unnamed	Unnamed	17791400	17792190	277.691664	+	.	1
X	Unnamed	Unnamed	17800000	17800630	302.735129	+	.	1
X	Unnamed	Unnamed	17811930	17812940	4007.409455	+	.	1
X	Unnamed	Unnamed	17826630	17827620	994.932186	+	.	1
X	Unnamed	Unnamed	17833760	17834610	332.078111	+	.	1
X	Unnamed	Unnamed	17878440	17879230	364.119358	+	.	1
X	Unnamed	Unnamed	17886210	17887170	586.027855	+	.	1
X	Unnamed	Unnamed	18131570	18132770	387.372446	+	.	1
X	Unnamed	Unnamed	18158710	18159770	2178.664309	+	.	1
X	Unnamed	Unnamed	18243190	18244020	423.903262	+	.	1
X	Unnamed	Unnamed	18288310	18289280	547.115337	+	.	1
X	Unnamed	Unnamed	18290360	18291340	1367.667095	+	.	1
X	Unnamed	Unnamed	18297700	18298560	399.597709	+	.	1
X	Unnamed	Unnamed	18305370	18306350	1250.018170	+	.	1
X	Unnamed	Unnamed	18309280	18310250	535.759813	+	.	1
X	Unnamed	Unnamed	18312300	18313250	518.932609	+	.	1
X	Unnamed	Unnamed	18365960	18366920	367.071199	+	.	1
X	Unnamed	Unnamed	18370750	18372030	1420.605754	+	.	1
X	Unnamed	Unnamed	18374200	18375200	1678.081939	+	.	1
X	Unnamed	Unnamed	18404290	18405170	490.107123	+	.	1
X	Unnamed	Unnamed	18534110	18535460	674.579976	+	.	1
X	Unnamed	Unnamed	18538560	18539530	473.088107	+	.	1
X	Unnamed	Unnamed	18586920	18587900	958.279280	+	.	1
X	Unnamed	Unnamed	18600860	18601590	287.397317	+	.	1
X	Unnamed	Unnamed	18835010	18835750	312.801983	+	.	1
X	Unnamed	Unnamed	18863930	18864490	279.127902	+	.	1
X	Unnamed	Unnamed	18864730	18865450	281.675404	+	.	1
X	Unnamed	Unnamed	18923830	18924640	375.393373	+	.	1
X	Unnamed	Unnamed	18946420	18947270	331.446302	+	.	1
X	Unnamed	Unnamed	18993850	18994390	270.324800	+	.	1
X	Unnamed	Unnamed	19146280	19147270	1215.437591	+	.	1
X	Unnamed	Unnamed	19220070	19221040	659.425458	+	.	1
X	Unnamed	Unnamed	19259620	19260590	539.089918	+	.	1
X	Unnamed	Unnamed	19264060	19265050	1730.126556	+	.	1
X	Unnamed	Unnamed	19298070	19299030	646.970885	+	.	1
X	Unnamed	Unnamed	19320840	19321770	330.902885	+	.	1
X	Unnamed	Unnamed	19322110	19323470	791.192067	+	.	1
X	Unnamed	Unnamed	19353270	19354140	400.537562	+	.	1
X	Unnamed	Unnamed	19400290	19401230	421.934578	+	.	1
X	Unnamed	Unnamed	19495600	19496470	365.955856	+	.	1
X	Unnamed	Unnamed	19496540	19497260	289.940247	+	.	1
X	Unnamed	Unnamed	19498630	19499610	665.245832	+	.	1
X	Unnamed	Unnamed	19535710	19536290	334.391130	+	.	1
X	Unnamed	Unnamed	19545650	19547230	1771.175926	+	.	1
X	Unnamed	Unnamed	19548150	19549150	3057.333484	+	.	1
X	Unnamed	Unnamed	19604010	19604990	1030.679950	+	.	1
X	Unnamed	Unnamed	19631270	19631970	290.381365	+	.	1
X	Unnamed	Unnamed	19662570	19663540	683.623859	+	.	1
X	Unnamed	Unnamed	19682590	19683600	2198.230032	+	.	1
X	Unnamed	Unnamed	19689920	19690680	390.130892	+	.	1
X	Unnamed	Unnamed	19718100	19718950	534.621062	+	.	1
X	Unnamed	Unnamed	19750680	19751570	409.712446	+	.	1
X	Unnamed	Unnamed	19782670	19783640	692.638187	+	.	1
X	Unnamed	Unnamed	19788520	19789230	326.103669	+	.	1
X	Unnamed	Unnamed	19850610	19851900	1196.748599	+	.	1
X	Unnamed	Unnamed	19866150	19867110	783.057197	+	.	1
X	Unnamed	Unnamed	19889020	19890000	1065.698262	+	.	1
X	Unnamed	Unnamed	20158630	20159610	844.685225	+	.	1
X	Unnamed	Unnamed	20230550	20232340	2499.090515	+	.	1
X	Unnamed	Unnamed	20377020	20377810	394.667801	+	.	1
X	Unnamed	Unnamed	20481290	20482280	2149.900064	+	.	1
X	Unnamed	Unnamed	20497250	20498200	320.773598	+	.	1
X	Unnamed	Unnamed	20500680	20501540	360.072176	+	.	1
X	Unnamed	Unnamed	20536030	20536780	325.139107	+	.	1
X	Unnamed	Unnamed	20686330	20686990	273.861242	+	.	1
X	Unnamed	Unnamed	20693520	20694510	1833.831558	+	.	1
X	Unnamed	Unnamed	20704860	20705730	386.501331	+	.	1
X	Unnamed	Unnamed	20849440	20850420	1627.963737	+	.	1
X	Unnamed	Unnamed	20916190	20917170	1308.832324	+	.	1
X	Unnamed	Unnamed	21053990	21054950	327.519985	+	.	1
X	Unnamed	Unnamed	21054990	21055870	584.283331	+	.	1
X	Unnamed	Unnamed	21056330	21057300	737.239718	+	.	1
X	Unnamed	Unnamed	21351200	21352000	353.407822	+	.	1
X	Unnamed	Unnamed	21593770	21594660	353.676217	+	.	1
