# Supplementary material for: DNA sequence models of genome-wide Drosophila melanogaster Polycomb binding sites improve generalization to independent Polycomb Response Elements
Source: Nucleic Acids Res. 2019 Jul 24;47(15):7781–97. doi: 10.1093/nar/gkz617 (PMC6735708; doi:10.1093/nar/gkz617)
Supplement: gkz617_Supplemental_Files [file gkz617_supplemental_files.zip › SFile11_SVMMOCCA_TREPredictions_H3K4me1.GFF]

2L	Unnamed	Unnamed	15540	21910	29.144180	+	.	1
2L	Unnamed	Unnamed	63980	69920	51.350431	+	.	1
2L	Unnamed	Unnamed	90570	95130	24.278665	+	.	1
2L	Unnamed	Unnamed	156260	162150	41.071573	+	.	1
2L	Unnamed	Unnamed	164750	172890	26.160155	+	.	1
2L	Unnamed	Unnamed	173570	177910	26.025612	+	.	1
2L	Unnamed	Unnamed	200130	205720	26.858116	+	.	1
2L	Unnamed	Unnamed	219250	225900	54.602111	+	.	1
2L	Unnamed	Unnamed	240730	252180	57.687819	+	.	1
2L	Unnamed	Unnamed	254900	262140	39.401100	+	.	1
2L	Unnamed	Unnamed	301510	309340	41.953060	+	.	1
2L	Unnamed	Unnamed	310010	313060	19.955994	+	.	1
2L	Unnamed	Unnamed	345180	351160	58.648579	+	.	1
2L	Unnamed	Unnamed	352210	358190	52.407699	+	.	1
2L	Unnamed	Unnamed	375290	379760	19.685766	+	.	1
2L	Unnamed	Unnamed	467530	475020	58.597789	+	.	1
2L	Unnamed	Unnamed	476240	493750	85.907493	+	.	1
2L	Unnamed	Unnamed	498870	506690	50.742356	+	.	1
2L	Unnamed	Unnamed	507700	530500	80.604001	+	.	1
2L	Unnamed	Unnamed	584520	590250	31.007177	+	.	1
2L	Unnamed	Unnamed	592110	600110	46.108818	+	.	1
2L	Unnamed	Unnamed	639820	642820	19.241861	+	.	1
2L	Unnamed	Unnamed	682480	688460	42.143174	+	.	1
2L	Unnamed	Unnamed	698810	705010	68.575399	+	.	1
2L	Unnamed	Unnamed	712330	717840	31.962517	+	.	1
2L	Unnamed	Unnamed	823270	829580	62.261682	+	.	1
2L	Unnamed	Unnamed	847890	853670	33.801625	+	.	1
2L	Unnamed	Unnamed	864390	871420	33.163028	+	.	1
2L	Unnamed	Unnamed	1054710	1060260	32.906794	+	.	1
2L	Unnamed	Unnamed	1074130	1080450	58.442053	+	.	1
2L	Unnamed	Unnamed	1086760	1092630	37.227813	+	.	1
2L	Unnamed	Unnamed	1116130	1121430	33.081456	+	.	1
2L	Unnamed	Unnamed	1125750	1131440	26.634994	+	.	1
2L	Unnamed	Unnamed	1134190	1138920	36.692901	+	.	1
2L	Unnamed	Unnamed	1153370	1160830	44.060519	+	.	1
2L	Unnamed	Unnamed	1186450	1189510	28.459381	+	.	1
2L	Unnamed	Unnamed	1215080	1220910	29.534801	+	.	1
2L	Unnamed	Unnamed	1409100	1414880	22.928814	+	.	1
2L	Unnamed	Unnamed	1432220	1438130	36.240036	+	.	1
2L	Unnamed	Unnamed	1464960	1470910	23.498243	+	.	1
2L	Unnamed	Unnamed	1479510	1482520	19.755864	+	.	1
2L	Unnamed	Unnamed	1555730	1560550	20.024969	+	.	1
2L	Unnamed	Unnamed	1623940	1632530	92.346970	+	.	1
2L	Unnamed	Unnamed	1632860	1635940	19.636272	+	.	1
2L	Unnamed	Unnamed	1636430	1639430	19.530098	+	.	1
2L	Unnamed	Unnamed	1645920	1668000	127.259192	+	.	1
2L	Unnamed	Unnamed	1669120	1674880	29.197640	+	.	1
2L	Unnamed	Unnamed	1689910	1695710	28.929209	+	.	1
2L	Unnamed	Unnamed	1696920	1706640	40.817703	+	.	1
2L	Unnamed	Unnamed	1722100	1725570	22.210257	+	.	1
2L	Unnamed	Unnamed	1734600	1740570	25.389484	+	.	1
2L	Unnamed	Unnamed	1869070	1893240	60.724273	+	.	1
2L	Unnamed	Unnamed	1918220	1923410	30.821574	+	.	1
2L	Unnamed	Unnamed	1951710	1957640	29.977784	+	.	1
2L	Unnamed	Unnamed	1967660	1978720	77.572047	+	.	1
2L	Unnamed	Unnamed	2011160	2018650	49.641701	+	.	1
2L	Unnamed	Unnamed	2035300	2041840	49.737812	+	.	1
2L	Unnamed	Unnamed	2043260	2046280	19.542382	+	.	1
2L	Unnamed	Unnamed	2124510	2130610	59.940255	+	.	1
2L	Unnamed	Unnamed	2144160	2147490	25.327807	+	.	1
2L	Unnamed	Unnamed	2172530	2181310	43.765831	+	.	1
2L	Unnamed	Unnamed	2194380	2205900	46.182266	+	.	1
2L	Unnamed	Unnamed	2223910	2230140	52.124366	+	.	1
2L	Unnamed	Unnamed	2230150	2233160	21.895778	+	.	1
2L	Unnamed	Unnamed	2239240	2245220	46.336127	+	.	1
2L	Unnamed	Unnamed	2362590	2368020	32.516361	+	.	1
2L	Unnamed	Unnamed	2373330	2379130	28.207522	+	.	1
2L	Unnamed	Unnamed	2425130	2431110	41.656064	+	.	1
2L	Unnamed	Unnamed	2447060	2453860	47.362836	+	.	1
2L	Unnamed	Unnamed	2458410	2461500	20.187139	+	.	1
2L	Unnamed	Unnamed	2750190	2758400	86.481515	+	.	1
2L	Unnamed	Unnamed	2775540	2783820	49.550422	+	.	1
2L	Unnamed	Unnamed	2794600	2807950	112.933806	+	.	1
2L	Unnamed	Unnamed	2826820	2833070	58.613782	+	.	1
2L	Unnamed	Unnamed	2878100	2891930	90.227729	+	.	1
2L	Unnamed	Unnamed	2895900	2905690	48.423710	+	.	1
2L	Unnamed	Unnamed	2906770	2912610	31.828232	+	.	1
2L	Unnamed	Unnamed	2920540	2926380	34.243806	+	.	1
2L	Unnamed	Unnamed	2929700	2933350	22.051336	+	.	1
2L	Unnamed	Unnamed	2933970	2941510	31.205957	+	.	1
2L	Unnamed	Unnamed	2964190	2970160	37.018890	+	.	1
2L	Unnamed	Unnamed	2990730	2996370	22.741222	+	.	1
2L	Unnamed	Unnamed	2997030	3000210	22.056803	+	.	1
2L	Unnamed	Unnamed	3055470	3060920	40.039157	+	.	1
2L	Unnamed	Unnamed	3085520	3093500	26.799391	+	.	1
2L	Unnamed	Unnamed	3156870	3162080	22.976473	+	.	1
2L	Unnamed	Unnamed	3166880	3171600	23.145649	+	.	1
2L	Unnamed	Unnamed	3332450	3338270	28.711082	+	.	1
2L	Unnamed	Unnamed	3338480	3344500	40.311422	+	.	1
2L	Unnamed	Unnamed	3348730	3359290	33.022322	+	.	1
2L	Unnamed	Unnamed	3417620	3427060	28.143766	+	.	1
2L	Unnamed	Unnamed	3475690	3481370	25.382700	+	.	1
2L	Unnamed	Unnamed	3504280	3509010	25.588572	+	.	1
2L	Unnamed	Unnamed	3530200	3542510	51.804001	+	.	1
2L	Unnamed	Unnamed	3543810	3550870	49.560438	+	.	1
2L	Unnamed	Unnamed	3567730	3571770	27.362023	+	.	1
2L	Unnamed	Unnamed	3578050	3583820	29.383067	+	.	1
2L	Unnamed	Unnamed	3591340	3597320	40.419238	+	.	1
2L	Unnamed	Unnamed	3629400	3632420	20.716016	+	.	1
2L	Unnamed	Unnamed	3640500	3646470	35.245908	+	.	1
2L	Unnamed	Unnamed	3652680	3658630	30.176226	+	.	1
2L	Unnamed	Unnamed	3659650	3663270	21.599003	+	.	1
2L	Unnamed	Unnamed	3727100	3733040	32.517504	+	.	1
2L	Unnamed	Unnamed	3752460	3755560	25.331981	+	.	1
2L	Unnamed	Unnamed	3768890	3775840	33.861635	+	.	1
2L	Unnamed	Unnamed	3784610	3792740	46.701038	+	.	1
2L	Unnamed	Unnamed	3800800	3806910	48.517863	+	.	1
2L	Unnamed	Unnamed	3829710	3837010	27.358100	+	.	1
2L	Unnamed	Unnamed	3885940	3893400	47.501951	+	.	1
2L	Unnamed	Unnamed	3896800	3905710	49.721463	+	.	1
2L	Unnamed	Unnamed	4017420	4023370	31.796607	+	.	1
2L	Unnamed	Unnamed	4025400	4034440	61.524065	+	.	1
2L	Unnamed	Unnamed	4039490	4044630	31.180563	+	.	1
2L	Unnamed	Unnamed	4054880	4059630	24.529166	+	.	1
2L	Unnamed	Unnamed	4086970	4097350	34.032855	+	.	1
2L	Unnamed	Unnamed	4181390	4187360	30.501138	+	.	1
2L	Unnamed	Unnamed	4194450	4200670	69.883363	+	.	1
2L	Unnamed	Unnamed	4218380	4224350	44.089754	+	.	1
2L	Unnamed	Unnamed	4240660	4259040	39.885656	+	.	1
2L	Unnamed	Unnamed	4273930	4286290	91.034397	+	.	1
2L	Unnamed	Unnamed	4320870	4330770	67.740207	+	.	1
2L	Unnamed	Unnamed	4343900	4349780	39.591655	+	.	1
2L	Unnamed	Unnamed	4375070	4378150	20.679613	+	.	1
2L	Unnamed	Unnamed	4435860	4443790	63.505612	+	.	1
2L	Unnamed	Unnamed	4594640	4600600	27.010474	+	.	1
2L	Unnamed	Unnamed	4806090	4814790	35.633499	+	.	1
2L	Unnamed	Unnamed	4817580	4824870	52.269415	+	.	1
2L	Unnamed	Unnamed	4835930	4841910	33.056931	+	.	1
2L	Unnamed	Unnamed	4850320	4856580	44.715640	+	.	1
2L	Unnamed	Unnamed	4859220	4872050	78.376944	+	.	1
2L	Unnamed	Unnamed	4872630	4883550	59.496768	+	.	1
2L	Unnamed	Unnamed	4885000	4890550	33.364550	+	.	1
2L	Unnamed	Unnamed	4904100	4909790	31.572862	+	.	1
2L	Unnamed	Unnamed	4997460	5012470	24.306044	+	.	1
2L	Unnamed	Unnamed	5033880	5039750	31.466843	+	.	1
2L	Unnamed	Unnamed	5040650	5046510	33.250612	+	.	1
2L	Unnamed	Unnamed	5060370	5063390	20.213853	+	.	1
2L	Unnamed	Unnamed	5072130	5082410	42.327709	+	.	1
2L	Unnamed	Unnamed	5090070	5096250	45.102720	+	.	1
2L	Unnamed	Unnamed	5105400	5111370	32.391336	+	.	1
2L	Unnamed	Unnamed	5114280	5118540	23.390111	+	.	1
2L	Unnamed	Unnamed	5183760	5188320	23.219071	+	.	1
2L	Unnamed	Unnamed	5234460	5243120	39.051075	+	.	1
2L	Unnamed	Unnamed	5249690	5255290	32.252750	+	.	1
2L	Unnamed	Unnamed	5268370	5274120	25.501157	+	.	1
2L	Unnamed	Unnamed	5282200	5286500	26.538171	+	.	1
2L	Unnamed	Unnamed	5287170	5296030	76.349005	+	.	1
2L	Unnamed	Unnamed	5299740	5318260	59.829400	+	.	1
2L	Unnamed	Unnamed	5323300	5329250	26.269254	+	.	1
2L	Unnamed	Unnamed	5332820	5339010	47.743242	+	.	1
2L	Unnamed	Unnamed	5400640	5406930	39.158421	+	.	1
2L	Unnamed	Unnamed	5418860	5424890	58.067383	+	.	1
2L	Unnamed	Unnamed	5445290	5455290	65.859283	+	.	1
2L	Unnamed	Unnamed	5458480	5464330	29.434992	+	.	1
2L	Unnamed	Unnamed	5488740	5491780	23.072476	+	.	1
2L	Unnamed	Unnamed	5540070	5548600	36.358698	+	.	1
2L	Unnamed	Unnamed	5625340	5631570	30.300840	+	.	1
2L	Unnamed	Unnamed	5795690	5802780	57.175585	+	.	1
2L	Unnamed	Unnamed	5864810	5870580	32.033115	+	.	1
2L	Unnamed	Unnamed	5919960	5928240	43.382928	+	.	1
2L	Unnamed	Unnamed	5941000	5947600	59.928979	+	.	1
2L	Unnamed	Unnamed	5972300	5986400	95.386661	+	.	1
2L	Unnamed	Unnamed	5989170	5992300	19.214483	+	.	1
2L	Unnamed	Unnamed	5992610	6001800	89.662702	+	.	1
2L	Unnamed	Unnamed	6051400	6057440	51.490580	+	.	1
2L	Unnamed	Unnamed	6076020	6094500	45.931870	+	.	1
2L	Unnamed	Unnamed	6098160	6103710	26.790784	+	.	1
2L	Unnamed	Unnamed	6121360	6127250	36.959953	+	.	1
2L	Unnamed	Unnamed	6183660	6189660	56.065139	+	.	1
2L	Unnamed	Unnamed	6208220	6213400	24.091073	+	.	1
2L	Unnamed	Unnamed	6246690	6254820	26.233484	+	.	1
2L	Unnamed	Unnamed	6276080	6281910	26.402660	+	.	1
2L	Unnamed	Unnamed	6321000	6327250	53.713101	+	.	1
2L	Unnamed	Unnamed	6336390	6342390	43.219607	+	.	1
2L	Unnamed	Unnamed	6370410	6373410	19.176642	+	.	1
2L	Unnamed	Unnamed	6386800	6392620	28.201680	+	.	1
2L	Unnamed	Unnamed	6448110	6451350	20.585435	+	.	1
2L	Unnamed	Unnamed	6470530	6476440	34.510312	+	.	1
2L	Unnamed	Unnamed	6476520	6484280	59.873253	+	.	1
2L	Unnamed	Unnamed	6500190	6506160	28.653447	+	.	1
2L	Unnamed	Unnamed	6524940	6528100	20.643794	+	.	1
2L	Unnamed	Unnamed	6535890	6549660	44.287112	+	.	1
2L	Unnamed	Unnamed	6608640	6614630	30.082749	+	.	1
2L	Unnamed	Unnamed	6630620	6636410	39.603362	+	.	1
2L	Unnamed	Unnamed	6644630	6649810	29.350999	+	.	1
2L	Unnamed	Unnamed	6714450	6718940	27.454924	+	.	1
2L	Unnamed	Unnamed	6720080	6727270	48.189486	+	.	1
2L	Unnamed	Unnamed	6780500	6790750	57.578867	+	.	1
2L	Unnamed	Unnamed	6791990	6796790	21.060063	+	.	1
2L	Unnamed	Unnamed	6819670	6827750	76.784533	+	.	1
2L	Unnamed	Unnamed	6830830	6836810	44.347455	+	.	1
2L	Unnamed	Unnamed	6918250	6925290	61.866984	+	.	1
2L	Unnamed	Unnamed	6925740	6934320	40.073247	+	.	1
2L	Unnamed	Unnamed	6936960	6944000	43.826042	+	.	1
2L	Unnamed	Unnamed	6963520	6967060	23.641904	+	.	1
2L	Unnamed	Unnamed	7007250	7012880	31.010334	+	.	1
2L	Unnamed	Unnamed	7030390	7045490	49.387524	+	.	1
2L	Unnamed	Unnamed	7053780	7059310	24.126705	+	.	1
2L	Unnamed	Unnamed	7114460	7117520	19.550378	+	.	1
2L	Unnamed	Unnamed	7119150	7127410	38.423277	+	.	1
2L	Unnamed	Unnamed	7131200	7136690	24.351839	+	.	1
2L	Unnamed	Unnamed	7139160	7144890	24.529166	+	.	1
2L	Unnamed	Unnamed	7146270	7151450	30.181193	+	.	1
2L	Unnamed	Unnamed	7187910	7191750	22.424183	+	.	1
2L	Unnamed	Unnamed	7199810	7202820	19.853109	+	.	1
2L	Unnamed	Unnamed	7213400	7222400	34.461797	+	.	1
2L	Unnamed	Unnamed	7237620	7243480	25.034063	+	.	1
2L	Unnamed	Unnamed	7291530	7297490	22.510434	+	.	1
2L	Unnamed	Unnamed	7301570	7304870	29.206916	+	.	1
2L	Unnamed	Unnamed	7305080	7309800	27.549913	+	.	1
2L	Unnamed	Unnamed	7415690	7427970	54.330811	+	.	1
2L	Unnamed	Unnamed	7492270	7498520	35.637450	+	.	1
2L	Unnamed	Unnamed	7522590	7533250	28.881114	+	.	1
2L	Unnamed	Unnamed	7573550	7579500	32.384640	+	.	1
2L	Unnamed	Unnamed	7593710	7598300	27.796951	+	.	1
2L	Unnamed	Unnamed	7698730	7704660	45.472681	+	.	1
2L	Unnamed	Unnamed	7737820	7740900	19.421302	+	.	1
2L	Unnamed	Unnamed	7800670	7806590	30.722584	+	.	1
2L	Unnamed	Unnamed	7808480	7814440	42.301731	+	.	1
2L	Unnamed	Unnamed	7826140	7831520	27.589335	+	.	1
2L	Unnamed	Unnamed	7923680	7944420	104.189271	+	.	1
2L	Unnamed	Unnamed	7954460	7969840	43.685867	+	.	1
2L	Unnamed	Unnamed	7973730	7979830	42.736714	+	.	1
2L	Unnamed	Unnamed	7980190	7985180	26.715498	+	.	1
2L	Unnamed	Unnamed	7988850	7994770	29.902553	+	.	1
2L	Unnamed	Unnamed	7996200	8002150	24.147132	+	.	1
2L	Unnamed	Unnamed	8028090	8034820	70.837227	+	.	1
2L	Unnamed	Unnamed	8051000	8054010	20.643794	+	.	1
2L	Unnamed	Unnamed	8080710	8088610	87.339205	+	.	1
2L	Unnamed	Unnamed	8090270	8096150	24.100215	+	.	1
2L	Unnamed	Unnamed	8096960	8117730	41.564370	+	.	1
2L	Unnamed	Unnamed	8236640	8242170	22.763615	+	.	1
2L	Unnamed	Unnamed	8263930	8270520	34.076829	+	.	1
2L	Unnamed	Unnamed	8296420	8300930	23.472865	+	.	1
2L	Unnamed	Unnamed	8325420	8328530	30.613091	+	.	1
2L	Unnamed	Unnamed	8365540	8368710	20.681437	+	.	1
2L	Unnamed	Unnamed	8400830	8405050	28.633734	+	.	1
2L	Unnamed	Unnamed	8413520	8433050	53.463541	+	.	1
2L	Unnamed	Unnamed	8475840	8480030	26.769157	+	.	1
2L	Unnamed	Unnamed	8531740	8537640	27.713824	+	.	1
2L	Unnamed	Unnamed	8540230	8551960	41.835268	+	.	1
2L	Unnamed	Unnamed	8557540	8566430	70.586317	+	.	1
2L	Unnamed	Unnamed	8573790	8579500	20.747995	+	.	1
2L	Unnamed	Unnamed	8617720	8620770	19.782619	+	.	1
2L	Unnamed	Unnamed	8665760	8672950	36.467868	+	.	1
2L	Unnamed	Unnamed	8706110	8712100	59.203571	+	.	1
2L	Unnamed	Unnamed	8717950	8720980	21.946660	+	.	1
2L	Unnamed	Unnamed	8732330	8743120	38.951307	+	.	1
2L	Unnamed	Unnamed	8818640	8826450	78.451886	+	.	1
2L	Unnamed	Unnamed	8836700	8842260	20.036525	+	.	1
2L	Unnamed	Unnamed	8849770	8852930	27.714868	+	.	1
2L	Unnamed	Unnamed	8872020	8877770	28.220719	+	.	1
2L	Unnamed	Unnamed	8888540	8894130	25.050500	+	.	1
2L	Unnamed	Unnamed	8929060	8937340	30.431694	+	.	1
2L	Unnamed	Unnamed	8947020	8954850	47.458111	+	.	1
2L	Unnamed	Unnamed	8954930	8959570	23.110119	+	.	1
2L	Unnamed	Unnamed	9130500	9136670	32.132847	+	.	1
2L	Unnamed	Unnamed	9164080	9170290	49.385219	+	.	1
2L	Unnamed	Unnamed	9173090	9187920	51.517294	+	.	1
2L	Unnamed	Unnamed	9192440	9198410	33.713074	+	.	1
2L	Unnamed	Unnamed	9202540	9214260	37.887774	+	.	1
2L	Unnamed	Unnamed	9224030	9229310	24.639827	+	.	1
2L	Unnamed	Unnamed	9229770	9232810	19.268444	+	.	1
2L	Unnamed	Unnamed	9234800	9240740	42.931491	+	.	1
2L	Unnamed	Unnamed	9242240	9252790	38.671315	+	.	1
2L	Unnamed	Unnamed	9408440	9423000	46.620490	+	.	1
2L	Unnamed	Unnamed	9434590	9440580	40.270301	+	.	1
2L	Unnamed	Unnamed	9457450	9463310	28.819245	+	.	1
2L	Unnamed	Unnamed	9493550	9499520	33.746053	+	.	1
2L	Unnamed	Unnamed	9510340	9513480	28.918465	+	.	1
2L	Unnamed	Unnamed	9518740	9526070	75.602155	+	.	1
2L	Unnamed	Unnamed	9556340	9572280	70.401591	+	.	1
2L	Unnamed	Unnamed	9670780	9676550	38.082072	+	.	1
2L	Unnamed	Unnamed	9680280	9686160	40.073247	+	.	1
2L	Unnamed	Unnamed	9696010	9701760	33.124088	+	.	1
2L	Unnamed	Unnamed	9709990	9717470	40.388770	+	.	1
2L	Unnamed	Unnamed	9728650	9734490	38.578204	+	.	1
2L	Unnamed	Unnamed	9737330	9749870	62.752844	+	.	1
2L	Unnamed	Unnamed	9750590	9759920	58.439167	+	.	1
2L	Unnamed	Unnamed	9792930	9804700	60.444263	+	.	1
2L	Unnamed	Unnamed	9870340	9889230	73.254214	+	.	1
2L	Unnamed	Unnamed	10058650	10062470	29.859956	+	.	1
2L	Unnamed	Unnamed	10142650	10148340	39.736527	+	.	1
2L	Unnamed	Unnamed	10223840	10235970	50.263513	+	.	1
2L	Unnamed	Unnamed	10249320	10252660	21.095075	+	.	1
2L	Unnamed	Unnamed	10257220	10267060	49.262522	+	.	1
2L	Unnamed	Unnamed	10274270	10280160	30.896157	+	.	1
2L	Unnamed	Unnamed	10289130	10296200	36.505511	+	.	1
2L	Unnamed	Unnamed	10303890	10309100	29.246845	+	.	1
2L	Unnamed	Unnamed	10318690	10325120	21.858135	+	.	1
2L	Unnamed	Unnamed	10325560	10330950	19.315035	+	.	1
2L	Unnamed	Unnamed	10332160	10337970	32.803308	+	.	1
2L	Unnamed	Unnamed	10351030	10354220	23.794274	+	.	1
2L	Unnamed	Unnamed	10363660	10366860	22.974608	+	.	1
2L	Unnamed	Unnamed	10373630	10379590	29.764637	+	.	1
2L	Unnamed	Unnamed	10380070	10383100	19.260277	+	.	1
2L	Unnamed	Unnamed	10385480	10400320	41.352610	+	.	1
2L	Unnamed	Unnamed	10469640	10479250	47.227759	+	.	1
2L	Unnamed	Unnamed	10496070	10499980	27.648357	+	.	1
2L	Unnamed	Unnamed	10524610	10527630	24.493636	+	.	1
2L	Unnamed	Unnamed	10618700	10624630	30.933803	+	.	1
2L	Unnamed	Unnamed	10756010	10759120	19.781823	+	.	1
2L	Unnamed	Unnamed	10769740	10772770	19.782619	+	.	1
2L	Unnamed	Unnamed	10839860	10843960	20.529267	+	.	1
2L	Unnamed	Unnamed	10964320	10968030	26.732714	+	.	1
2L	Unnamed	Unnamed	10974230	10978290	19.277640	+	.	1
2L	Unnamed	Unnamed	11010930	11016500	29.288662	+	.	1
2L	Unnamed	Unnamed	11034320	11037350	19.432138	+	.	1
2L	Unnamed	Unnamed	11042320	11053380	48.919226	+	.	1
2L	Unnamed	Unnamed	11055460	11064220	32.016889	+	.	1
2L	Unnamed	Unnamed	11069150	11073140	24.882423	+	.	1
2L	Unnamed	Unnamed	11099560	11103740	20.986367	+	.	1
2L	Unnamed	Unnamed	11145360	11148440	20.305442	+	.	1
2L	Unnamed	Unnamed	11161970	11173580	35.157622	+	.	1
2L	Unnamed	Unnamed	11200060	11206040	50.152940	+	.	1
2L	Unnamed	Unnamed	11207500	11214330	46.499410	+	.	1
2L	Unnamed	Unnamed	11217330	11223280	27.773704	+	.	1
2L	Unnamed	Unnamed	11229060	11236640	71.005558	+	.	1
2L	Unnamed	Unnamed	11356410	11366150	79.608477	+	.	1
2L	Unnamed	Unnamed	11420520	11426500	43.200590	+	.	1
2L	Unnamed	Unnamed	11429010	11434900	35.422703	+	.	1
2L	Unnamed	Unnamed	11441410	11450730	129.460193	+	.	1
2L	Unnamed	Unnamed	11459000	11464920	28.894499	+	.	1
2L	Unnamed	Unnamed	11488480	11498390	37.755874	+	.	1
2L	Unnamed	Unnamed	11513940	11519490	27.320403	+	.	1
2L	Unnamed	Unnamed	11647400	11653300	29.557818	+	.	1
2L	Unnamed	Unnamed	11734180	11737230	26.444281	+	.	1
2L	Unnamed	Unnamed	11742840	11752090	40.256229	+	.	1
2L	Unnamed	Unnamed	11752500	11765360	96.434799	+	.	1
2L	Unnamed	Unnamed	11792320	11797910	30.565340	+	.	1
2L	Unnamed	Unnamed	11798060	11823710	98.570621	+	.	1
2L	Unnamed	Unnamed	11962740	11974070	94.218433	+	.	1
2L	Unnamed	Unnamed	11974930	11980880	34.907414	+	.	1
2L	Unnamed	Unnamed	12000890	12006730	27.058460	+	.	1
2L	Unnamed	Unnamed	12007900	12013880	45.547518	+	.	1
2L	Unnamed	Unnamed	12041830	12049520	44.489361	+	.	1
2L	Unnamed	Unnamed	12053060	12059010	34.304182	+	.	1
2L	Unnamed	Unnamed	12070660	12076320	27.929839	+	.	1
2L	Unnamed	Unnamed	12112210	12116570	29.715419	+	.	1
2L	Unnamed	Unnamed	12170070	12178050	25.426495	+	.	1
2L	Unnamed	Unnamed	12355570	12369150	75.723096	+	.	1
2L	Unnamed	Unnamed	12370790	12377920	59.025531	+	.	1
2L	Unnamed	Unnamed	12402920	12407220	24.173388	+	.	1
2L	Unnamed	Unnamed	12431930	12437810	36.350274	+	.	1
2L	Unnamed	Unnamed	12454370	12465890	44.813971	+	.	1
2L	Unnamed	Unnamed	12466400	12470680	25.219676	+	.	1
2L	Unnamed	Unnamed	12477500	12487250	63.125274	+	.	1
2L	Unnamed	Unnamed	12488140	12491520	21.895778	+	.	1
2L	Unnamed	Unnamed	12495190	12513170	78.644659	+	.	1
2L	Unnamed	Unnamed	12518260	12536240	74.980579	+	.	1
2L	Unnamed	Unnamed	12537480	12549320	98.146690	+	.	1
2L	Unnamed	Unnamed	12584270	12590190	35.062656	+	.	1
2L	Unnamed	Unnamed	12615200	12621550	92.531287	+	.	1
2L	Unnamed	Unnamed	12651160	12661100	62.031102	+	.	1
2L	Unnamed	Unnamed	12675500	12681510	51.871395	+	.	1
2L	Unnamed	Unnamed	12810700	12825710	74.278256	+	.	1
2L	Unnamed	Unnamed	12831950	12837980	53.557311	+	.	1
2L	Unnamed	Unnamed	12888810	12906690	77.189230	+	.	1
2L	Unnamed	Unnamed	12968810	12977250	66.094497	+	.	1
2L	Unnamed	Unnamed	13019160	13025680	32.824845	+	.	1
2L	Unnamed	Unnamed	13057660	13061860	22.972520	+	.	1
2L	Unnamed	Unnamed	13068110	13074080	38.891083	+	.	1
2L	Unnamed	Unnamed	13095390	13104060	39.121061	+	.	1
2L	Unnamed	Unnamed	13162900	13170540	30.627453	+	.	1
2L	Unnamed	Unnamed	13191170	13194320	20.088451	+	.	1
2L	Unnamed	Unnamed	13244850	13250640	30.565340	+	.	1
2L	Unnamed	Unnamed	13289050	13297010	31.927009	+	.	1
2L	Unnamed	Unnamed	13373710	13376780	21.764245	+	.	1
2L	Unnamed	Unnamed	13418260	13431020	42.612746	+	.	1
2L	Unnamed	Unnamed	13510080	13517210	53.967578	+	.	1
2L	Unnamed	Unnamed	13545920	13553490	77.790855	+	.	1
2L	Unnamed	Unnamed	13554810	13558040	19.605292	+	.	1
2L	Unnamed	Unnamed	13569110	13575220	28.308519	+	.	1
2L	Unnamed	Unnamed	13663260	13668780	27.086128	+	.	1
2L	Unnamed	Unnamed	13775360	13782780	32.340958	+	.	1
2L	Unnamed	Unnamed	13787300	13792940	27.240874	+	.	1
2L	Unnamed	Unnamed	13827770	13830830	19.929929	+	.	1
2L	Unnamed	Unnamed	13835600	13840510	28.842427	+	.	1
2L	Unnamed	Unnamed	13891690	13896900	24.639457	+	.	1
2L	Unnamed	Unnamed	13970810	13976140	24.013486	+	.	1
2L	Unnamed	Unnamed	14019110	14027220	57.005488	+	.	1
2L	Unnamed	Unnamed	14037480	14060590	70.522814	+	.	1
2L	Unnamed	Unnamed	14230180	14235740	25.707977	+	.	1
2L	Unnamed	Unnamed	14332150	14338100	29.181823	+	.	1
2L	Unnamed	Unnamed	14370370	14373400	20.643794	+	.	1
2L	Unnamed	Unnamed	14381960	14398880	59.655757	+	.	1
2L	Unnamed	Unnamed	14404400	14413520	69.158291	+	.	1
2L	Unnamed	Unnamed	14453990	14458800	22.869402	+	.	1
2L	Unnamed	Unnamed	14464270	14468270	20.886144	+	.	1
2L	Unnamed	Unnamed	14469640	14475460	45.144092	+	.	1
2L	Unnamed	Unnamed	14487450	14495790	65.796833	+	.	1
2L	Unnamed	Unnamed	14506060	14514200	31.548301	+	.	1
2L	Unnamed	Unnamed	14552610	14558480	22.730193	+	.	1
2L	Unnamed	Unnamed	14559520	14563660	21.614296	+	.	1
2L	Unnamed	Unnamed	14567370	14571690	26.108032	+	.	1
2L	Unnamed	Unnamed	14576620	14582540	43.423371	+	.	1
2L	Unnamed	Unnamed	14612460	14616530	23.099855	+	.	1
2L	Unnamed	Unnamed	14671650	14679250	42.700597	+	.	1
2L	Unnamed	Unnamed	14686230	14691970	20.742427	+	.	1
2L	Unnamed	Unnamed	14992700	14999150	61.936232	+	.	1
2L	Unnamed	Unnamed	15010610	15021640	79.327161	+	.	1
2L	Unnamed	Unnamed	15031640	15036960	27.967482	+	.	1
2L	Unnamed	Unnamed	15054160	15060100	39.877968	+	.	1
2L	Unnamed	Unnamed	15060410	15065920	32.787202	+	.	1
2L	Unnamed	Unnamed	15106620	15112110	26.686641	+	.	1
2L	Unnamed	Unnamed	15251680	15257490	34.226966	+	.	1
2L	Unnamed	Unnamed	15262930	15265930	19.546401	+	.	1
2L	Unnamed	Unnamed	15317070	15322850	24.489705	+	.	1
2L	Unnamed	Unnamed	15333530	15336530	19.588243	+	.	1
2L	Unnamed	Unnamed	15336840	15342680	33.319121	+	.	1
2L	Unnamed	Unnamed	15418060	15428800	22.485255	+	.	1
2L	Unnamed	Unnamed	15475470	15481450	36.147975	+	.	1
2L	Unnamed	Unnamed	15483800	15488640	21.782652	+	.	1
2L	Unnamed	Unnamed	15496640	15502590	31.285579	+	.	1
2L	Unnamed	Unnamed	15605350	15611190	37.528850	+	.	1
2L	Unnamed	Unnamed	15712720	15729550	55.936207	+	.	1
2L	Unnamed	Unnamed	15742770	15750870	47.518059	+	.	1
2L	Unnamed	Unnamed	15759570	15769130	34.500484	+	.	1
2L	Unnamed	Unnamed	15836880	15843340	41.717332	+	.	1
2L	Unnamed	Unnamed	15844810	15851190	19.987326	+	.	1
2L	Unnamed	Unnamed	15909070	15914330	22.409767	+	.	1
2L	Unnamed	Unnamed	15951300	15959110	35.231990	+	.	1
2L	Unnamed	Unnamed	16248330	16253090	24.609695	+	.	1
2L	Unnamed	Unnamed	16254230	16260220	36.501534	+	.	1
2L	Unnamed	Unnamed	16265220	16274510	68.009574	+	.	1
2L	Unnamed	Unnamed	16276870	16290410	96.009231	+	.	1
2L	Unnamed	Unnamed	16296670	16302640	38.962823	+	.	1
2L	Unnamed	Unnamed	16304610	16310310	23.279295	+	.	1
2L	Unnamed	Unnamed	16313050	16316120	20.850613	+	.	1
2L	Unnamed	Unnamed	16348140	16354880	47.581018	+	.	1
2L	Unnamed	Unnamed	16419840	16425840	55.205058	+	.	1
2L	Unnamed	Unnamed	16482920	16489380	73.996152	+	.	1
2L	Unnamed	Unnamed	16489980	16492980	19.333451	+	.	1
2L	Unnamed	Unnamed	16494950	16500490	35.110686	+	.	1
2L	Unnamed	Unnamed	16502740	16510450	42.262608	+	.	1
2L	Unnamed	Unnamed	16517310	16541850	66.188297	+	.	1
2L	Unnamed	Unnamed	16542660	16548650	46.500451	+	.	1
2L	Unnamed	Unnamed	16585120	16591100	52.177745	+	.	1
2L	Unnamed	Unnamed	16594990	16607370	37.889028	+	.	1
2L	Unnamed	Unnamed	16610160	16622270	42.516571	+	.	1
2L	Unnamed	Unnamed	16636830	16646720	35.041187	+	.	1
2L	Unnamed	Unnamed	16667890	16679180	49.756993	+	.	1
2L	Unnamed	Unnamed	16686910	16694520	73.266454	+	.	1
2L	Unnamed	Unnamed	16701750	16706880	25.745620	+	.	1
2L	Unnamed	Unnamed	16713610	16721850	46.033532	+	.	1
2L	Unnamed	Unnamed	16723070	16728810	38.913476	+	.	1
2L	Unnamed	Unnamed	16746000	16752970	28.003013	+	.	1
2L	Unnamed	Unnamed	16781090	16790450	30.176226	+	.	1
2L	Unnamed	Unnamed	16856150	16861870	34.925430	+	.	1
2L	Unnamed	Unnamed	16885990	16891730	26.530019	+	.	1
2L	Unnamed	Unnamed	17197600	17204190	33.115002	+	.	1
2L	Unnamed	Unnamed	17212840	17221460	50.590410	+	.	1
2L	Unnamed	Unnamed	17266770	17273140	26.879208	+	.	1
2L	Unnamed	Unnamed	17278690	17287390	52.330405	+	.	1
2L	Unnamed	Unnamed	17381060	17387870	38.858906	+	.	1
2L	Unnamed	Unnamed	17390690	17395760	27.929839	+	.	1
2L	Unnamed	Unnamed	17396770	17404950	38.535750	+	.	1
2L	Unnamed	Unnamed	17418930	17434640	49.402338	+	.	1
2L	Unnamed	Unnamed	17444360	17452610	39.955086	+	.	1
2L	Unnamed	Unnamed	17457360	17463120	30.726981	+	.	1
2L	Unnamed	Unnamed	17466480	17475650	55.727092	+	.	1
2L	Unnamed	Unnamed	17486470	17489810	20.589415	+	.	1
2L	Unnamed	Unnamed	17554750	17565190	68.726488	+	.	1
2L	Unnamed	Unnamed	17565500	17568630	19.671803	+	.	1
2L	Unnamed	Unnamed	17586350	17592320	29.096562	+	.	1
2L	Unnamed	Unnamed	17744530	17747570	19.709446	+	.	1
2L	Unnamed	Unnamed	17748640	17757160	77.479337	+	.	1
2L	Unnamed	Unnamed	17950360	17956110	28.061175	+	.	1
2L	Unnamed	Unnamed	18148620	18154570	39.885656	+	.	1
2L	Unnamed	Unnamed	18299900	18305010	22.619705	+	.	1
2L	Unnamed	Unnamed	18315250	18323400	38.420814	+	.	1
2L	Unnamed	Unnamed	18325570	18328830	19.636272	+	.	1
2L	Unnamed	Unnamed	18360450	18366070	31.721321	+	.	1
2L	Unnamed	Unnamed	18442270	18446450	22.573580	+	.	1
2L	Unnamed	Unnamed	18453080	18460030	55.714615	+	.	1
2L	Unnamed	Unnamed	18465700	18472060	35.505619	+	.	1
2L	Unnamed	Unnamed	18498890	18502110	22.132705	+	.	1
2L	Unnamed	Unnamed	18561610	18566160	28.235346	+	.	1
2L	Unnamed	Unnamed	18602930	18607570	20.054483	+	.	1
2L	Unnamed	Unnamed	18614640	18617730	20.643794	+	.	1
2L	Unnamed	Unnamed	18623270	18632300	52.016153	+	.	1
2L	Unnamed	Unnamed	18645720	18651690	23.563595	+	.	1
2L	Unnamed	Unnamed	18735520	18738520	19.285791	+	.	1
2L	Unnamed	Unnamed	18768860	18786920	90.721990	+	.	1
2L	Unnamed	Unnamed	18790360	18804860	73.635206	+	.	1
2L	Unnamed	Unnamed	18805360	18809060	27.755197	+	.	1
2L	Unnamed	Unnamed	18836440	18842090	26.455553	+	.	1
2L	Unnamed	Unnamed	18842120	18855980	78.350694	+	.	1
2L	Unnamed	Unnamed	18863650	18872210	70.892554	+	.	1
2L	Unnamed	Unnamed	18880080	18890070	37.954737	+	.	1
2L	Unnamed	Unnamed	18894010	18897210	21.428194	+	.	1
2L	Unnamed	Unnamed	18900380	18906370	51.301388	+	.	1
2L	Unnamed	Unnamed	18913870	18926070	52.104350	+	.	1
2L	Unnamed	Unnamed	18932460	18938270	23.333865	+	.	1
2L	Unnamed	Unnamed	18965550	18971450	33.655860	+	.	1
2L	Unnamed	Unnamed	18984300	18989930	26.707044	+	.	1
2L	Unnamed	Unnamed	19019600	19030100	35.279564	+	.	1
2L	Unnamed	Unnamed	19079680	19086910	52.749207	+	.	1
2L	Unnamed	Unnamed	19132320	19140780	33.664011	+	.	1
2L	Unnamed	Unnamed	19142250	19149220	64.011526	+	.	1
2L	Unnamed	Unnamed	19150680	19162540	53.720410	+	.	1
2L	Unnamed	Unnamed	19170690	19181860	41.325231	+	.	1
2L	Unnamed	Unnamed	19228360	19232830	23.440122	+	.	1
2L	Unnamed	Unnamed	19321940	19327760	28.469187	+	.	1
2L	Unnamed	Unnamed	19359420	19365950	51.879748	+	.	1
2L	Unnamed	Unnamed	19395110	19401090	41.034737	+	.	1
2L	Unnamed	Unnamed	19411590	19417370	30.358521	+	.	1
2L	Unnamed	Unnamed	19460170	19469990	38.869568	+	.	1
2L	Unnamed	Unnamed	19471060	19482850	46.303694	+	.	1
2L	Unnamed	Unnamed	19546540	19552510	28.797676	+	.	1
2L	Unnamed	Unnamed	19569020	19579880	81.624181	+	.	1
2L	Unnamed	Unnamed	19584490	19590470	35.518269	+	.	1
2L	Unnamed	Unnamed	19710380	19725250	33.309545	+	.	1
2L	Unnamed	Unnamed	19737680	19740840	19.673915	+	.	1
2L	Unnamed	Unnamed	19753770	19757890	23.334873	+	.	1
2L	Unnamed	Unnamed	19788310	19799610	51.769220	+	.	1
2L	Unnamed	Unnamed	19824230	19830050	21.817771	+	.	1
2L	Unnamed	Unnamed	19982920	19988900	34.607746	+	.	1
2L	Unnamed	Unnamed	20047270	20060570	55.690502	+	.	1
2L	Unnamed	Unnamed	20081400	20087460	54.767252	+	.	1
2L	Unnamed	Unnamed	20094940	20100900	36.180544	+	.	1
2L	Unnamed	Unnamed	20263500	20266730	32.455184	+	.	1
2L	Unnamed	Unnamed	20301010	20305520	21.858135	+	.	1
2L	Unnamed	Unnamed	20308860	20314560	29.503055	+	.	1
2L	Unnamed	Unnamed	20416730	20419880	20.643794	+	.	1
2L	Unnamed	Unnamed	20423520	20434900	41.249748	+	.	1
2L	Unnamed	Unnamed	20443810	20450110	36.215254	+	.	1
2L	Unnamed	Unnamed	20452930	20458640	32.787202	+	.	1
2L	Unnamed	Unnamed	20485030	20488040	20.512261	+	.	1
2L	Unnamed	Unnamed	20635490	20641460	40.380418	+	.	1
2L	Unnamed	Unnamed	20667760	20671900	21.078111	+	.	1
2L	Unnamed	Unnamed	20683180	20686350	19.540270	+	.	1
2L	Unnamed	Unnamed	20703090	20709080	65.801703	+	.	1
2L	Unnamed	Unnamed	20755560	20761320	40.063007	+	.	1
2L	Unnamed	Unnamed	20774100	20780030	48.720729	+	.	1
2L	Unnamed	Unnamed	20800930	20811770	39.715913	+	.	1
2L	Unnamed	Unnamed	20818970	20824770	32.525706	+	.	1
2L	Unnamed	Unnamed	20863900	20868100	29.177648	+	.	1
2L	Unnamed	Unnamed	20870510	20873750	21.688959	+	.	1
2L	Unnamed	Unnamed	20887470	20892490	28.340966	+	.	1
2L	Unnamed	Unnamed	20907300	20910300	21.683594	+	.	1
2L	Unnamed	Unnamed	20915320	20920210	29.666522	+	.	1
2L	Unnamed	Unnamed	20937550	20955250	53.400016	+	.	1
2L	Unnamed	Unnamed	20965450	20973960	51.784369	+	.	1
2L	Unnamed	Unnamed	20993630	20996700	21.831421	+	.	1
2L	Unnamed	Unnamed	21008890	21012040	25.844307	+	.	1
2L	Unnamed	Unnamed	21034630	21037660	19.305019	+	.	1
2L	Unnamed	Unnamed	21048580	21054280	32.663758	+	.	1
2L	Unnamed	Unnamed	21128510	21136980	26.556431	+	.	1
2L	Unnamed	Unnamed	21178560	21181670	20.306145	+	.	1
2L	Unnamed	Unnamed	21217110	21223560	39.591078	+	.	1
2L	Unnamed	Unnamed	21234560	21240800	55.031917	+	.	1
2L	Unnamed	Unnamed	21241490	21244510	21.695856	+	.	1
2L	Unnamed	Unnamed	21250700	21253840	25.698634	+	.	1
2L	Unnamed	Unnamed	21256370	21266670	38.786553	+	.	1
2L	Unnamed	Unnamed	21300620	21312400	41.099640	+	.	1
2L	Unnamed	Unnamed	21314430	21318460	20.305442	+	.	1
2L	Unnamed	Unnamed	21322110	21326000	21.369834	+	.	1
2L	Unnamed	Unnamed	21352890	21357970	25.366059	+	.	1
2L	Unnamed	Unnamed	21399540	21403770	23.502038	+	.	1
2L	Unnamed	Unnamed	21413300	21443120	51.760079	+	.	1
2L	Unnamed	Unnamed	21451330	21537570	50.671140	+	.	1
2L	Unnamed	Unnamed	21558440	21563650	25.681418	+	.	1
2L	Unnamed	Unnamed	21569450	21575720	43.557968	+	.	1
2L	Unnamed	Unnamed	21627450	21632290	35.000913	+	.	1
2L	Unnamed	Unnamed	21633710	21638510	21.895778	+	.	1
2L	Unnamed	Unnamed	21652920	21658450	24.946438	+	.	1
2L	Unnamed	Unnamed	21751700	21758590	33.700834	+	.	1
2L	Unnamed	Unnamed	21773260	21779240	39.808694	+	.	1
2L	Unnamed	Unnamed	21786710	21790540	28.117673	+	.	1
2L	Unnamed	Unnamed	21793240	21796430	21.699067	+	.	1
2L	Unnamed	Unnamed	21825310	21831680	56.273381	+	.	1
2L	Unnamed	Unnamed	21848880	21853820	26.064168	+	.	1
2L	Unnamed	Unnamed	21857850	21863800	30.912943	+	.	1
2L	Unnamed	Unnamed	21868690	21874630	28.223716	+	.	1
2L	Unnamed	Unnamed	21892110	21896180	22.406847	+	.	1
2L	Unnamed	Unnamed	21896500	21902490	43.336221	+	.	1
2L	Unnamed	Unnamed	22010220	22015330	30.135398	+	.	1
2L	Unnamed	Unnamed	22015840	22027670	74.555193	+	.	1
2L	Unnamed	Unnamed	22132560	22139980	29.328170	+	.	1
2L	Unnamed	Unnamed	22144290	22147800	20.708816	+	.	1
2L	Unnamed	Unnamed	22148440	22153380	21.376121	+	.	1
2L	Unnamed	Unnamed	22163080	22167250	25.992999	+	.	1
2L	Unnamed	Unnamed	22167970	22171750	23.110119	+	.	1
2L	Unnamed	Unnamed	22249660	22252860	20.681437	+	.	1
2L	Unnamed	Unnamed	22530860	22534740	26.826159	+	.	1
2L	Unnamed	Unnamed	22546960	22554710	27.343063	+	.	1
2L	Unnamed	Unnamed	22578630	22588640	24.324460	+	.	1
2L	Unnamed	Unnamed	22839650	22844590	29.386529	+	.	1
2L	Unnamed	Unnamed	22845930	22854050	23.145649	+	.	1
2L	Unnamed	Unnamed	22924000	22934850	25.574331	+	.	1
2R	Unnamed	Unnamed	4184450	4189360	22.866423	+	.	1
2R	Unnamed	Unnamed	4591400	4597150	27.929839	+	.	1
2R	Unnamed	Unnamed	4614590	4619230	24.057416	+	.	1
2R	Unnamed	Unnamed	5086600	5092580	29.865676	+	.	1
2R	Unnamed	Unnamed	5119190	5128960	36.990210	+	.	1
2R	Unnamed	Unnamed	5249290	5253400	21.688959	+	.	1
2R	Unnamed	Unnamed	5294780	5297860	19.914152	+	.	1
2R	Unnamed	Unnamed	5303950	5312470	34.112360	+	.	1
2R	Unnamed	Unnamed	5349690	5352950	24.188949	+	.	1
2R	Unnamed	Unnamed	5412640	5418730	27.798306	+	.	1
2R	Unnamed	Unnamed	5669690	5672990	23.110119	+	.	1
2R	Unnamed	Unnamed	5683480	5686560	19.573936	+	.	1
2R	Unnamed	Unnamed	5723980	5732190	22.426519	+	.	1
2R	Unnamed	Unnamed	5738020	5742860	24.359990	+	.	1
2R	Unnamed	Unnamed	5751480	5755750	19.918378	+	.	1
2R	Unnamed	Unnamed	5780950	5784920	22.473358	+	.	1
2R	Unnamed	Unnamed	5808240	5813990	31.669483	+	.	1
2R	Unnamed	Unnamed	5890840	5896730	30.508048	+	.	1
2R	Unnamed	Unnamed	5900480	5903480	19.325299	+	.	1
2R	Unnamed	Unnamed	5934590	5939860	34.505258	+	.	1
2R	Unnamed	Unnamed	5979290	5985090	26.213204	+	.	1
2R	Unnamed	Unnamed	5990050	5998080	21.643164	+	.	1
2R	Unnamed	Unnamed	6023530	6026740	20.474618	+	.	1
2R	Unnamed	Unnamed	6032670	6038490	31.772102	+	.	1
2R	Unnamed	Unnamed	6040600	6043650	22.091568	+	.	1
2R	Unnamed	Unnamed	6085110	6093400	35.046708	+	.	1
2R	Unnamed	Unnamed	6100060	6106990	39.171746	+	.	1
2R	Unnamed	Unnamed	6112670	6123580	36.537500	+	.	1
2R	Unnamed	Unnamed	6129110	6136080	52.604225	+	.	1
2R	Unnamed	Unnamed	6138740	6145860	25.566179	+	.	1
2R	Unnamed	Unnamed	6153710	6159410	25.354696	+	.	1
2R	Unnamed	Unnamed	6169950	6173790	23.016229	+	.	1
2R	Unnamed	Unnamed	6193760	6202060	22.433414	+	.	1
2R	Unnamed	Unnamed	6214400	6224320	25.162805	+	.	1
2R	Unnamed	Unnamed	6233190	6239130	34.998880	+	.	1
2R	Unnamed	Unnamed	6498000	6508120	35.640607	+	.	1
2R	Unnamed	Unnamed	6541460	6544640	29.190639	+	.	1
2R	Unnamed	Unnamed	6550260	6556190	38.875925	+	.	1
2R	Unnamed	Unnamed	6563370	6572820	37.961392	+	.	1
2R	Unnamed	Unnamed	6593270	6598150	27.979945	+	.	1
2R	Unnamed	Unnamed	6602850	6615010	64.460864	+	.	1
2R	Unnamed	Unnamed	6623570	6639280	59.656807	+	.	1
2R	Unnamed	Unnamed	6652650	6655690	21.858135	+	.	1
2R	Unnamed	Unnamed	6696870	6701920	23.314825	+	.	1
2R	Unnamed	Unnamed	6709030	6713300	22.064954	+	.	1
2R	Unnamed	Unnamed	6746510	6752450	30.712979	+	.	1
2R	Unnamed	Unnamed	6773670	6777750	20.312188	+	.	1
2R	Unnamed	Unnamed	6782220	6786830	21.046732	+	.	1
2R	Unnamed	Unnamed	6803520	6808630	23.779912	+	.	1
2R	Unnamed	Unnamed	6868640	6875190	65.464900	+	.	1
2R	Unnamed	Unnamed	6968310	6974120	34.798984	+	.	1
2R	Unnamed	Unnamed	6989870	6995620	24.162391	+	.	1
2R	Unnamed	Unnamed	7020410	7028210	49.830471	+	.	1
2R	Unnamed	Unnamed	7047000	7050010	21.408532	+	.	1
2R	Unnamed	Unnamed	7065220	7069780	25.198138	+	.	1
2R	Unnamed	Unnamed	7103380	7109210	39.759754	+	.	1
2R	Unnamed	Unnamed	7135410	7144100	44.774867	+	.	1
2R	Unnamed	Unnamed	7158010	7163890	31.211119	+	.	1
2R	Unnamed	Unnamed	7168020	7175020	71.830626	+	.	1
2R	Unnamed	Unnamed	7185410	7193630	37.770634	+	.	1
2R	Unnamed	Unnamed	7251230	7257060	29.142356	+	.	1
2R	Unnamed	Unnamed	7287790	7293550	26.983074	+	.	1
2R	Unnamed	Unnamed	7323910	7329890	49.916006	+	.	1
2R	Unnamed	Unnamed	7349660	7355410	27.992896	+	.	1
2R	Unnamed	Unnamed	7377900	7384950	90.243467	+	.	1
2R	Unnamed	Unnamed	7395200	7399910	24.324460	+	.	1
2R	Unnamed	Unnamed	7404150	7410120	39.653814	+	.	1
2R	Unnamed	Unnamed	7415790	7421980	45.916611	+	.	1
2R	Unnamed	Unnamed	7470920	7483420	37.636812	+	.	1
2R	Unnamed	Unnamed	7485270	7491750	59.604111	+	.	1
2R	Unnamed	Unnamed	7497780	7503630	23.779288	+	.	1
2R	Unnamed	Unnamed	7528030	7533950	33.595649	+	.	1
2R	Unnamed	Unnamed	7538590	7557540	66.782126	+	.	1
2R	Unnamed	Unnamed	7584630	7589510	22.957082	+	.	1
2R	Unnamed	Unnamed	7609850	7615650	30.214859	+	.	1
2R	Unnamed	Unnamed	7623900	7629680	31.600240	+	.	1
2R	Unnamed	Unnamed	7629700	7638470	39.436896	+	.	1
2R	Unnamed	Unnamed	7674510	7677510	19.966037	+	.	1
2R	Unnamed	Unnamed	7689850	7696070	67.218441	+	.	1
2R	Unnamed	Unnamed	7696530	7702450	47.771873	+	.	1
2R	Unnamed	Unnamed	7721240	7726010	26.232074	+	.	1
2R	Unnamed	Unnamed	7732090	7741310	102.466840	+	.	1
2R	Unnamed	Unnamed	7741500	7748490	75.723894	+	.	1
2R	Unnamed	Unnamed	7752800	7766100	65.721000	+	.	1
2R	Unnamed	Unnamed	7767570	7779680	40.073247	+	.	1
2R	Unnamed	Unnamed	7806570	7809710	20.474462	+	.	1
2R	Unnamed	Unnamed	7845520	7864980	71.261765	+	.	1
2R	Unnamed	Unnamed	7876540	7896900	68.356920	+	.	1
2R	Unnamed	Unnamed	7910350	7920380	26.778656	+	.	1
2R	Unnamed	Unnamed	7981100	7986960	36.815092	+	.	1
2R	Unnamed	Unnamed	8010390	8024660	34.947874	+	.	1
2R	Unnamed	Unnamed	8029520	8032560	21.184732	+	.	1
2R	Unnamed	Unnamed	8055010	8068030	56.355353	+	.	1
2R	Unnamed	Unnamed	8080220	8086120	39.896530	+	.	1
2R	Unnamed	Unnamed	8109940	8115600	24.286817	+	.	1
2R	Unnamed	Unnamed	8119580	8125440	39.752566	+	.	1
2R	Unnamed	Unnamed	8131120	8134320	21.168249	+	.	1
2R	Unnamed	Unnamed	8143040	8148970	29.103816	+	.	1
2R	Unnamed	Unnamed	8171570	8177480	36.208015	+	.	1
2R	Unnamed	Unnamed	8177550	8183310	32.994022	+	.	1
2R	Unnamed	Unnamed	8185290	8191270	38.520554	+	.	1
2R	Unnamed	Unnamed	8234220	8244750	37.796248	+	.	1
2R	Unnamed	Unnamed	8269600	8275560	42.415162	+	.	1
2R	Unnamed	Unnamed	8319690	8330240	52.163993	+	.	1
2R	Unnamed	Unnamed	8332470	8341130	52.208903	+	.	1
2R	Unnamed	Unnamed	8441040	8444520	22.886997	+	.	1
2R	Unnamed	Unnamed	8635390	8639250	27.171554	+	.	1
2R	Unnamed	Unnamed	8644780	8658780	117.075248	+	.	1
2R	Unnamed	Unnamed	8663360	8673640	105.181520	+	.	1
2R	Unnamed	Unnamed	8675140	8685090	37.081071	+	.	1
2R	Unnamed	Unnamed	8721070	8726540	32.080733	+	.	1
2R	Unnamed	Unnamed	8796920	8816880	53.792793	+	.	1
2R	Unnamed	Unnamed	8898700	8904550	27.994861	+	.	1
2R	Unnamed	Unnamed	8911140	8914140	19.425279	+	.	1
2R	Unnamed	Unnamed	8982640	8988090	24.142111	+	.	1
2R	Unnamed	Unnamed	9002320	9008890	68.003298	+	.	1
2R	Unnamed	Unnamed	9024640	9030530	34.145063	+	.	1
2R	Unnamed	Unnamed	9030630	9035350	26.246425	+	.	1
2R	Unnamed	Unnamed	9035740	9039330	24.051424	+	.	1
2R	Unnamed	Unnamed	9093540	9097990	25.521374	+	.	1
2R	Unnamed	Unnamed	9118000	9121000	22.981151	+	.	1
2R	Unnamed	Unnamed	9197350	9203100	31.100879	+	.	1
2R	Unnamed	Unnamed	9206490	9212450	26.240583	+	.	1
2R	Unnamed	Unnamed	9227800	9234410	81.433374	+	.	1
2R	Unnamed	Unnamed	9250160	9253530	22.843075	+	.	1
2R	Unnamed	Unnamed	9270170	9273240	19.214483	+	.	1
2R	Unnamed	Unnamed	9281290	9287800	34.482090	+	.	1
2R	Unnamed	Unnamed	9289460	9295640	65.894819	+	.	1
2R	Unnamed	Unnamed	9299420	9302590	24.600475	+	.	1
2R	Unnamed	Unnamed	9305300	9323560	62.730843	+	.	1
2R	Unnamed	Unnamed	9373820	9386140	63.023928	+	.	1
2R	Unnamed	Unnamed	9386720	9393000	47.222250	+	.	1
2R	Unnamed	Unnamed	9438020	9446350	44.283253	+	.	1
2R	Unnamed	Unnamed	9478980	9484790	33.018279	+	.	1
2R	Unnamed	Unnamed	9487820	9490820	19.260277	+	.	1
2R	Unnamed	Unnamed	9501090	9514710	111.043181	+	.	1
2R	Unnamed	Unnamed	9534440	9543160	28.329936	+	.	1
2R	Unnamed	Unnamed	9545270	9555770	66.160771	+	.	1
2R	Unnamed	Unnamed	9563110	9569860	68.474122	+	.	1
2R	Unnamed	Unnamed	9659670	9665630	37.429595	+	.	1
2R	Unnamed	Unnamed	9690360	9696680	37.309811	+	.	1
2R	Unnamed	Unnamed	9709790	9715710	33.650628	+	.	1
2R	Unnamed	Unnamed	9737190	9743130	31.076409	+	.	1
2R	Unnamed	Unnamed	9926750	9940860	54.918988	+	.	1
2R	Unnamed	Unnamed	9945440	9961440	71.354096	+	.	1
2R	Unnamed	Unnamed	9963420	9966430	19.636272	+	.	1
2R	Unnamed	Unnamed	9975840	9984430	69.915305	+	.	1
2R	Unnamed	Unnamed	9991600	9997570	41.693692	+	.	1
2R	Unnamed	Unnamed	9998210	10006490	75.468947	+	.	1
2R	Unnamed	Unnamed	10022470	10033450	30.226988	+	.	1
2R	Unnamed	Unnamed	10048140	10051140	19.260277	+	.	1
2R	Unnamed	Unnamed	10055150	10059500	24.874503	+	.	1
2R	Unnamed	Unnamed	10063140	10066150	19.143994	+	.	1
2R	Unnamed	Unnamed	10106790	10111540	35.084351	+	.	1
2R	Unnamed	Unnamed	10121230	10127220	43.245964	+	.	1
2R	Unnamed	Unnamed	10148230	10151310	24.218441	+	.	1
2R	Unnamed	Unnamed	10156200	10161570	28.105349	+	.	1
2R	Unnamed	Unnamed	10183900	10189820	40.903441	+	.	1
2R	Unnamed	Unnamed	10190750	10193890	21.019592	+	.	1
2R	Unnamed	Unnamed	10197870	10233590	73.273717	+	.	1
2R	Unnamed	Unnamed	10234390	10241410	49.389953	+	.	1
2R	Unnamed	Unnamed	10272770	10281680	44.885582	+	.	1
2R	Unnamed	Unnamed	10300320	10303350	21.924912	+	.	1
2R	Unnamed	Unnamed	10415380	10418510	20.951166	+	.	1
2R	Unnamed	Unnamed	10423660	10433450	61.247080	+	.	1
2R	Unnamed	Unnamed	10434870	10447220	48.928912	+	.	1
2R	Unnamed	Unnamed	10457650	10466170	61.847276	+	.	1
2R	Unnamed	Unnamed	10475030	10480860	27.126746	+	.	1
2R	Unnamed	Unnamed	10481600	10488350	49.724539	+	.	1
2R	Unnamed	Unnamed	10491120	10501390	44.930611	+	.	1
2R	Unnamed	Unnamed	10501740	10509370	25.501157	+	.	1
2R	Unnamed	Unnamed	10511000	10526030	80.537882	+	.	1
2R	Unnamed	Unnamed	10527680	10571870	108.285557	+	.	1
2R	Unnamed	Unnamed	10580290	10587440	56.863938	+	.	1
2R	Unnamed	Unnamed	10593430	10607260	50.356257	+	.	1
2R	Unnamed	Unnamed	10608370	10614260	20.206219	+	.	1
2R	Unnamed	Unnamed	10615370	10621580	56.454608	+	.	1
2R	Unnamed	Unnamed	10670560	10675450	21.498027	+	.	1
2R	Unnamed	Unnamed	10680120	10687870	73.486335	+	.	1
2R	Unnamed	Unnamed	10757780	10768060	48.551052	+	.	1
2R	Unnamed	Unnamed	10768880	10771980	20.491981	+	.	1
2R	Unnamed	Unnamed	10772080	10775220	23.014116	+	.	1
2R	Unnamed	Unnamed	10775460	10785620	44.700011	+	.	1
2R	Unnamed	Unnamed	10857530	10860940	20.652569	+	.	1
2R	Unnamed	Unnamed	10980100	11009180	58.293157	+	.	1
2R	Unnamed	Unnamed	11024250	11046760	74.402690	+	.	1
2R	Unnamed	Unnamed	11048280	11066840	72.466333	+	.	1
2R	Unnamed	Unnamed	11069020	11076000	75.203935	+	.	1
2R	Unnamed	Unnamed	11076060	11087280	67.221232	+	.	1
2R	Unnamed	Unnamed	11089680	11098580	43.218289	+	.	1
2R	Unnamed	Unnamed	11100280	11103450	23.948464	+	.	1
2R	Unnamed	Unnamed	11104900	11108480	20.886144	+	.	1
2R	Unnamed	Unnamed	11162730	11187740	82.732517	+	.	1
2R	Unnamed	Unnamed	11193160	11207550	58.847750	+	.	1
2R	Unnamed	Unnamed	11225810	11235030	28.876639	+	.	1
2R	Unnamed	Unnamed	11249040	11254990	27.303441	+	.	1
2R	Unnamed	Unnamed	11361680	11369810	90.318396	+	.	1
2R	Unnamed	Unnamed	11432640	11437990	24.397633	+	.	1
2R	Unnamed	Unnamed	11438620	11444570	46.028668	+	.	1
2R	Unnamed	Unnamed	11444680	11453780	36.801520	+	.	1
2R	Unnamed	Unnamed	11466670	11472550	32.173991	+	.	1
2R	Unnamed	Unnamed	11472650	11480730	43.862008	+	.	1
2R	Unnamed	Unnamed	11486790	11495630	30.714432	+	.	1
2R	Unnamed	Unnamed	11525040	11532620	76.916944	+	.	1
2R	Unnamed	Unnamed	11539650	11547070	26.824319	+	.	1
2R	Unnamed	Unnamed	11562250	11566060	31.770172	+	.	1
2R	Unnamed	Unnamed	11573350	11577290	21.209855	+	.	1
2R	Unnamed	Unnamed	11579370	11584350	31.962796	+	.	1
2R	Unnamed	Unnamed	11591440	11600700	40.563456	+	.	1
2R	Unnamed	Unnamed	11600720	11608080	35.596622	+	.	1
2R	Unnamed	Unnamed	11613440	11620370	26.500528	+	.	1
2R	Unnamed	Unnamed	11623550	11643310	69.923743	+	.	1
2R	Unnamed	Unnamed	11643860	11651530	44.821483	+	.	1
2R	Unnamed	Unnamed	11654990	11668580	68.066429	+	.	1
2R	Unnamed	Unnamed	11677350	11683340	28.954287	+	.	1
2R	Unnamed	Unnamed	11711840	11715330	21.008036	+	.	1
2R	Unnamed	Unnamed	11787600	11793100	29.290286	+	.	1
2R	Unnamed	Unnamed	11838260	11841350	22.680177	+	.	1
2R	Unnamed	Unnamed	11889090	11895780	46.414673	+	.	1
2R	Unnamed	Unnamed	11952920	11960850	23.780592	+	.	1
2R	Unnamed	Unnamed	12014670	12020620	32.188085	+	.	1
2R	Unnamed	Unnamed	12083350	12105410	200.252083	+	.	1
2R	Unnamed	Unnamed	12110820	12121430	35.903476	+	.	1
2R	Unnamed	Unnamed	12127430	12138940	40.720319	+	.	1
2R	Unnamed	Unnamed	12140150	12145180	23.913754	+	.	1
2R	Unnamed	Unnamed	12148040	12153570	26.957848	+	.	1
2R	Unnamed	Unnamed	12209890	12216310	33.635412	+	.	1
2R	Unnamed	Unnamed	12246670	12264430	49.071704	+	.	1
2R	Unnamed	Unnamed	12267020	12277750	63.310676	+	.	1
2R	Unnamed	Unnamed	12320270	12323290	19.260277	+	.	1
2R	Unnamed	Unnamed	12387960	12391140	21.858135	+	.	1
2R	Unnamed	Unnamed	12409930	12415900	30.328265	+	.	1
2R	Unnamed	Unnamed	12449860	12457150	48.818701	+	.	1
2R	Unnamed	Unnamed	12471460	12477260	28.499887	+	.	1
2R	Unnamed	Unnamed	12497580	12500600	19.458945	+	.	1
2R	Unnamed	Unnamed	12504940	12509990	23.647755	+	.	1
2R	Unnamed	Unnamed	12543520	12548480	22.615446	+	.	1
2R	Unnamed	Unnamed	12574850	12580680	33.786572	+	.	1
2R	Unnamed	Unnamed	12583940	12595260	70.722659	+	.	1
2R	Unnamed	Unnamed	12595350	12599990	26.555285	+	.	1
2R	Unnamed	Unnamed	12610820	12614950	26.753141	+	.	1
2R	Unnamed	Unnamed	12617990	12622180	21.858135	+	.	1
2R	Unnamed	Unnamed	12676790	12679870	20.491624	+	.	1
2R	Unnamed	Unnamed	12701430	12708070	29.230303	+	.	1
2R	Unnamed	Unnamed	12723220	12734510	30.436740	+	.	1
2R	Unnamed	Unnamed	12763430	12768530	24.663435	+	.	1
2R	Unnamed	Unnamed	12774070	12789510	50.250519	+	.	1
2R	Unnamed	Unnamed	12859600	12871550	38.059592	+	.	1
2R	Unnamed	Unnamed	12884180	12887320	21.680099	+	.	1
2R	Unnamed	Unnamed	12889440	12894810	31.126617	+	.	1
2R	Unnamed	Unnamed	12900970	12910690	86.876965	+	.	1
2R	Unnamed	Unnamed	12911700	12919610	49.921396	+	.	1
2R	Unnamed	Unnamed	12945680	12948680	20.090471	+	.	1
2R	Unnamed	Unnamed	12955980	12963640	49.888141	+	.	1
2R	Unnamed	Unnamed	12976770	12987670	54.123382	+	.	1
2R	Unnamed	Unnamed	12988080	13000290	85.403701	+	.	1
2R	Unnamed	Unnamed	13002110	13009690	55.375287	+	.	1
2R	Unnamed	Unnamed	13012790	13018740	46.698340	+	.	1
2R	Unnamed	Unnamed	13023110	13041920	59.571700	+	.	1
2R	Unnamed	Unnamed	13042290	13048200	39.359080	+	.	1
2R	Unnamed	Unnamed	13139770	13142800	20.614992	+	.	1
2R	Unnamed	Unnamed	13174060	13181990	31.815211	+	.	1
2R	Unnamed	Unnamed	13186520	13195740	98.938612	+	.	1
2R	Unnamed	Unnamed	13219940	13228160	48.164324	+	.	1
2R	Unnamed	Unnamed	13254030	13257240	26.546322	+	.	1
2R	Unnamed	Unnamed	13301180	13353310	93.656680	+	.	1
2R	Unnamed	Unnamed	13472370	13476450	23.088582	+	.	1
2R	Unnamed	Unnamed	13479840	13486040	49.285726	+	.	1
2R	Unnamed	Unnamed	13487750	13497610	36.637044	+	.	1
2R	Unnamed	Unnamed	13499080	13509680	40.141069	+	.	1
2R	Unnamed	Unnamed	13511120	13515960	21.868243	+	.	1
2R	Unnamed	Unnamed	13536940	13541840	25.254254	+	.	1
2R	Unnamed	Unnamed	13565290	13568390	21.215180	+	.	1
2R	Unnamed	Unnamed	13573500	13579500	51.390002	+	.	1
2R	Unnamed	Unnamed	13581850	13587700	38.886285	+	.	1
2R	Unnamed	Unnamed	13589850	13596070	51.741740	+	.	1
2R	Unnamed	Unnamed	13602730	13605740	19.241673	+	.	1
2R	Unnamed	Unnamed	13617150	13651290	99.566174	+	.	1
2R	Unnamed	Unnamed	13661340	13667330	56.965402	+	.	1
2R	Unnamed	Unnamed	13809910	13835260	64.378023	+	.	1
2R	Unnamed	Unnamed	13839260	13842260	19.260277	+	.	1
2R	Unnamed	Unnamed	13894810	13900790	37.929842	+	.	1
2R	Unnamed	Unnamed	13908420	13916670	41.807712	+	.	1
2R	Unnamed	Unnamed	13922210	13928590	57.050742	+	.	1
2R	Unnamed	Unnamed	13938320	13950010	51.839275	+	.	1
2R	Unnamed	Unnamed	13950720	13960640	45.240095	+	.	1
2R	Unnamed	Unnamed	13977600	13982290	20.681437	+	.	1
2R	Unnamed	Unnamed	13987470	13997160	58.751413	+	.	1
2R	Unnamed	Unnamed	13998070	14003760	37.468004	+	.	1
2R	Unnamed	Unnamed	14004290	14011310	34.511660	+	.	1
2R	Unnamed	Unnamed	14012270	14020130	31.412649	+	.	1
2R	Unnamed	Unnamed	14021900	14062480	86.017646	+	.	1
2R	Unnamed	Unnamed	14081470	14086950	31.343251	+	.	1
2R	Unnamed	Unnamed	14137010	14143350	37.616451	+	.	1
2R	Unnamed	Unnamed	14170900	14178590	76.217816	+	.	1
2R	Unnamed	Unnamed	14178850	14188390	44.625216	+	.	1
2R	Unnamed	Unnamed	14217910	14222400	25.556163	+	.	1
2R	Unnamed	Unnamed	14264340	14270490	33.787485	+	.	1
2R	Unnamed	Unnamed	14304390	14311230	61.034822	+	.	1
2R	Unnamed	Unnamed	14355770	14364810	29.722169	+	.	1
2R	Unnamed	Unnamed	14404690	14410530	31.543993	+	.	1
2R	Unnamed	Unnamed	14426940	14429940	19.429453	+	.	1
2R	Unnamed	Unnamed	14433290	14452550	107.154849	+	.	1
2R	Unnamed	Unnamed	14454970	14461390	53.187434	+	.	1
2R	Unnamed	Unnamed	14478530	14487970	38.664740	+	.	1
2R	Unnamed	Unnamed	14501880	14507440	27.798306	+	.	1
2R	Unnamed	Unnamed	14515780	14520380	24.192927	+	.	1
2R	Unnamed	Unnamed	14524060	14530870	34.782562	+	.	1
2R	Unnamed	Unnamed	14531490	14543210	35.320085	+	.	1
2R	Unnamed	Unnamed	14563170	14573870	28.105847	+	.	1
2R	Unnamed	Unnamed	14575870	14579990	33.044627	+	.	1
2R	Unnamed	Unnamed	14623860	14629210	22.305003	+	.	1
2R	Unnamed	Unnamed	14742520	14747710	27.242065	+	.	1
2R	Unnamed	Unnamed	14757330	14772080	76.385078	+	.	1
2R	Unnamed	Unnamed	14779880	14791020	38.875032	+	.	1
2R	Unnamed	Unnamed	14792530	14795530	19.448989	+	.	1
2R	Unnamed	Unnamed	14796540	14807560	36.955290	+	.	1
2R	Unnamed	Unnamed	14847910	14850910	19.429453	+	.	1
2R	Unnamed	Unnamed	14869260	14872300	19.636272	+	.	1
2R	Unnamed	Unnamed	14894820	14897880	20.080153	+	.	1
2R	Unnamed	Unnamed	14905330	14912020	78.555998	+	.	1
2R	Unnamed	Unnamed	14913760	14920080	25.119788	+	.	1
2R	Unnamed	Unnamed	14935840	14940320	20.026261	+	.	1
2R	Unnamed	Unnamed	14941190	14947970	41.630738	+	.	1
2R	Unnamed	Unnamed	14951440	14971610	94.610188	+	.	1
2R	Unnamed	Unnamed	14992940	15004200	54.878770	+	.	1
2R	Unnamed	Unnamed	15032290	15035380	22.325522	+	.	1
2R	Unnamed	Unnamed	15049340	15055240	42.602481	+	.	1
2R	Unnamed	Unnamed	15088310	15094040	30.358521	+	.	1
2R	Unnamed	Unnamed	15102180	15108400	66.666347	+	.	1
2R	Unnamed	Unnamed	15109990	15117680	47.631133	+	.	1
2R	Unnamed	Unnamed	15132800	15141070	48.116343	+	.	1
2R	Unnamed	Unnamed	15141470	15147250	30.264631	+	.	1
2R	Unnamed	Unnamed	15148720	15165580	35.253527	+	.	1
2R	Unnamed	Unnamed	15213390	15218280	25.776696	+	.	1
2R	Unnamed	Unnamed	15240340	15243490	27.060614	+	.	1
2R	Unnamed	Unnamed	15284960	15290670	28.499268	+	.	1
2R	Unnamed	Unnamed	15306170	15311880	26.715498	+	.	1
2R	Unnamed	Unnamed	15322570	15325660	21.795890	+	.	1
2R	Unnamed	Unnamed	15326480	15334530	69.154459	+	.	1
2R	Unnamed	Unnamed	15334550	15342510	27.706717	+	.	1
2R	Unnamed	Unnamed	15346660	15353740	70.192329	+	.	1
2R	Unnamed	Unnamed	15495420	15501150	36.061906	+	.	1
2R	Unnamed	Unnamed	15528700	15534620	36.457604	+	.	1
2R	Unnamed	Unnamed	15597540	15603320	28.793985	+	.	1
2R	Unnamed	Unnamed	15605700	15616820	47.392580	+	.	1
2R	Unnamed	Unnamed	15645880	15664690	103.365722	+	.	1
2R	Unnamed	Unnamed	15672890	15679280	65.740846	+	.	1
2R	Unnamed	Unnamed	15717330	15744250	54.748002	+	.	1
2R	Unnamed	Unnamed	15748350	15753880	37.379879	+	.	1
2R	Unnamed	Unnamed	15754800	15764900	50.925342	+	.	1
2R	Unnamed	Unnamed	15781800	15791590	39.501509	+	.	1
2R	Unnamed	Unnamed	15801680	15804690	19.459610	+	.	1
2R	Unnamed	Unnamed	15813820	15819850	34.951710	+	.	1
2R	Unnamed	Unnamed	15823240	15827630	27.066658	+	.	1
2R	Unnamed	Unnamed	15832480	15840920	30.251302	+	.	1
2R	Unnamed	Unnamed	15846140	15852040	41.960727	+	.	1
2R	Unnamed	Unnamed	15902000	15905270	22.973975	+	.	1
2R	Unnamed	Unnamed	15909120	15915050	27.475204	+	.	1
2R	Unnamed	Unnamed	15915520	15924460	35.992132	+	.	1
2R	Unnamed	Unnamed	15927230	15934490	62.278455	+	.	1
2R	Unnamed	Unnamed	15942050	15947770	24.218441	+	.	1
2R	Unnamed	Unnamed	15998050	16004030	40.990856	+	.	1
2R	Unnamed	Unnamed	16043560	16049520	43.180310	+	.	1
2R	Unnamed	Unnamed	16077830	16083810	38.351378	+	.	1
2R	Unnamed	Unnamed	16083960	16090850	36.421029	+	.	1
2R	Unnamed	Unnamed	16093650	16099590	37.906143	+	.	1
2R	Unnamed	Unnamed	16100070	16109080	82.617641	+	.	1
2R	Unnamed	Unnamed	16127250	16136840	48.970040	+	.	1
2R	Unnamed	Unnamed	16147620	16153470	39.723377	+	.	1
2R	Unnamed	Unnamed	16157060	16163040	40.857647	+	.	1
2R	Unnamed	Unnamed	16176500	16183220	72.423590	+	.	1
2R	Unnamed	Unnamed	16196940	16200080	19.743112	+	.	1
2R	Unnamed	Unnamed	16207220	16213400	37.323366	+	.	1
2R	Unnamed	Unnamed	16218310	16224270	33.912928	+	.	1
2R	Unnamed	Unnamed	16295680	16305730	39.138687	+	.	1
2R	Unnamed	Unnamed	16305920	16309940	26.453413	+	.	1
2R	Unnamed	Unnamed	16324690	16335040	67.573145	+	.	1
2R	Unnamed	Unnamed	16336030	16342010	39.398767	+	.	1
2R	Unnamed	Unnamed	16493360	16509890	71.357517	+	.	1
2R	Unnamed	Unnamed	16510500	16519030	62.672618	+	.	1
2R	Unnamed	Unnamed	16562350	16568330	44.593070	+	.	1
2R	Unnamed	Unnamed	16576770	16586550	53.928127	+	.	1
2R	Unnamed	Unnamed	16591400	16597860	40.155632	+	.	1
2R	Unnamed	Unnamed	16608600	16615040	43.196403	+	.	1
2R	Unnamed	Unnamed	16633250	16646740	47.713750	+	.	1
2R	Unnamed	Unnamed	16731610	16737460	34.924138	+	.	1
2R	Unnamed	Unnamed	16781490	16784530	19.360619	+	.	1
2R	Unnamed	Unnamed	16797900	16801160	20.501188	+	.	1
2R	Unnamed	Unnamed	16828080	16836880	52.700346	+	.	1
2R	Unnamed	Unnamed	16853620	16863210	48.416097	+	.	1
2R	Unnamed	Unnamed	17012840	17018400	26.715498	+	.	1
2R	Unnamed	Unnamed	17024720	17031310	47.218898	+	.	1
2R	Unnamed	Unnamed	17073820	17080720	25.169904	+	.	1
2R	Unnamed	Unnamed	17094500	17103170	79.866941	+	.	1
2R	Unnamed	Unnamed	17256770	17269460	53.546121	+	.	1
2R	Unnamed	Unnamed	17272310	17284300	56.322374	+	.	1
2R	Unnamed	Unnamed	17337100	17383830	87.767872	+	.	1
2R	Unnamed	Unnamed	17418650	17425060	42.736275	+	.	1
2R	Unnamed	Unnamed	17433570	17447300	42.553278	+	.	1
2R	Unnamed	Unnamed	17449640	17455220	29.144180	+	.	1
2R	Unnamed	Unnamed	17455390	17465240	59.027428	+	.	1
2R	Unnamed	Unnamed	17467170	17473120	25.779285	+	.	1
2R	Unnamed	Unnamed	17473360	17479360	62.629174	+	.	1
2R	Unnamed	Unnamed	17502060	17509640	32.787202	+	.	1
2R	Unnamed	Unnamed	17532090	17538000	43.846561	+	.	1
2R	Unnamed	Unnamed	17546080	17550140	22.669502	+	.	1
2R	Unnamed	Unnamed	17568300	17571320	19.519989	+	.	1
2R	Unnamed	Unnamed	17590240	17596160	41.493698	+	.	1
2R	Unnamed	Unnamed	17677230	17686040	31.394334	+	.	1
2R	Unnamed	Unnamed	17697800	17704280	29.144180	+	.	1
2R	Unnamed	Unnamed	17705410	17710990	28.204333	+	.	1
2R	Unnamed	Unnamed	17713370	17722240	74.268556	+	.	1
2R	Unnamed	Unnamed	17791270	17797260	51.326981	+	.	1
2R	Unnamed	Unnamed	17797470	17810470	81.581160	+	.	1
2R	Unnamed	Unnamed	17811230	17816940	27.036474	+	.	1
2R	Unnamed	Unnamed	17817970	17826270	54.890317	+	.	1
2R	Unnamed	Unnamed	17833330	17844510	45.219566	+	.	1
2R	Unnamed	Unnamed	17848640	17858640	27.367852	+	.	1
2R	Unnamed	Unnamed	17864160	17867340	19.636272	+	.	1
2R	Unnamed	Unnamed	17867770	17877070	44.457808	+	.	1
2R	Unnamed	Unnamed	17890320	17893510	19.729914	+	.	1
2R	Unnamed	Unnamed	17894620	17899730	25.985857	+	.	1
2R	Unnamed	Unnamed	18018900	18035790	50.779193	+	.	1
2R	Unnamed	Unnamed	18059100	18072560	68.758604	+	.	1
2R	Unnamed	Unnamed	18115240	18120420	25.165738	+	.	1
2R	Unnamed	Unnamed	18131270	18137190	32.645897	+	.	1
2R	Unnamed	Unnamed	18138780	18149270	42.057495	+	.	1
2R	Unnamed	Unnamed	18154120	18159950	25.658828	+	.	1
2R	Unnamed	Unnamed	18168590	18174100	25.641108	+	.	1
2R	Unnamed	Unnamed	18226890	18239440	61.718145	+	.	1
2R	Unnamed	Unnamed	18254860	18258980	21.883393	+	.	1
2R	Unnamed	Unnamed	18276450	18281500	31.854967	+	.	1
2R	Unnamed	Unnamed	18287780	18291450	24.036926	+	.	1
2R	Unnamed	Unnamed	18296250	18299700	23.779288	+	.	1
2R	Unnamed	Unnamed	18306410	18330450	48.528223	+	.	1
2R	Unnamed	Unnamed	18330780	18339210	38.504251	+	.	1
2R	Unnamed	Unnamed	18345360	18352260	38.182202	+	.	1
2R	Unnamed	Unnamed	18352870	18359530	80.347025	+	.	1
2R	Unnamed	Unnamed	18372570	18380560	70.930196	+	.	1
2R	Unnamed	Unnamed	18409650	18416480	43.310220	+	.	1
2R	Unnamed	Unnamed	18418340	18423370	27.967482	+	.	1
2R	Unnamed	Unnamed	18438230	18443670	23.928184	+	.	1
2R	Unnamed	Unnamed	18479170	18489760	35.355550	+	.	1
2R	Unnamed	Unnamed	18537360	18543340	34.627851	+	.	1
2R	Unnamed	Unnamed	18572830	18577410	21.697734	+	.	1
2R	Unnamed	Unnamed	18580410	18586370	29.813750	+	.	1
2R	Unnamed	Unnamed	18608880	18614690	29.409625	+	.	1
2R	Unnamed	Unnamed	18636110	18642350	42.016561	+	.	1
2R	Unnamed	Unnamed	18647740	18657170	42.973057	+	.	1
2R	Unnamed	Unnamed	18686040	18692270	63.819339	+	.	1
2R	Unnamed	Unnamed	18710080	18721470	91.054770	+	.	1
2R	Unnamed	Unnamed	18732410	18744340	73.700154	+	.	1
2R	Unnamed	Unnamed	18745040	18755720	38.552031	+	.	1
2R	Unnamed	Unnamed	18759230	18766130	67.712932	+	.	1
2R	Unnamed	Unnamed	18796530	18809230	83.004858	+	.	1
2R	Unnamed	Unnamed	18920520	18928980	42.493777	+	.	1
2R	Unnamed	Unnamed	18944430	18954730	50.550801	+	.	1
2R	Unnamed	Unnamed	18963720	18970220	41.242275	+	.	1
2R	Unnamed	Unnamed	18970240	18975990	23.329046	+	.	1
2R	Unnamed	Unnamed	19139070	19147110	92.859994	+	.	1
2R	Unnamed	Unnamed	19161450	19167550	45.351356	+	.	1
2R	Unnamed	Unnamed	19180250	19185990	33.538468	+	.	1
2R	Unnamed	Unnamed	19197260	19206870	28.789256	+	.	1
2R	Unnamed	Unnamed	19226830	19238260	48.442633	+	.	1
2R	Unnamed	Unnamed	19248500	19257060	34.072899	+	.	1
2R	Unnamed	Unnamed	19260970	19278710	38.732117	+	.	1
2R	Unnamed	Unnamed	19290250	19301050	57.004399	+	.	1
2R	Unnamed	Unnamed	19309580	19313600	21.873197	+	.	1
2R	Unnamed	Unnamed	19351620	19360070	92.147828	+	.	1
2R	Unnamed	Unnamed	19394910	19400520	39.904071	+	.	1
2R	Unnamed	Unnamed	19410790	19414570	20.457192	+	.	1
2R	Unnamed	Unnamed	19421350	19427330	49.383956	+	.	1
2R	Unnamed	Unnamed	19446090	19459900	33.346034	+	.	1
2R	Unnamed	Unnamed	19460120	19471500	86.890923	+	.	1
2R	Unnamed	Unnamed	19504410	19510170	25.238091	+	.	1
2R	Unnamed	Unnamed	19596810	19602490	36.636847	+	.	1
2R	Unnamed	Unnamed	19606090	19616420	29.518553	+	.	1
2R	Unnamed	Unnamed	19627520	19633820	64.962523	+	.	1
2R	Unnamed	Unnamed	19666420	19672320	36.447364	+	.	1
2R	Unnamed	Unnamed	19682160	19688130	31.754987	+	.	1
2R	Unnamed	Unnamed	19720850	19726610	37.206882	+	.	1
2R	Unnamed	Unnamed	19805390	19808880	29.848527	+	.	1
2R	Unnamed	Unnamed	19817120	19823070	36.556937	+	.	1
2R	Unnamed	Unnamed	19830000	19835590	24.700455	+	.	1
2R	Unnamed	Unnamed	19858250	19861260	21.858135	+	.	1
2R	Unnamed	Unnamed	19938730	19944690	38.390081	+	.	1
2R	Unnamed	Unnamed	20004380	20008750	27.639170	+	.	1
2R	Unnamed	Unnamed	20025400	20028440	20.578103	+	.	1
2R	Unnamed	Unnamed	20063820	20066990	21.702720	+	.	1
2R	Unnamed	Unnamed	20069020	20073770	24.783892	+	.	1
2R	Unnamed	Unnamed	20101310	20119320	54.395168	+	.	1
2R	Unnamed	Unnamed	20365130	20368340	20.850613	+	.	1
2R	Unnamed	Unnamed	20565700	20571440	22.247935	+	.	1
2R	Unnamed	Unnamed	20576320	20579320	19.214483	+	.	1
2R	Unnamed	Unnamed	20581780	20599690	46.694826	+	.	1
2R	Unnamed	Unnamed	20599890	20605820	35.485860	+	.	1
2R	Unnamed	Unnamed	20614850	20620820	33.634759	+	.	1
2R	Unnamed	Unnamed	20644540	20650320	22.731059	+	.	1
2R	Unnamed	Unnamed	20825950	20845810	70.518419	+	.	1
2R	Unnamed	Unnamed	20874220	20922940	146.973235	+	.	1
2R	Unnamed	Unnamed	20930170	20939900	88.413311	+	.	1
2R	Unnamed	Unnamed	20940780	20955960	35.450082	+	.	1
2R	Unnamed	Unnamed	20956560	20969550	84.698238	+	.	1
2R	Unnamed	Unnamed	20993840	21001070	55.133548	+	.	1
2R	Unnamed	Unnamed	21053980	21059810	28.590149	+	.	1
2R	Unnamed	Unnamed	21073090	21079120	39.884557	+	.	1
2R	Unnamed	Unnamed	21087110	21090120	19.722409	+	.	1
2R	Unnamed	Unnamed	21098750	21104730	40.989932	+	.	1
2R	Unnamed	Unnamed	21125200	21131060	35.011009	+	.	1
2R	Unnamed	Unnamed	21140190	21144710	26.429230	+	.	1
2R	Unnamed	Unnamed	21157070	21163140	52.767467	+	.	1
2R	Unnamed	Unnamed	21172260	21184090	29.546496	+	.	1
2R	Unnamed	Unnamed	21191990	21195020	20.677871	+	.	1
2R	Unnamed	Unnamed	21198310	21212840	71.500721	+	.	1
2R	Unnamed	Unnamed	21215300	21221140	30.368629	+	.	1
2R	Unnamed	Unnamed	21227850	21262690	69.397665	+	.	1
2R	Unnamed	Unnamed	21278020	21283140	25.286187	+	.	1
2R	Unnamed	Unnamed	21360090	21366070	52.999211	+	.	1
2R	Unnamed	Unnamed	21370080	21377890	36.158571	+	.	1
2R	Unnamed	Unnamed	21389710	21398220	78.165607	+	.	1
2R	Unnamed	Unnamed	21406750	21439280	76.691385	+	.	1
2R	Unnamed	Unnamed	21440640	21456500	52.188210	+	.	1
2R	Unnamed	Unnamed	21461850	21466270	23.881967	+	.	1
2R	Unnamed	Unnamed	21469050	21472170	19.297920	+	.	1
2R	Unnamed	Unnamed	21472190	21483640	36.903717	+	.	1
2R	Unnamed	Unnamed	21499730	21505750	74.025648	+	.	1
2R	Unnamed	Unnamed	21510890	21517400	55.908883	+	.	1
2R	Unnamed	Unnamed	21519710	21525670	29.607834	+	.	1
2R	Unnamed	Unnamed	21533040	21536380	20.796231	+	.	1
2R	Unnamed	Unnamed	21542690	21550510	68.569630	+	.	1
2R	Unnamed	Unnamed	21561580	21585970	86.132593	+	.	1
2R	Unnamed	Unnamed	21591100	21601280	43.852601	+	.	1
2R	Unnamed	Unnamed	21603640	21609190	34.822331	+	.	1
2R	Unnamed	Unnamed	21643560	21649550	43.675218	+	.	1
2R	Unnamed	Unnamed	21671920	21674920	19.181060	+	.	1
2R	Unnamed	Unnamed	21695010	21716840	42.817452	+	.	1
2R	Unnamed	Unnamed	21890480	21902970	39.257693	+	.	1
2R	Unnamed	Unnamed	22073330	22083420	31.507130	+	.	1
2R	Unnamed	Unnamed	22105250	22111360	48.104560	+	.	1
2R	Unnamed	Unnamed	22117240	22125130	60.554662	+	.	1
2R	Unnamed	Unnamed	22136000	22139880	20.420672	+	.	1
2R	Unnamed	Unnamed	22155920	22160570	23.903729	+	.	1
2R	Unnamed	Unnamed	22210130	22216070	37.785210	+	.	1
2R	Unnamed	Unnamed	22239240	22246170	65.178712	+	.	1
2R	Unnamed	Unnamed	22251810	22259440	25.819426	+	.	1
2R	Unnamed	Unnamed	22262180	22274440	127.992019	+	.	1
2R	Unnamed	Unnamed	22276350	22282320	32.626801	+	.	1
2R	Unnamed	Unnamed	22285470	22288500	20.485694	+	.	1
2R	Unnamed	Unnamed	22315260	22321180	37.281759	+	.	1
2R	Unnamed	Unnamed	22333110	22341690	74.982612	+	.	1
2R	Unnamed	Unnamed	22370390	22376380	43.878437	+	.	1
2R	Unnamed	Unnamed	22379970	22388740	57.102783	+	.	1
2R	Unnamed	Unnamed	22401120	22404160	20.215150	+	.	1
2R	Unnamed	Unnamed	22499150	22524330	69.877138	+	.	1
2R	Unnamed	Unnamed	22530400	22536080	41.928991	+	.	1
2R	Unnamed	Unnamed	22542140	22549430	57.539294	+	.	1
2R	Unnamed	Unnamed	22551970	22555490	19.688729	+	.	1
2R	Unnamed	Unnamed	22556310	22564820	64.975287	+	.	1
2R	Unnamed	Unnamed	22570010	22575740	26.567662	+	.	1
2R	Unnamed	Unnamed	22579270	22582270	19.297920	+	.	1
2R	Unnamed	Unnamed	22646090	22649100	21.455572	+	.	1
2R	Unnamed	Unnamed	22674010	22689800	73.957808	+	.	1
2R	Unnamed	Unnamed	22697260	22703220	33.825036	+	.	1
2R	Unnamed	Unnamed	22739720	22746890	74.891231	+	.	1
2R	Unnamed	Unnamed	22785070	22800500	77.566462	+	.	1
2R	Unnamed	Unnamed	22857370	22863530	71.677720	+	.	1
2R	Unnamed	Unnamed	22863910	22874120	47.217770	+	.	1
2R	Unnamed	Unnamed	22931310	22937260	43.957967	+	.	1
2R	Unnamed	Unnamed	22985390	23005770	68.340040	+	.	1
2R	Unnamed	Unnamed	23027840	23033810	30.508447	+	.	1
2R	Unnamed	Unnamed	23037610	23046210	59.283555	+	.	1
2R	Unnamed	Unnamed	23064750	23070300	21.545297	+	.	1
2R	Unnamed	Unnamed	23186030	23191570	27.247092	+	.	1
2R	Unnamed	Unnamed	23192860	23195890	30.939034	+	.	1
2R	Unnamed	Unnamed	23349720	23355260	28.346497	+	.	1
2R	Unnamed	Unnamed	23407640	23416390	47.136170	+	.	1
2R	Unnamed	Unnamed	23423340	23429030	27.850829	+	.	1
2R	Unnamed	Unnamed	23429670	23434100	24.855201	+	.	1
2R	Unnamed	Unnamed	23514200	23522910	42.076785	+	.	1
2R	Unnamed	Unnamed	23548920	23554340	21.874220	+	.	1
2R	Unnamed	Unnamed	23562940	23568610	32.883383	+	.	1
2R	Unnamed	Unnamed	23570350	23576370	57.571504	+	.	1
2R	Unnamed	Unnamed	23577750	23586010	43.309809	+	.	1
2R	Unnamed	Unnamed	23586800	23594140	36.862898	+	.	1
2R	Unnamed	Unnamed	23595960	23601910	39.922254	+	.	1
2R	Unnamed	Unnamed	23606700	23612640	35.772140	+	.	1
2R	Unnamed	Unnamed	23618770	23627600	35.780718	+	.	1
2R	Unnamed	Unnamed	23629750	23641010	42.771905	+	.	1
2R	Unnamed	Unnamed	23643860	23646870	21.756093	+	.	1
2R	Unnamed	Unnamed	23651160	23678050	82.007439	+	.	1
2R	Unnamed	Unnamed	23706900	23710060	21.496703	+	.	1
2R	Unnamed	Unnamed	23713280	23719130	34.271939	+	.	1
2R	Unnamed	Unnamed	23724380	23730160	39.340967	+	.	1
2R	Unnamed	Unnamed	23732130	23737100	24.425012	+	.	1
2R	Unnamed	Unnamed	23743650	23749410	28.196383	+	.	1
2R	Unnamed	Unnamed	23751820	23763360	66.313030	+	.	1
2R	Unnamed	Unnamed	23820030	23825960	26.187690	+	.	1
2R	Unnamed	Unnamed	23859440	23867740	52.521397	+	.	1
2R	Unnamed	Unnamed	23868470	23876930	50.366467	+	.	1
2R	Unnamed	Unnamed	23907240	23913230	57.137640	+	.	1
2R	Unnamed	Unnamed	23975960	23985060	56.183403	+	.	1
2R	Unnamed	Unnamed	24044090	24048970	22.064954	+	.	1
2R	Unnamed	Unnamed	24055380	24061090	25.779285	+	.	1
2R	Unnamed	Unnamed	24162240	24165640	24.141665	+	.	1
2R	Unnamed	Unnamed	24263130	24306430	78.170770	+	.	1
2R	Unnamed	Unnamed	24326950	24337280	60.207416	+	.	1
2R	Unnamed	Unnamed	24385090	24393710	81.182062	+	.	1
2R	Unnamed	Unnamed	24512110	24515200	20.287026	+	.	1
2R	Unnamed	Unnamed	24520200	24524880	25.574331	+	.	1
2R	Unnamed	Unnamed	24536060	24543340	88.897941	+	.	1
2R	Unnamed	Unnamed	24548180	24560120	46.144951	+	.	1
2R	Unnamed	Unnamed	24584970	24588040	23.206942	+	.	1
2R	Unnamed	Unnamed	24623940	24631190	41.237427	+	.	1
2R	Unnamed	Unnamed	24703920	24723930	61.634682	+	.	1
2R	Unnamed	Unnamed	24735430	24748980	80.030859	+	.	1
2R	Unnamed	Unnamed	24765290	24771060	33.444799	+	.	1
2R	Unnamed	Unnamed	24790700	24795800	23.287315	+	.	1
2R	Unnamed	Unnamed	24806750	24823450	58.269400	+	.	1
2R	Unnamed	Unnamed	24826710	24831640	20.395466	+	.	1
2R	Unnamed	Unnamed	24832460	24837570	23.493221	+	.	1
2R	Unnamed	Unnamed	24841980	24847990	43.388159	+	.	1
2R	Unnamed	Unnamed	24852690	24858460	27.311451	+	.	1
2R	Unnamed	Unnamed	24874510	24877520	20.985687	+	.	1
2R	Unnamed	Unnamed	24879250	24882310	20.428823	+	.	1
2R	Unnamed	Unnamed	24889140	24898240	67.882897	+	.	1
2R	Unnamed	Unnamed	24928530	24934290	28.714238	+	.	1
2R	Unnamed	Unnamed	24966480	24969640	20.614105	+	.	1
2R	Unnamed	Unnamed	25095550	25103180	64.108971	+	.	1
2R	Unnamed	Unnamed	25111450	25118640	56.667558	+	.	1
2R	Unnamed	Unnamed	25186890	25191690	30.431694	+	.	1
2R	Unnamed	Unnamed	25193740	25197120	22.102597	+	.	1
2R	Unnamed	Unnamed	25199680	25203710	20.754611	+	.	1
2R	Unnamed	Unnamed	25211850	25216580	32.655669	+	.	1
2R	Unnamed	Unnamed	25226600	25237270	32.824845	+	.	1
2R	Unnamed	Unnamed	25249750	25263240	31.961558	+	.	1
3L	Unnamed	Unnamed	23720	29680	34.860414	+	.	1
3L	Unnamed	Unnamed	35120	42000	21.643164	+	.	1
3L	Unnamed	Unnamed	44480	51020	24.531279	+	.	1
3L	Unnamed	Unnamed	51250	57160	30.200420	+	.	1
3L	Unnamed	Unnamed	83620	86670	26.583965	+	.	1
3L	Unnamed	Unnamed	97390	105230	32.448850	+	.	1
3L	Unnamed	Unnamed	128440	134870	76.504702	+	.	1
3L	Unnamed	Unnamed	138040	143960	27.461620	+	.	1
3L	Unnamed	Unnamed	222390	227110	21.447421	+	.	1
3L	Unnamed	Unnamed	234210	240750	36.136614	+	.	1
3L	Unnamed	Unnamed	244850	249420	23.973979	+	.	1
3L	Unnamed	Unnamed	316650	322590	38.141641	+	.	1
3L	Unnamed	Unnamed	328340	331340	19.643183	+	.	1
3L	Unnamed	Unnamed	374580	381240	72.648166	+	.	1
3L	Unnamed	Unnamed	385150	395240	39.869198	+	.	1
3L	Unnamed	Unnamed	409190	412210	25.707977	+	.	1
3L	Unnamed	Unnamed	457260	460290	20.113920	+	.	1
3L	Unnamed	Unnamed	489710	495680	28.974213	+	.	1
3L	Unnamed	Unnamed	537240	547330	103.508158	+	.	1
3L	Unnamed	Unnamed	568030	571050	20.268199	+	.	1
3L	Unnamed	Unnamed	613870	623560	39.512449	+	.	1
3L	Unnamed	Unnamed	624530	642540	71.999523	+	.	1
3L	Unnamed	Unnamed	659370	664110	21.410206	+	.	1
3L	Unnamed	Unnamed	682320	688270	37.800912	+	.	1
3L	Unnamed	Unnamed	711770	716800	21.268003	+	.	1
3L	Unnamed	Unnamed	722920	726640	22.554064	+	.	1
3L	Unnamed	Unnamed	746760	756280	50.527399	+	.	1
3L	Unnamed	Unnamed	791570	794620	26.189290	+	.	1
3L	Unnamed	Unnamed	811500	819790	37.289910	+	.	1
3L	Unnamed	Unnamed	869470	872600	22.715708	+	.	1
3L	Unnamed	Unnamed	880780	884130	21.027717	+	.	1
3L	Unnamed	Unnamed	905910	911850	27.571206	+	.	1
3L	Unnamed	Unnamed	948780	967330	62.457002	+	.	1
3L	Unnamed	Unnamed	1008280	1014260	44.879350	+	.	1
3L	Unnamed	Unnamed	1016340	1022310	31.241553	+	.	1
3L	Unnamed	Unnamed	1031290	1037280	46.989918	+	.	1
3L	Unnamed	Unnamed	1067960	1094840	38.422687	+	.	1
3L	Unnamed	Unnamed	1095920	1111910	72.315967	+	.	1
3L	Unnamed	Unnamed	1120930	1130390	47.604240	+	.	1
3L	Unnamed	Unnamed	1145030	1153760	67.916295	+	.	1
3L	Unnamed	Unnamed	1168360	1172810	22.191122	+	.	1
3L	Unnamed	Unnamed	1176500	1181190	27.998838	+	.	1
3L	Unnamed	Unnamed	1332580	1338390	26.390941	+	.	1
3L	Unnamed	Unnamed	1346930	1353010	50.841159	+	.	1
3L	Unnamed	Unnamed	1363260	1376190	33.647084	+	.	1
3L	Unnamed	Unnamed	1400700	1406570	38.493887	+	.	1
3L	Unnamed	Unnamed	1428690	1434540	20.330800	+	.	1
3L	Unnamed	Unnamed	1464670	1475780	40.912350	+	.	1
3L	Unnamed	Unnamed	1482610	1492480	71.357359	+	.	1
3L	Unnamed	Unnamed	1512370	1515440	20.671173	+	.	1
3L	Unnamed	Unnamed	1534580	1540530	36.865743	+	.	1
3L	Unnamed	Unnamed	1543430	1549650	50.179339	+	.	1
3L	Unnamed	Unnamed	1566770	1572600	35.567278	+	.	1
3L	Unnamed	Unnamed	1574320	1577320	21.858135	+	.	1
3L	Unnamed	Unnamed	1583500	1589600	50.244462	+	.	1
3L	Unnamed	Unnamed	1590390	1593390	19.150891	+	.	1
3L	Unnamed	Unnamed	1634120	1640080	43.317960	+	.	1
3L	Unnamed	Unnamed	1647500	1650530	19.681843	+	.	1
3L	Unnamed	Unnamed	1744030	1747040	19.640249	+	.	1
3L	Unnamed	Unnamed	1791910	1797790	24.188739	+	.	1
3L	Unnamed	Unnamed	1856850	1864560	59.819237	+	.	1
3L	Unnamed	Unnamed	1876010	1888540	48.530824	+	.	1
3L	Unnamed	Unnamed	1916770	1932060	70.976581	+	.	1
3L	Unnamed	Unnamed	2141690	2147390	25.217811	+	.	1
3L	Unnamed	Unnamed	2424420	2431710	53.959838	+	.	1
3L	Unnamed	Unnamed	2488330	2493680	31.570773	+	.	1
3L	Unnamed	Unnamed	2553290	2565040	33.882711	+	.	1
3L	Unnamed	Unnamed	2583020	2593030	53.707447	+	.	1
3L	Unnamed	Unnamed	2632490	2639140	32.900132	+	.	1
3L	Unnamed	Unnamed	2753870	2768310	37.497302	+	.	1
3L	Unnamed	Unnamed	2784170	2789440	24.324460	+	.	1
3L	Unnamed	Unnamed	2796010	2816000	61.248843	+	.	1
3L	Unnamed	Unnamed	2818190	2839300	63.997942	+	.	1
3L	Unnamed	Unnamed	2839560	2848940	70.784765	+	.	1
3L	Unnamed	Unnamed	2870170	2876150	39.467038	+	.	1
3L	Unnamed	Unnamed	2876660	2882620	40.472112	+	.	1
3L	Unnamed	Unnamed	2886920	2892340	22.549653	+	.	1
3L	Unnamed	Unnamed	2911040	2914450	20.549904	+	.	1
3L	Unnamed	Unnamed	2933520	2950730	43.368488	+	.	1
3L	Unnamed	Unnamed	3035380	3038430	19.231698	+	.	1
3L	Unnamed	Unnamed	3039360	3043390	27.591487	+	.	1
3L	Unnamed	Unnamed	3057350	3060440	23.983043	+	.	1
3L	Unnamed	Unnamed	3067050	3080860	88.637818	+	.	1
3L	Unnamed	Unnamed	3146530	3152480	26.634637	+	.	1
3L	Unnamed	Unnamed	3220670	3229360	57.283414	+	.	1
3L	Unnamed	Unnamed	3231810	3237780	44.745131	+	.	1
3L	Unnamed	Unnamed	3243720	3249530	43.642387	+	.	1
3L	Unnamed	Unnamed	3251340	3263110	22.966457	+	.	1
3L	Unnamed	Unnamed	3336080	3341430	22.234514	+	.	1
3L	Unnamed	Unnamed	3386360	3389420	23.575308	+	.	1
3L	Unnamed	Unnamed	3391780	3397740	33.021400	+	.	1
3L	Unnamed	Unnamed	3399400	3404580	33.832367	+	.	1
3L	Unnamed	Unnamed	3406260	3412920	42.760384	+	.	1
3L	Unnamed	Unnamed	3414380	3422540	60.321532	+	.	1
3L	Unnamed	Unnamed	3424550	3427580	20.001092	+	.	1
3L	Unnamed	Unnamed	3431250	3434300	24.592269	+	.	1
3L	Unnamed	Unnamed	3434770	3437770	20.090471	+	.	1
3L	Unnamed	Unnamed	3450040	3456580	56.433314	+	.	1
3L	Unnamed	Unnamed	3513050	3518950	24.349974	+	.	1
3L	Unnamed	Unnamed	3536800	3548090	44.764842	+	.	1
3L	Unnamed	Unnamed	3622020	3628510	38.380659	+	.	1
3L	Unnamed	Unnamed	3639640	3644610	23.316938	+	.	1
3L	Unnamed	Unnamed	3743890	3748900	28.776960	+	.	1
3L	Unnamed	Unnamed	3753960	3760860	58.997860	+	.	1
3L	Unnamed	Unnamed	3770390	3775570	25.405155	+	.	1
3L	Unnamed	Unnamed	3777000	3780100	19.878622	+	.	1
3L	Unnamed	Unnamed	3784700	3790300	30.091477	+	.	1
3L	Unnamed	Unnamed	3822460	3833080	60.568491	+	.	1
3L	Unnamed	Unnamed	3842070	3848550	32.676808	+	.	1
3L	Unnamed	Unnamed	3873990	3880160	70.612075	+	.	1
3L	Unnamed	Unnamed	3900280	3905020	25.538800	+	.	1
3L	Unnamed	Unnamed	3908630	3914370	36.430225	+	.	1
3L	Unnamed	Unnamed	3921440	3929390	34.290336	+	.	1
3L	Unnamed	Unnamed	3946910	3958720	51.602532	+	.	1
3L	Unnamed	Unnamed	3960710	3974780	98.708075	+	.	1
3L	Unnamed	Unnamed	3988170	3996130	81.665086	+	.	1
3L	Unnamed	Unnamed	3997440	4004180	47.795614	+	.	1
3L	Unnamed	Unnamed	4105570	4111460	39.152564	+	.	1
3L	Unnamed	Unnamed	4129190	4137080	38.787164	+	.	1
3L	Unnamed	Unnamed	4186420	4192870	65.870238	+	.	1
3L	Unnamed	Unnamed	4224380	4230330	34.390433	+	.	1
3L	Unnamed	Unnamed	4230820	4236830	47.498199	+	.	1
3L	Unnamed	Unnamed	4244240	4250220	40.073247	+	.	1
3L	Unnamed	Unnamed	4251100	4256860	36.712330	+	.	1
3L	Unnamed	Unnamed	4291210	4295090	19.429453	+	.	1
3L	Unnamed	Unnamed	4295770	4301530	33.712818	+	.	1
3L	Unnamed	Unnamed	4356890	4360020	21.493215	+	.	1
3L	Unnamed	Unnamed	4360970	4366760	32.213599	+	.	1
3L	Unnamed	Unnamed	4404700	4407780	24.493636	+	.	1
3L	Unnamed	Unnamed	4409910	4412920	24.233280	+	.	1
3L	Unnamed	Unnamed	4417540	4423020	22.306259	+	.	1
3L	Unnamed	Unnamed	4531650	4535780	24.045287	+	.	1
3L	Unnamed	Unnamed	4539790	4542850	24.182662	+	.	1
3L	Unnamed	Unnamed	4598710	4603390	24.868618	+	.	1
3L	Unnamed	Unnamed	4604700	4609010	22.025822	+	.	1
3L	Unnamed	Unnamed	4616880	4622780	41.466416	+	.	1
3L	Unnamed	Unnamed	4622910	4628800	26.295309	+	.	1
3L	Unnamed	Unnamed	4630770	4636710	44.255210	+	.	1
3L	Unnamed	Unnamed	4676890	4685390	46.263722	+	.	1
3L	Unnamed	Unnamed	4689700	4695680	37.960746	+	.	1
3L	Unnamed	Unnamed	4708060	4711070	19.384479	+	.	1
3L	Unnamed	Unnamed	4837400	4845600	51.386648	+	.	1
3L	Unnamed	Unnamed	5154260	5170180	54.592220	+	.	1
3L	Unnamed	Unnamed	5176240	5188120	77.784697	+	.	1
3L	Unnamed	Unnamed	5235240	5244540	36.204802	+	.	1
3L	Unnamed	Unnamed	5244850	5256030	24.405629	+	.	1
3L	Unnamed	Unnamed	5274340	5280730	63.883115	+	.	1
3L	Unnamed	Unnamed	5351930	5357910	43.564456	+	.	1
3L	Unnamed	Unnamed	5548330	5554310	44.090877	+	.	1
3L	Unnamed	Unnamed	5572170	5580420	52.990594	+	.	1
3L	Unnamed	Unnamed	5607930	5616030	54.524469	+	.	1
3L	Unnamed	Unnamed	5616140	5621750	26.878265	+	.	1
3L	Unnamed	Unnamed	5627860	5637160	35.880748	+	.	1
3L	Unnamed	Unnamed	5637170	5643150	57.611598	+	.	1
3L	Unnamed	Unnamed	5648410	5694910	129.803800	+	.	1
3L	Unnamed	Unnamed	5740950	5756170	77.755456	+	.	1
3L	Unnamed	Unnamed	5766570	5775690	33.608201	+	.	1
3L	Unnamed	Unnamed	5796840	5802550	30.548642	+	.	1
3L	Unnamed	Unnamed	5807200	5822730	47.227759	+	.	1
3L	Unnamed	Unnamed	5832600	5846850	52.491458	+	.	1
3L	Unnamed	Unnamed	5853130	5859030	35.112066	+	.	1
3L	Unnamed	Unnamed	5877990	5884270	50.087204	+	.	1
3L	Unnamed	Unnamed	5923700	5929680	51.981538	+	.	1
3L	Unnamed	Unnamed	5932300	5936750	23.200655	+	.	1
3L	Unnamed	Unnamed	5947720	5955610	47.378520	+	.	1
3L	Unnamed	Unnamed	5973180	5979140	44.451164	+	.	1
3L	Unnamed	Unnamed	5990130	5994550	33.904488	+	.	1
3L	Unnamed	Unnamed	6064330	6067650	20.512261	+	.	1
3L	Unnamed	Unnamed	6082140	6087380	22.064954	+	.	1
3L	Unnamed	Unnamed	6094860	6100800	32.499879	+	.	1
3L	Unnamed	Unnamed	6106770	6125940	64.440867	+	.	1
3L	Unnamed	Unnamed	6162200	6171450	41.768135	+	.	1
3L	Unnamed	Unnamed	6181940	6187910	34.898872	+	.	1
3L	Unnamed	Unnamed	6190290	6194600	29.365997	+	.	1
3L	Unnamed	Unnamed	6196910	6201770	23.072476	+	.	1
3L	Unnamed	Unnamed	6246520	6252270	23.279295	+	.	1
3L	Unnamed	Unnamed	6263940	6268290	22.119712	+	.	1
3L	Unnamed	Unnamed	6346080	6354560	43.526616	+	.	1
3L	Unnamed	Unnamed	6357410	6360590	23.072522	+	.	1
3L	Unnamed	Unnamed	6450970	6454790	23.763994	+	.	1
3L	Unnamed	Unnamed	6482930	6488550	29.928579	+	.	1
3L	Unnamed	Unnamed	6495860	6498860	20.128114	+	.	1
3L	Unnamed	Unnamed	6499230	6504530	27.068664	+	.	1
3L	Unnamed	Unnamed	6547390	6556770	33.308536	+	.	1
3L	Unnamed	Unnamed	6609930	6615780	27.368365	+	.	1
3L	Unnamed	Unnamed	6617640	6624220	51.418638	+	.	1
3L	Unnamed	Unnamed	6742080	6745180	22.876732	+	.	1
3L	Unnamed	Unnamed	6786430	6798490	43.860744	+	.	1
3L	Unnamed	Unnamed	6811120	6817520	55.774199	+	.	1
3L	Unnamed	Unnamed	6830090	6839330	51.433179	+	.	1
3L	Unnamed	Unnamed	6851390	6857360	30.358521	+	.	1
3L	Unnamed	Unnamed	6892460	6907220	61.697222	+	.	1
3L	Unnamed	Unnamed	6940570	6948480	98.714495	+	.	1
3L	Unnamed	Unnamed	6948500	6952510	26.368994	+	.	1
3L	Unnamed	Unnamed	6961320	6967310	53.685700	+	.	1
3L	Unnamed	Unnamed	6976850	6982800	41.688304	+	.	1
3L	Unnamed	Unnamed	6983020	6989280	53.081679	+	.	1
3L	Unnamed	Unnamed	7067660	7073520	30.864925	+	.	1
3L	Unnamed	Unnamed	7093910	7100480	23.004100	+	.	1
3L	Unnamed	Unnamed	7131590	7137420	36.609231	+	.	1
3L	Unnamed	Unnamed	7146590	7152520	37.863077	+	.	1
3L	Unnamed	Unnamed	7153490	7159470	41.283744	+	.	1
3L	Unnamed	Unnamed	7260630	7268950	40.800146	+	.	1
3L	Unnamed	Unnamed	7350850	7353850	19.565784	+	.	1
3L	Unnamed	Unnamed	7365490	7373290	45.406114	+	.	1
3L	Unnamed	Unnamed	7376920	7380090	23.072476	+	.	1
3L	Unnamed	Unnamed	7429170	7438740	64.541836	+	.	1
3L	Unnamed	Unnamed	7516580	7519670	21.394381	+	.	1
3L	Unnamed	Unnamed	7526150	7533420	35.519104	+	.	1
3L	Unnamed	Unnamed	7646730	7652840	28.656888	+	.	1
3L	Unnamed	Unnamed	7653110	7658530	25.841873	+	.	1
3L	Unnamed	Unnamed	7710540	7716430	32.998819	+	.	1
3L	Unnamed	Unnamed	7725600	7729580	22.427564	+	.	1
3L	Unnamed	Unnamed	7769480	7778460	62.955465	+	.	1
3L	Unnamed	Unnamed	7787390	7790400	19.325299	+	.	1
3L	Unnamed	Unnamed	7791830	7797480	27.929839	+	.	1
3L	Unnamed	Unnamed	7802010	7838980	76.149637	+	.	1
3L	Unnamed	Unnamed	7849470	7870480	79.996268	+	.	1
3L	Unnamed	Unnamed	7874520	7885120	43.182215	+	.	1
3L	Unnamed	Unnamed	7896940	7902420	25.162805	+	.	1
3L	Unnamed	Unnamed	7908920	7912820	23.521644	+	.	1
3L	Unnamed	Unnamed	7925670	7928880	20.900385	+	.	1
3L	Unnamed	Unnamed	7932730	7938680	28.064003	+	.	1
3L	Unnamed	Unnamed	7945100	7953400	32.061228	+	.	1
3L	Unnamed	Unnamed	7955910	7961080	23.898880	+	.	1
3L	Unnamed	Unnamed	7976530	7982460	37.302770	+	.	1
3L	Unnamed	Unnamed	7991780	7995030	20.380728	+	.	1
3L	Unnamed	Unnamed	7998610	8004570	23.344317	+	.	1
3L	Unnamed	Unnamed	8005510	8008580	20.123084	+	.	1
3L	Unnamed	Unnamed	8013130	8016130	21.885514	+	.	1
3L	Unnamed	Unnamed	8021770	8038190	71.911862	+	.	1
3L	Unnamed	Unnamed	8047930	8056660	36.261049	+	.	1
3L	Unnamed	Unnamed	8061180	8067120	35.995870	+	.	1
3L	Unnamed	Unnamed	8084970	8087970	23.072476	+	.	1
3L	Unnamed	Unnamed	8105190	8109970	24.193684	+	.	1
3L	Unnamed	Unnamed	8125610	8128660	22.417324	+	.	1
3L	Unnamed	Unnamed	8148720	8156630	37.671721	+	.	1
3L	Unnamed	Unnamed	8157060	8160080	19.429453	+	.	1
3L	Unnamed	Unnamed	8184300	8190240	26.770504	+	.	1
3L	Unnamed	Unnamed	8238610	8246390	56.910063	+	.	1
3L	Unnamed	Unnamed	8280970	8288370	33.698380	+	.	1
3L	Unnamed	Unnamed	8369600	8374930	20.928598	+	.	1
3L	Unnamed	Unnamed	8378820	8384770	26.324498	+	.	1
3L	Unnamed	Unnamed	8390630	8399270	40.276415	+	.	1
3L	Unnamed	Unnamed	8418460	8421660	23.078053	+	.	1
3L	Unnamed	Unnamed	8436930	8445710	52.227740	+	.	1
3L	Unnamed	Unnamed	8447220	8462680	101.740763	+	.	1
3L	Unnamed	Unnamed	8504140	8509600	31.634318	+	.	1
3L	Unnamed	Unnamed	8509660	8515700	45.298771	+	.	1
3L	Unnamed	Unnamed	8532280	8536610	23.725342	+	.	1
3L	Unnamed	Unnamed	8552860	8563400	74.019777	+	.	1
3L	Unnamed	Unnamed	8582240	8586190	20.646727	+	.	1
3L	Unnamed	Unnamed	8602230	8609570	47.592446	+	.	1
3L	Unnamed	Unnamed	8672690	8678500	33.225098	+	.	1
3L	Unnamed	Unnamed	8694640	8698130	23.840572	+	.	1
3L	Unnamed	Unnamed	8699180	8703190	19.996581	+	.	1
3L	Unnamed	Unnamed	8763400	8769310	58.009079	+	.	1
3L	Unnamed	Unnamed	8776950	8780000	20.892921	+	.	1
3L	Unnamed	Unnamed	8789530	8795330	25.501157	+	.	1
3L	Unnamed	Unnamed	8825020	8831000	41.918356	+	.	1
3L	Unnamed	Unnamed	8871400	8876780	26.601080	+	.	1
3L	Unnamed	Unnamed	8882380	8888350	37.673902	+	.	1
3L	Unnamed	Unnamed	8910880	8916860	39.279785	+	.	1
3L	Unnamed	Unnamed	8920970	8928830	27.591487	+	.	1
3L	Unnamed	Unnamed	8929370	8934520	21.726602	+	.	1
3L	Unnamed	Unnamed	8936140	8956890	75.581841	+	.	1
3L	Unnamed	Unnamed	8975970	8981900	32.398314	+	.	1
3L	Unnamed	Unnamed	8988060	8991860	20.252316	+	.	1
3L	Unnamed	Unnamed	8994440	8999300	28.713194	+	.	1
3L	Unnamed	Unnamed	9016490	9022470	42.864448	+	.	1
3L	Unnamed	Unnamed	9049590	9053750	23.847679	+	.	1
3L	Unnamed	Unnamed	9055300	9061210	46.947543	+	.	1
3L	Unnamed	Unnamed	9065350	9068480	19.640249	+	.	1
3L	Unnamed	Unnamed	9096840	9114860	73.874882	+	.	1
3L	Unnamed	Unnamed	9116000	9120010	20.921922	+	.	1
3L	Unnamed	Unnamed	9122120	9130920	95.184945	+	.	1
3L	Unnamed	Unnamed	9206100	9209540	21.701698	+	.	1
3L	Unnamed	Unnamed	9355730	9361500	26.210809	+	.	1
3L	Unnamed	Unnamed	9370930	9379260	26.554132	+	.	1
3L	Unnamed	Unnamed	9382140	9389190	39.469773	+	.	1
3L	Unnamed	Unnamed	9395620	9404940	64.903834	+	.	1
3L	Unnamed	Unnamed	9406080	9413490	37.080924	+	.	1
3L	Unnamed	Unnamed	9420690	9426200	25.619937	+	.	1
3L	Unnamed	Unnamed	9429100	9435050	35.858075	+	.	1
3L	Unnamed	Unnamed	9440600	9446540	27.871480	+	.	1
3L	Unnamed	Unnamed	9453060	9456170	27.312798	+	.	1
3L	Unnamed	Unnamed	9460270	9474770	113.551373	+	.	1
3L	Unnamed	Unnamed	9508950	9516410	28.078299	+	.	1
3L	Unnamed	Unnamed	9569260	9574370	24.324460	+	.	1
3L	Unnamed	Unnamed	9659660	9669630	30.600870	+	.	1
3L	Unnamed	Unnamed	9672810	9696830	83.216754	+	.	1
3L	Unnamed	Unnamed	9711790	9717710	42.109631	+	.	1
3L	Unnamed	Unnamed	9726050	9731090	26.582147	+	.	1
3L	Unnamed	Unnamed	9760920	9778680	59.967787	+	.	1
3L	Unnamed	Unnamed	9784540	9790570	49.610449	+	.	1
3L	Unnamed	Unnamed	9837000	9842500	27.798306	+	.	1
3L	Unnamed	Unnamed	9846810	9849940	25.108859	+	.	1
3L	Unnamed	Unnamed	9851300	9860800	46.450458	+	.	1
3L	Unnamed	Unnamed	9957920	9967990	41.012238	+	.	1
3L	Unnamed	Unnamed	10284630	10287650	20.046456	+	.	1
3L	Unnamed	Unnamed	10290770	10312410	62.666607	+	.	1
3L	Unnamed	Unnamed	10320300	10328680	81.264570	+	.	1
3L	Unnamed	Unnamed	10329990	10335010	21.355840	+	.	1
3L	Unnamed	Unnamed	10355040	10367180	78.411596	+	.	1
3L	Unnamed	Unnamed	10371360	10381750	37.974330	+	.	1
3L	Unnamed	Unnamed	10389810	10393420	19.977310	+	.	1
3L	Unnamed	Unnamed	10514810	10524680	41.962046	+	.	1
3L	Unnamed	Unnamed	10549380	10555360	36.689501	+	.	1
3L	Unnamed	Unnamed	10647620	10670500	77.392568	+	.	1
3L	Unnamed	Unnamed	10671280	10679010	48.091199	+	.	1
3L	Unnamed	Unnamed	10679060	10687700	37.749262	+	.	1
3L	Unnamed	Unnamed	10688050	10692290	23.072476	+	.	1
3L	Unnamed	Unnamed	10694390	10710610	96.637920	+	.	1
3L	Unnamed	Unnamed	10717290	10748530	147.938549	+	.	1
3L	Unnamed	Unnamed	10751340	10757370	33.213542	+	.	1
3L	Unnamed	Unnamed	10758060	10767170	34.100231	+	.	1
3L	Unnamed	Unnamed	10773310	10779060	31.402431	+	.	1
3L	Unnamed	Unnamed	10802890	10819820	95.947398	+	.	1
3L	Unnamed	Unnamed	10849630	10865120	100.271730	+	.	1
3L	Unnamed	Unnamed	10865410	10870740	23.316938	+	.	1
3L	Unnamed	Unnamed	10872790	10877840	29.215489	+	.	1
3L	Unnamed	Unnamed	10895340	10901710	61.378762	+	.	1
3L	Unnamed	Unnamed	10983600	10989000	26.306658	+	.	1
3L	Unnamed	Unnamed	10994220	11003020	29.247478	+	.	1
3L	Unnamed	Unnamed	11004730	11013700	135.393414	+	.	1
3L	Unnamed	Unnamed	11018230	11023990	31.468396	+	.	1
3L	Unnamed	Unnamed	11032420	11038190	38.335040	+	.	1
3L	Unnamed	Unnamed	11043770	11049760	44.093705	+	.	1
3L	Unnamed	Unnamed	11082450	11087940	31.384913	+	.	1
3L	Unnamed	Unnamed	11115600	11126590	95.947987	+	.	1
3L	Unnamed	Unnamed	11182930	11191250	32.800152	+	.	1
3L	Unnamed	Unnamed	11192450	11200080	64.860458	+	.	1
3L	Unnamed	Unnamed	11203620	11206730	19.856952	+	.	1
3L	Unnamed	Unnamed	11211810	11218990	97.039732	+	.	1
3L	Unnamed	Unnamed	11229270	11233770	22.995512	+	.	1
3L	Unnamed	Unnamed	11238120	11263770	83.497192	+	.	1
3L	Unnamed	Unnamed	11275540	11281500	41.093563	+	.	1
3L	Unnamed	Unnamed	11285530	11298720	88.211896	+	.	1
3L	Unnamed	Unnamed	11307690	11313450	27.407837	+	.	1
3L	Unnamed	Unnamed	11335420	11341250	50.994405	+	.	1
3L	Unnamed	Unnamed	11344460	11348680	24.766093	+	.	1
3L	Unnamed	Unnamed	11350510	11356050	28.785111	+	.	1
3L	Unnamed	Unnamed	11357400	11369480	61.591222	+	.	1
3L	Unnamed	Unnamed	11370440	11375020	26.283256	+	.	1
3L	Unnamed	Unnamed	11383670	11390220	38.896550	+	.	1
3L	Unnamed	Unnamed	11396010	11404270	51.104980	+	.	1
3L	Unnamed	Unnamed	11435110	11442560	37.429595	+	.	1
3L	Unnamed	Unnamed	11472640	11476350	28.329532	+	.	1
3L	Unnamed	Unnamed	11484790	11500280	47.423916	+	.	1
3L	Unnamed	Unnamed	11532880	11537500	24.660154	+	.	1
3L	Unnamed	Unnamed	11540510	11545760	31.864795	+	.	1
3L	Unnamed	Unnamed	11550210	11560460	71.811434	+	.	1
3L	Unnamed	Unnamed	11561810	11564870	21.714473	+	.	1
3L	Unnamed	Unnamed	11585760	11589720	24.928375	+	.	1
3L	Unnamed	Unnamed	11607610	11611800	21.051988	+	.	1
3L	Unnamed	Unnamed	11663190	11666930	22.071616	+	.	1
3L	Unnamed	Unnamed	11677320	11683300	41.866545	+	.	1
3L	Unnamed	Unnamed	11705020	11708150	21.822912	+	.	1
3L	Unnamed	Unnamed	11709460	11715490	34.829082	+	.	1
3L	Unnamed	Unnamed	11758590	11767940	54.886445	+	.	1
3L	Unnamed	Unnamed	11830870	11836220	24.715438	+	.	1
3L	Unnamed	Unnamed	11924630	11930210	28.943471	+	.	1
3L	Unnamed	Unnamed	11999480	12005430	32.349109	+	.	1
3L	Unnamed	Unnamed	12053620	12059290	31.052994	+	.	1
3L	Unnamed	Unnamed	12078980	12084650	23.920720	+	.	1
3L	Unnamed	Unnamed	12084670	12087760	21.895778	+	.	1
3L	Unnamed	Unnamed	12088400	12093250	31.849733	+	.	1
3L	Unnamed	Unnamed	12098900	12105230	33.580797	+	.	1
3L	Unnamed	Unnamed	12121250	12127340	56.290158	+	.	1
3L	Unnamed	Unnamed	12160250	12167020	45.432484	+	.	1
3L	Unnamed	Unnamed	12263110	12268980	45.010681	+	.	1
3L	Unnamed	Unnamed	12273710	12279590	28.299026	+	.	1
3L	Unnamed	Unnamed	12286150	12290880	23.717191	+	.	1
3L	Unnamed	Unnamed	12315680	12324080	74.106964	+	.	1
3L	Unnamed	Unnamed	12326400	12334610	64.129368	+	.	1
3L	Unnamed	Unnamed	12407010	12410110	20.714879	+	.	1
3L	Unnamed	Unnamed	12414410	12417420	19.500762	+	.	1
3L	Unnamed	Unnamed	12429880	12435810	42.673241	+	.	1
3L	Unnamed	Unnamed	12437240	12440300	22.758406	+	.	1
3L	Unnamed	Unnamed	12448390	12451730	22.610024	+	.	1
3L	Unnamed	Unnamed	12464880	12471110	52.877940	+	.	1
3L	Unnamed	Unnamed	12483180	12486310	23.760873	+	.	1
3L	Unnamed	Unnamed	12487370	12493080	31.069436	+	.	1
3L	Unnamed	Unnamed	12563290	12569070	29.263960	+	.	1
3L	Unnamed	Unnamed	12575660	12584040	59.744327	+	.	1
3L	Unnamed	Unnamed	12588180	12593820	32.498669	+	.	1
3L	Unnamed	Unnamed	12595500	12599150	25.012668	+	.	1
3L	Unnamed	Unnamed	12604070	12613220	62.202945	+	.	1
3L	Unnamed	Unnamed	12618290	12624610	46.050393	+	.	1
3L	Unnamed	Unnamed	12624880	12646780	50.634285	+	.	1
3L	Unnamed	Unnamed	12651580	12657960	31.974174	+	.	1
3L	Unnamed	Unnamed	12664610	12670670	50.783170	+	.	1
3L	Unnamed	Unnamed	12686870	12696480	58.858244	+	.	1
3L	Unnamed	Unnamed	12698170	12704190	49.335203	+	.	1
3L	Unnamed	Unnamed	12709860	12712880	20.428823	+	.	1
3L	Unnamed	Unnamed	12720660	12726650	36.269820	+	.	1
3L	Unnamed	Unnamed	12732490	12738540	26.761958	+	.	1
3L	Unnamed	Unnamed	12800260	12807870	71.811373	+	.	1
3L	Unnamed	Unnamed	12827650	12832090	25.783263	+	.	1
3L	Unnamed	Unnamed	12889590	12898170	63.056805	+	.	1
3L	Unnamed	Unnamed	12903620	12914270	34.659644	+	.	1
3L	Unnamed	Unnamed	13019440	13025140	21.057432	+	.	1
3L	Unnamed	Unnamed	13066200	13069200	19.749774	+	.	1
3L	Unnamed	Unnamed	13079080	13084760	25.939053	+	.	1
3L	Unnamed	Unnamed	13088370	13091510	21.473778	+	.	1
3L	Unnamed	Unnamed	13107090	13110110	19.216903	+	.	1
3L	Unnamed	Unnamed	13111390	13116840	24.299858	+	.	1
3L	Unnamed	Unnamed	13118740	13124220	26.980030	+	.	1
3L	Unnamed	Unnamed	13147310	13153880	32.559335	+	.	1
3L	Unnamed	Unnamed	13212510	13215510	19.536339	+	.	1
3L	Unnamed	Unnamed	13221240	13231480	28.174301	+	.	1
3L	Unnamed	Unnamed	13234070	13241240	49.571743	+	.	1
3L	Unnamed	Unnamed	13242520	13248300	29.254996	+	.	1
3L	Unnamed	Unnamed	13372200	13377080	22.516235	+	.	1
3L	Unnamed	Unnamed	13399890	13404230	26.526862	+	.	1
3L	Unnamed	Unnamed	13416170	13419260	19.500762	+	.	1
3L	Unnamed	Unnamed	13474420	13486010	57.359233	+	.	1
3L	Unnamed	Unnamed	13490870	13503060	31.206321	+	.	1
3L	Unnamed	Unnamed	13508830	13511830	19.249959	+	.	1
3L	Unnamed	Unnamed	13518900	13525940	39.362046	+	.	1
3L	Unnamed	Unnamed	13532300	13551920	45.851341	+	.	1
3L	Unnamed	Unnamed	13633160	13650610	53.916224	+	.	1
3L	Unnamed	Unnamed	13661150	13670250	46.043676	+	.	1
3L	Unnamed	Unnamed	13673920	13680100	61.902662	+	.	1
3L	Unnamed	Unnamed	13866880	13880480	57.856385	+	.	1
3L	Unnamed	Unnamed	13910020	13914150	25.068915	+	.	1
3L	Unnamed	Unnamed	13917220	13928410	53.642889	+	.	1
3L	Unnamed	Unnamed	13939730	13945640	23.867383	+	.	1
3L	Unnamed	Unnamed	13946630	13952610	56.543054	+	.	1
3L	Unnamed	Unnamed	13988640	13994970	84.693384	+	.	1
3L	Unnamed	Unnamed	14002360	14008300	39.576795	+	.	1
3L	Unnamed	Unnamed	14028230	14032050	32.879274	+	.	1
3L	Unnamed	Unnamed	14035420	14041360	38.168307	+	.	1
3L	Unnamed	Unnamed	14050510	14057080	34.707303	+	.	1
3L	Unnamed	Unnamed	14068770	14073990	28.927720	+	.	1
3L	Unnamed	Unnamed	14105360	14113010	51.940394	+	.	1
3L	Unnamed	Unnamed	14128530	14134510	40.108954	+	.	1
3L	Unnamed	Unnamed	14174750	14181070	66.776472	+	.	1
3L	Unnamed	Unnamed	14188470	14197310	33.386096	+	.	1
3L	Unnamed	Unnamed	14203270	14208600	33.885260	+	.	1
3L	Unnamed	Unnamed	14216460	14222730	35.217315	+	.	1
3L	Unnamed	Unnamed	14271980	14275750	23.197599	+	.	1
3L	Unnamed	Unnamed	14284790	14288320	24.172210	+	.	1
3L	Unnamed	Unnamed	14358740	14364430	26.932426	+	.	1
3L	Unnamed	Unnamed	14405990	14411570	45.923718	+	.	1
3L	Unnamed	Unnamed	14419200	14424660	20.813736	+	.	1
3L	Unnamed	Unnamed	14520170	14525970	28.369087	+	.	1
3L	Unnamed	Unnamed	14548040	14554320	55.212375	+	.	1
3L	Unnamed	Unnamed	14557190	14560210	20.754611	+	.	1
3L	Unnamed	Unnamed	14570730	14574460	21.038829	+	.	1
3L	Unnamed	Unnamed	14575960	14583610	69.072754	+	.	1
3L	Unnamed	Unnamed	14585770	14588790	20.473074	+	.	1
3L	Unnamed	Unnamed	14591110	14596720	24.266100	+	.	1
3L	Unnamed	Unnamed	14597700	14603600	32.674718	+	.	1
3L	Unnamed	Unnamed	14610540	14616440	24.605442	+	.	1
3L	Unnamed	Unnamed	14631760	14634970	31.474059	+	.	1
3L	Unnamed	Unnamed	14679190	14682260	22.575056	+	.	1
3L	Unnamed	Unnamed	14705210	14712320	27.955009	+	.	1
3L	Unnamed	Unnamed	14752660	14760440	92.024104	+	.	1
3L	Unnamed	Unnamed	14764730	14767850	19.711559	+	.	1
3L	Unnamed	Unnamed	14778260	14788520	35.690764	+	.	1
3L	Unnamed	Unnamed	14799170	14802350	19.502627	+	.	1
3L	Unnamed	Unnamed	14817970	14821600	21.771343	+	.	1
3L	Unnamed	Unnamed	14944340	14947670	21.858135	+	.	1
3L	Unnamed	Unnamed	14950600	14957740	28.976658	+	.	1
3L	Unnamed	Unnamed	14974770	14979650	25.723038	+	.	1
3L	Unnamed	Unnamed	15010860	15017790	46.966994	+	.	1
3L	Unnamed	Unnamed	15020290	15025410	30.554296	+	.	1
3L	Unnamed	Unnamed	15041250	15047210	26.048528	+	.	1
3L	Unnamed	Unnamed	15083070	15088540	28.636652	+	.	1
3L	Unnamed	Unnamed	15091460	15109880	64.436882	+	.	1
3L	Unnamed	Unnamed	15123580	15126580	19.206184	+	.	1
3L	Unnamed	Unnamed	15175840	15178970	22.799145	+	.	1
3L	Unnamed	Unnamed	15179510	15186460	26.975778	+	.	1
3L	Unnamed	Unnamed	15229850	15237410	27.841673	+	.	1
3L	Unnamed	Unnamed	15266230	15271770	23.425890	+	.	1
3L	Unnamed	Unnamed	15320650	15326530	30.169885	+	.	1
3L	Unnamed	Unnamed	15340970	15351390	27.828414	+	.	1
3L	Unnamed	Unnamed	15489830	15495770	34.200211	+	.	1
3L	Unnamed	Unnamed	15504710	15507770	23.829750	+	.	1
3L	Unnamed	Unnamed	15511640	15517520	26.855316	+	.	1
3L	Unnamed	Unnamed	15532340	15538600	42.093859	+	.	1
3L	Unnamed	Unnamed	15542130	15548000	26.715498	+	.	1
3L	Unnamed	Unnamed	15553810	15556820	19.260277	+	.	1
3L	Unnamed	Unnamed	15563260	15569590	43.593700	+	.	1
3L	Unnamed	Unnamed	15590270	15595870	34.616410	+	.	1
3L	Unnamed	Unnamed	15616880	15629110	60.757260	+	.	1
3L	Unnamed	Unnamed	15632950	15637780	22.809410	+	.	1
3L	Unnamed	Unnamed	15643130	15648820	23.314825	+	.	1
3L	Unnamed	Unnamed	15721030	15733930	71.237830	+	.	1
3L	Unnamed	Unnamed	15737570	15745690	39.657067	+	.	1
3L	Unnamed	Unnamed	15764180	15767390	20.756723	+	.	1
3L	Unnamed	Unnamed	15781560	15785330	22.173658	+	.	1
3L	Unnamed	Unnamed	15812830	15816240	22.064954	+	.	1
3L	Unnamed	Unnamed	15822780	15834450	51.217007	+	.	1
3L	Unnamed	Unnamed	15847660	15862060	50.239255	+	.	1
3L	Unnamed	Unnamed	15899470	15903380	24.531279	+	.	1
3L	Unnamed	Unnamed	15921450	15927690	55.421585	+	.	1
3L	Unnamed	Unnamed	15950450	15955860	24.031839	+	.	1
3L	Unnamed	Unnamed	15985500	15995270	39.248530	+	.	1
3L	Unnamed	Unnamed	16001610	16007510	33.670235	+	.	1
3L	Unnamed	Unnamed	16020390	16032020	37.349407	+	.	1
3L	Unnamed	Unnamed	16040890	16055850	103.129666	+	.	1
3L	Unnamed	Unnamed	16064050	16069540	35.410129	+	.	1
3L	Unnamed	Unnamed	16111460	16118850	39.964287	+	.	1
3L	Unnamed	Unnamed	16136590	16140690	23.072476	+	.	1
3L	Unnamed	Unnamed	16142440	16147750	30.423543	+	.	1
3L	Unnamed	Unnamed	16154710	16167360	94.497878	+	.	1
3L	Unnamed	Unnamed	16168710	16179930	39.206574	+	.	1
3L	Unnamed	Unnamed	16190090	16196070	41.835600	+	.	1
3L	Unnamed	Unnamed	16196230	16202000	34.745999	+	.	1
3L	Unnamed	Unnamed	16203330	16214540	39.787409	+	.	1
3L	Unnamed	Unnamed	16370690	16380900	33.051735	+	.	1
3L	Unnamed	Unnamed	16391340	16394380	20.324669	+	.	1
3L	Unnamed	Unnamed	16401430	16414580	106.769289	+	.	1
3L	Unnamed	Unnamed	16471010	16474050	21.961433	+	.	1
3L	Unnamed	Unnamed	16486660	16492640	37.455930	+	.	1
3L	Unnamed	Unnamed	16558700	16564780	52.329072	+	.	1
3L	Unnamed	Unnamed	16631930	16634930	19.671803	+	.	1
3L	Unnamed	Unnamed	16644440	16650450	51.284063	+	.	1
3L	Unnamed	Unnamed	16653600	16656670	23.750420	+	.	1
3L	Unnamed	Unnamed	16658000	16663960	48.444055	+	.	1
3L	Unnamed	Unnamed	16674090	16682810	31.441328	+	.	1
3L	Unnamed	Unnamed	16709660	16716850	33.965789	+	.	1
3L	Unnamed	Unnamed	16746080	16749390	24.294172	+	.	1
3L	Unnamed	Unnamed	16763510	16769270	31.815211	+	.	1
3L	Unnamed	Unnamed	16776320	16783320	22.140240	+	.	1
3L	Unnamed	Unnamed	16797320	16802180	27.554547	+	.	1
3L	Unnamed	Unnamed	16851380	16858640	50.363253	+	.	1
3L	Unnamed	Unnamed	16862540	16868430	33.377971	+	.	1
3L	Unnamed	Unnamed	16872660	16878490	32.674897	+	.	1
3L	Unnamed	Unnamed	16882870	16888020	24.268213	+	.	1
3L	Unnamed	Unnamed	16892700	16895710	24.324460	+	.	1
3L	Unnamed	Unnamed	16983940	16989860	29.967823	+	.	1
3L	Unnamed	Unnamed	17008910	17015310	64.707957	+	.	1
3L	Unnamed	Unnamed	17029240	17035220	34.586209	+	.	1
3L	Unnamed	Unnamed	17045130	17052760	34.877532	+	.	1
3L	Unnamed	Unnamed	17234110	17240070	40.139338	+	.	1
3L	Unnamed	Unnamed	17333550	17339530	37.418987	+	.	1
3L	Unnamed	Unnamed	17391720	17397550	22.323276	+	.	1
3L	Unnamed	Unnamed	17397780	17403810	37.719238	+	.	1
3L	Unnamed	Unnamed	17404320	17407320	19.460678	+	.	1
3L	Unnamed	Unnamed	17418600	17424580	30.919084	+	.	1
3L	Unnamed	Unnamed	17437330	17451390	76.144840	+	.	1
3L	Unnamed	Unnamed	17459720	17467170	30.254367	+	.	1
3L	Unnamed	Unnamed	17484250	17490480	53.276792	+	.	1
3L	Unnamed	Unnamed	17497800	17507200	44.964079	+	.	1
3L	Unnamed	Unnamed	17529680	17537420	34.807068	+	.	1
3L	Unnamed	Unnamed	17554530	17560490	32.673032	+	.	1
3L	Unnamed	Unnamed	17560800	17580990	94.773808	+	.	1
3L	Unnamed	Unnamed	17581790	17598780	63.629613	+	.	1
3L	Unnamed	Unnamed	17601330	17619960	82.318205	+	.	1
3L	Unnamed	Unnamed	17639680	17647230	41.894660	+	.	1
3L	Unnamed	Unnamed	17656220	17662640	57.997811	+	.	1
3L	Unnamed	Unnamed	17665600	17671800	67.340680	+	.	1
3L	Unnamed	Unnamed	17741120	17746040	23.192255	+	.	1
3L	Unnamed	Unnamed	17761040	17773010	47.309131	+	.	1
3L	Unnamed	Unnamed	17797300	17804570	40.930820	+	.	1
3L	Unnamed	Unnamed	17856580	17859580	20.643794	+	.	1
3L	Unnamed	Unnamed	17917420	17925850	33.670290	+	.	1
3L	Unnamed	Unnamed	17927220	17933020	29.385087	+	.	1
3L	Unnamed	Unnamed	17947390	17954770	44.224220	+	.	1
3L	Unnamed	Unnamed	17961990	17992260	74.281876	+	.	1
3L	Unnamed	Unnamed	17992270	17998530	60.418677	+	.	1
3L	Unnamed	Unnamed	18018090	18025890	99.520865	+	.	1
3L	Unnamed	Unnamed	18026670	18049810	60.124821	+	.	1
3L	Unnamed	Unnamed	18058050	18068290	43.652679	+	.	1
3L	Unnamed	Unnamed	18075010	18088960	70.605277	+	.	1
3L	Unnamed	Unnamed	18102750	18108720	34.538760	+	.	1
3L	Unnamed	Unnamed	18138490	18143510	26.958916	+	.	1
3L	Unnamed	Unnamed	18182330	18192080	43.008400	+	.	1
3L	Unnamed	Unnamed	18205870	18210400	31.683678	+	.	1
3L	Unnamed	Unnamed	18304490	18307530	20.937739	+	.	1
3L	Unnamed	Unnamed	18342440	18348410	33.681944	+	.	1
3L	Unnamed	Unnamed	18372560	18375980	23.964774	+	.	1
3L	Unnamed	Unnamed	18379090	18382340	20.643794	+	.	1
3L	Unnamed	Unnamed	18402840	18407670	32.766050	+	.	1
3L	Unnamed	Unnamed	18437060	18444310	54.152391	+	.	1
3L	Unnamed	Unnamed	18637870	18644570	35.016728	+	.	1
3L	Unnamed	Unnamed	18648250	18655500	24.886558	+	.	1
3L	Unnamed	Unnamed	18663750	18669730	32.994022	+	.	1
3L	Unnamed	Unnamed	18732950	18745780	45.477210	+	.	1
3L	Unnamed	Unnamed	18749010	18774740	110.188680	+	.	1
3L	Unnamed	Unnamed	18778950	18795990	83.451418	+	.	1
3L	Unnamed	Unnamed	18797370	18804110	78.489914	+	.	1
3L	Unnamed	Unnamed	18809370	18823220	54.064348	+	.	1
3L	Unnamed	Unnamed	18837710	18840730	22.606702	+	.	1
3L	Unnamed	Unnamed	18843340	18849310	36.507496	+	.	1
3L	Unnamed	Unnamed	18849340	18859150	42.784034	+	.	1
3L	Unnamed	Unnamed	18867610	18870710	22.517596	+	.	1
3L	Unnamed	Unnamed	18882500	18886470	20.681437	+	.	1
3L	Unnamed	Unnamed	18894720	18898050	25.683283	+	.	1
3L	Unnamed	Unnamed	18944200	18953380	30.402974	+	.	1
3L	Unnamed	Unnamed	19030080	19035790	29.164719	+	.	1
3L	Unnamed	Unnamed	19036610	19039680	25.141813	+	.	1
3L	Unnamed	Unnamed	19056070	19065510	38.274603	+	.	1
3L	Unnamed	Unnamed	19069270	19075410	61.050903	+	.	1
3L	Unnamed	Unnamed	19078670	19082260	20.479072	+	.	1
3L	Unnamed	Unnamed	19083190	19091750	31.982100	+	.	1
3L	Unnamed	Unnamed	19137370	19145200	28.140635	+	.	1
3L	Unnamed	Unnamed	19150860	19157050	53.013568	+	.	1
3L	Unnamed	Unnamed	19167750	19174500	43.476062	+	.	1
3L	Unnamed	Unnamed	19229560	19238010	50.654309	+	.	1
3L	Unnamed	Unnamed	19491300	19494300	20.090471	+	.	1
3L	Unnamed	Unnamed	19556590	19562570	38.168123	+	.	1
3L	Unnamed	Unnamed	19565510	19574440	26.944751	+	.	1
3L	Unnamed	Unnamed	19581080	19586970	34.554522	+	.	1
3L	Unnamed	Unnamed	19630450	19635870	24.009455	+	.	1
3L	Unnamed	Unnamed	19640810	19646110	24.480018	+	.	1
3L	Unnamed	Unnamed	19660710	19666580	46.188305	+	.	1
3L	Unnamed	Unnamed	19687300	19695400	62.861717	+	.	1
3L	Unnamed	Unnamed	19698270	19701270	21.445120	+	.	1
3L	Unnamed	Unnamed	19705320	19711190	30.534851	+	.	1
3L	Unnamed	Unnamed	19719290	19722360	20.643794	+	.	1
3L	Unnamed	Unnamed	19728270	19734450	47.764684	+	.	1
3L	Unnamed	Unnamed	19750720	19753780	20.643794	+	.	1
3L	Unnamed	Unnamed	19759690	19765870	46.479035	+	.	1
3L	Unnamed	Unnamed	19776550	19782480	30.208215	+	.	1
3L	Unnamed	Unnamed	19783650	19788840	21.892212	+	.	1
3L	Unnamed	Unnamed	19827350	19833290	26.957848	+	.	1
3L	Unnamed	Unnamed	19887670	19900350	86.201670	+	.	1
3L	Unnamed	Unnamed	19902360	19909940	36.091873	+	.	1
3L	Unnamed	Unnamed	19926150	19935550	67.365058	+	.	1
3L	Unnamed	Unnamed	19936400	19948670	46.287039	+	.	1
3L	Unnamed	Unnamed	19959140	19965070	24.853945	+	.	1
3L	Unnamed	Unnamed	19992010	19998330	21.219074	+	.	1
3L	Unnamed	Unnamed	20180090	20189000	28.760033	+	.	1
3L	Unnamed	Unnamed	20195440	20198500	26.714454	+	.	1
3L	Unnamed	Unnamed	20239130	20244590	35.245376	+	.	1
3L	Unnamed	Unnamed	20245250	20250940	31.856832	+	.	1
3L	Unnamed	Unnamed	20306160	20311970	29.914362	+	.	1
3L	Unnamed	Unnamed	20345660	20352530	74.186375	+	.	1
3L	Unnamed	Unnamed	20362250	20368220	25.568622	+	.	1
3L	Unnamed	Unnamed	20395790	20403230	34.194956	+	.	1
3L	Unnamed	Unnamed	20440100	20446080	41.287209	+	.	1
3L	Unnamed	Unnamed	20497420	20500460	26.439250	+	.	1
3L	Unnamed	Unnamed	20514610	20520560	32.998329	+	.	1
3L	Unnamed	Unnamed	20617920	20624600	51.571109	+	.	1
3L	Unnamed	Unnamed	20692550	20698650	57.546836	+	.	1
3L	Unnamed	Unnamed	20727360	20733310	42.148558	+	.	1
3L	Unnamed	Unnamed	20737470	20743240	32.744395	+	.	1
3L	Unnamed	Unnamed	20782620	20788410	32.965099	+	.	1
3L	Unnamed	Unnamed	20826680	20832270	24.286817	+	.	1
3L	Unnamed	Unnamed	20832430	20837750	30.600870	+	.	1
3L	Unnamed	Unnamed	20919410	20925270	25.127427	+	.	1
3L	Unnamed	Unnamed	20946690	20952610	41.381388	+	.	1
3L	Unnamed	Unnamed	20991370	20997420	49.573003	+	.	1
3L	Unnamed	Unnamed	21005310	21017720	96.517735	+	.	1
3L	Unnamed	Unnamed	21020810	21029720	137.352857	+	.	1
3L	Unnamed	Unnamed	21040710	21052580	83.907882	+	.	1
3L	Unnamed	Unnamed	21057380	21062450	27.974379	+	.	1
3L	Unnamed	Unnamed	21072820	21077860	24.324460	+	.	1
3L	Unnamed	Unnamed	21097130	21102100	31.311872	+	.	1
3L	Unnamed	Unnamed	21126260	21133130	39.987353	+	.	1
3L	Unnamed	Unnamed	21148760	21154720	29.963305	+	.	1
3L	Unnamed	Unnamed	21180900	21196620	93.336235	+	.	1
3L	Unnamed	Unnamed	21199970	21205960	37.264516	+	.	1
3L	Unnamed	Unnamed	21222030	21228860	55.262239	+	.	1
3L	Unnamed	Unnamed	21249550	21255520	41.661127	+	.	1
3L	Unnamed	Unnamed	21258860	21263510	22.697292	+	.	1
3L	Unnamed	Unnamed	21278300	21283180	24.834728	+	.	1
3L	Unnamed	Unnamed	21314810	21324520	25.893502	+	.	1
3L	Unnamed	Unnamed	21382180	21386500	26.098598	+	.	1
3L	Unnamed	Unnamed	21457840	21464160	44.961586	+	.	1
3L	Unnamed	Unnamed	21469100	21488450	82.867263	+	.	1
3L	Unnamed	Unnamed	21488720	21491740	20.143364	+	.	1
3L	Unnamed	Unnamed	21495570	21501620	88.789498	+	.	1
3L	Unnamed	Unnamed	21520250	21523650	28.270876	+	.	1
3L	Unnamed	Unnamed	21589870	21594350	22.004533	+	.	1
3L	Unnamed	Unnamed	21603790	21606830	19.369229	+	.	1
3L	Unnamed	Unnamed	21610570	21613570	19.906249	+	.	1
3L	Unnamed	Unnamed	21623550	21626560	19.260277	+	.	1
3L	Unnamed	Unnamed	21642260	21648230	28.846584	+	.	1
3L	Unnamed	Unnamed	21693620	21697130	21.120342	+	.	1
3L	Unnamed	Unnamed	21767240	21773010	29.050290	+	.	1
3L	Unnamed	Unnamed	21798660	21801660	19.313936	+	.	1
3L	Unnamed	Unnamed	21822020	21827530	33.894948	+	.	1
3L	Unnamed	Unnamed	21840520	21847470	67.227687	+	.	1
3L	Unnamed	Unnamed	21876530	21882980	59.283122	+	.	1
3L	Unnamed	Unnamed	21886970	21891140	22.955836	+	.	1
3L	Unnamed	Unnamed	21892700	21895800	20.605707	+	.	1
3L	Unnamed	Unnamed	21913470	21919300	32.962575	+	.	1
3L	Unnamed	Unnamed	21919550	21935030	37.682209	+	.	1
3L	Unnamed	Unnamed	22084070	22097460	58.691733	+	.	1
3L	Unnamed	Unnamed	22120790	22126770	31.357891	+	.	1
3L	Unnamed	Unnamed	22127050	22133030	36.861262	+	.	1
3L	Unnamed	Unnamed	22133690	22139560	36.599177	+	.	1
3L	Unnamed	Unnamed	22165820	22171570	26.780520	+	.	1
3L	Unnamed	Unnamed	22192270	22200540	36.700201	+	.	1
3L	Unnamed	Unnamed	22201750	22207640	40.489105	+	.	1
3L	Unnamed	Unnamed	22264880	22269670	22.454943	+	.	1
3L	Unnamed	Unnamed	22277150	22282990	29.065540	+	.	1
3L	Unnamed	Unnamed	22291430	22296850	30.226988	+	.	1
3L	Unnamed	Unnamed	22333910	22352550	65.704927	+	.	1
3L	Unnamed	Unnamed	22367950	22374530	26.730551	+	.	1
3L	Unnamed	Unnamed	22400340	22403370	19.693986	+	.	1
3L	Unnamed	Unnamed	22404910	22410900	48.188393	+	.	1
3L	Unnamed	Unnamed	22522870	22526340	21.269126	+	.	1
3L	Unnamed	Unnamed	22585670	22591420	34.941109	+	.	1
3L	Unnamed	Unnamed	22639520	22645810	47.033826	+	.	1
3L	Unnamed	Unnamed	22739470	22745120	31.754186	+	.	1
3L	Unnamed	Unnamed	22784490	22792810	26.715498	+	.	1
3L	Unnamed	Unnamed	22820410	22827850	51.587915	+	.	1
3L	Unnamed	Unnamed	22827900	22844060	43.990843	+	.	1
3L	Unnamed	Unnamed	22844130	22847420	20.961430	+	.	1
3L	Unnamed	Unnamed	22907560	22915540	36.131470	+	.	1
3L	Unnamed	Unnamed	22942330	22951130	47.491247	+	.	1
3L	Unnamed	Unnamed	22951310	22957040	27.850763	+	.	1
3L	Unnamed	Unnamed	23094900	23103100	33.700834	+	.	1
3L	Unnamed	Unnamed	23247650	23250660	19.671803	+	.	1
3L	Unnamed	Unnamed	23276570	23282420	28.066170	+	.	1
3L	Unnamed	Unnamed	24020570	24023580	19.178650	+	.	1
3L	Unnamed	Unnamed	24026230	24031500	26.617631	+	.	1
3L	Unnamed	Unnamed	24534890	24540870	31.382969	+	.	1
3R	Unnamed	Unnamed	4172020	4178010	42.040055	+	.	1
3R	Unnamed	Unnamed	4186810	4189890	22.903300	+	.	1
3R	Unnamed	Unnamed	4201800	4209700	31.555065	+	.	1
3R	Unnamed	Unnamed	4278420	4292320	51.291807	+	.	1
3R	Unnamed	Unnamed	4296710	4302680	27.927039	+	.	1
3R	Unnamed	Unnamed	4343770	4349750	40.778206	+	.	1
3R	Unnamed	Unnamed	4358070	4363890	30.482177	+	.	1
3R	Unnamed	Unnamed	4374470	4379170	26.715498	+	.	1
3R	Unnamed	Unnamed	4390230	4395380	22.763615	+	.	1
3R	Unnamed	Unnamed	4401200	4409420	26.658275	+	.	1
3R	Unnamed	Unnamed	4439140	4443430	22.699405	+	.	1
3R	Unnamed	Unnamed	4449570	4456810	55.000220	+	.	1
3R	Unnamed	Unnamed	4462550	4465730	20.874871	+	.	1
3R	Unnamed	Unnamed	4469340	4475800	42.214862	+	.	1
3R	Unnamed	Unnamed	4475930	4481350	23.969004	+	.	1
3R	Unnamed	Unnamed	4486240	4489440	20.306262	+	.	1
3R	Unnamed	Unnamed	4539390	4544130	20.643794	+	.	1
3R	Unnamed	Unnamed	4572370	4575380	21.858135	+	.	1
3R	Unnamed	Unnamed	4597880	4603230	26.207970	+	.	1
3R	Unnamed	Unnamed	4638890	4642600	25.403080	+	.	1
3R	Unnamed	Unnamed	4656890	4663060	41.544179	+	.	1
3R	Unnamed	Unnamed	4677480	4681910	22.903300	+	.	1
3R	Unnamed	Unnamed	4682000	4686250	25.501157	+	.	1
3R	Unnamed	Unnamed	4709440	4712510	20.715103	+	.	1
3R	Unnamed	Unnamed	4737690	4741930	21.122253	+	.	1
3R	Unnamed	Unnamed	4747800	4752050	22.138128	+	.	1
3R	Unnamed	Unnamed	4794790	4812780	110.267807	+	.	1
3R	Unnamed	Unnamed	4818770	4824190	34.876424	+	.	1
3R	Unnamed	Unnamed	4862410	4874730	51.596822	+	.	1
3R	Unnamed	Unnamed	4893060	4896860	22.970434	+	.	1
3R	Unnamed	Unnamed	4908020	4913940	41.685597	+	.	1
3R	Unnamed	Unnamed	4949190	4958450	35.517244	+	.	1
3R	Unnamed	Unnamed	4966140	4971350	22.548279	+	.	1
3R	Unnamed	Unnamed	5010180	5016120	25.016749	+	.	1
3R	Unnamed	Unnamed	5016630	5022600	34.642968	+	.	1
3R	Unnamed	Unnamed	5023910	5026910	20.671173	+	.	1
3R	Unnamed	Unnamed	5058770	5063670	20.998252	+	.	1
3R	Unnamed	Unnamed	5083510	5090920	89.835665	+	.	1
3R	Unnamed	Unnamed	5213460	5218010	23.850421	+	.	1
3R	Unnamed	Unnamed	5228790	5234740	33.331626	+	.	1
3R	Unnamed	Unnamed	5251070	5254090	21.339537	+	.	1
3R	Unnamed	Unnamed	5257190	5260400	26.367950	+	.	1
3R	Unnamed	Unnamed	5269760	5275830	35.422703	+	.	1
3R	Unnamed	Unnamed	5280030	5286050	78.814380	+	.	1
3R	Unnamed	Unnamed	5327970	5333820	29.084331	+	.	1
3R	Unnamed	Unnamed	5340710	5346520	24.328437	+	.	1
3R	Unnamed	Unnamed	5346750	5352720	45.293278	+	.	1
3R	Unnamed	Unnamed	5365090	5370750	28.929209	+	.	1
3R	Unnamed	Unnamed	5389810	5395730	30.911344	+	.	1
3R	Unnamed	Unnamed	5418530	5426400	32.179933	+	.	1
3R	Unnamed	Unnamed	5502480	5511520	34.099241	+	.	1
3R	Unnamed	Unnamed	5515850	5521840	53.072195	+	.	1
3R	Unnamed	Unnamed	5522800	5525950	28.972915	+	.	1
3R	Unnamed	Unnamed	5544570	5550440	29.607590	+	.	1
3R	Unnamed	Unnamed	5597150	5603110	34.713590	+	.	1
3R	Unnamed	Unnamed	5609570	5615550	46.515769	+	.	1
3R	Unnamed	Unnamed	5621810	5624850	19.910226	+	.	1
3R	Unnamed	Unnamed	5645110	5651370	64.094080	+	.	1
3R	Unnamed	Unnamed	5656710	5662410	28.966852	+	.	1
[truncated: 1,616 more rows]
