# Supplementary material for: DNA sequence models of genome-wide Drosophila melanogaster Polycomb binding sites improve generalization to independent Polycomb Response Elements
Source: Nucleic Acids Res. 2019 Jul 24;47(15):7781–97. doi: 10.1093/nar/gkz617 (PMC6735708; doi:10.1093/nar/gkz617)
Supplement: gkz617_Supplemental_Files [file gkz617_supplemental_files.zip › SFile1_CPREdictorT2017GTGT_PREPredictions.gff]

2L	Unnamed	Unnamed	10	5390	388.090425	+	.	1
2L	Unnamed	Unnamed	221750	222500	342.349215	+	.	1
2L	Unnamed	Unnamed	306040	306840	585.779993	+	.	1
2L	Unnamed	Unnamed	347680	348660	1806.071759	+	.	1
2L	Unnamed	Unnamed	354710	355690	1722.314364	+	.	1
2L	Unnamed	Unnamed	486590	487580	2659.615420	+	.	1
2L	Unnamed	Unnamed	490260	491250	3355.571397	+	.	1
2L	Unnamed	Unnamed	501370	502340	576.339590	+	.	1
2L	Unnamed	Unnamed	510200	511190	1225.537352	+	.	1
2L	Unnamed	Unnamed	516200	517200	1905.132647	+	.	1
2L	Unnamed	Unnamed	517820	518610	519.606799	+	.	1
2L	Unnamed	Unnamed	520910	521610	274.701188	+	.	1
2L	Unnamed	Unnamed	594460	595390	456.236212	+	.	1
2L	Unnamed	Unnamed	596630	597600	411.117559	+	.	1
2L	Unnamed	Unnamed	619620	620540	331.356320	+	.	1
2L	Unnamed	Unnamed	685000	685960	669.513382	+	.	1
2L	Unnamed	Unnamed	701290	702510	1887.066848	+	.	1
2L	Unnamed	Unnamed	714890	715510	297.855883	+	.	1
2L	Unnamed	Unnamed	826090	827080	1259.024433	+	.	1
2L	Unnamed	Unnamed	867950	868920	664.291069	+	.	1
2L	Unnamed	Unnamed	935200	936200	2185.591849	+	.	1
2L	Unnamed	Unnamed	1007760	1008430	332.713954	+	.	1
2L	Unnamed	Unnamed	1076730	1077590	364.704337	+	.	1
2L	Unnamed	Unnamed	1219870	1220730	395.596746	+	.	1
2L	Unnamed	Unnamed	1226960	1227740	382.527606	+	.	1
2L	Unnamed	Unnamed	1331970	1332750	421.714020	+	.	1
2L	Unnamed	Unnamed	1340670	1341630	494.313067	+	.	1
2L	Unnamed	Unnamed	1341800	1342780	1149.805888	+	.	1
2L	Unnamed	Unnamed	1434840	1435510	285.261358	+	.	1
2L	Unnamed	Unnamed	1617480	1618490	1468.692176	+	.	1
2L	Unnamed	Unnamed	1626530	1627410	387.505954	+	.	1
2L	Unnamed	Unnamed	1628760	1629710	453.124623	+	.	1
2L	Unnamed	Unnamed	1648410	1649410	2877.544208	+	.	1
2L	Unnamed	Unnamed	1649540	1650510	741.487371	+	.	1
2L	Unnamed	Unnamed	1650700	1651660	464.128248	+	.	1
2L	Unnamed	Unnamed	1662810	1663810	2090.961711	+	.	1
2L	Unnamed	Unnamed	1678720	1679580	368.834013	+	.	1
2L	Unnamed	Unnamed	1685810	1686590	357.122523	+	.	1
2L	Unnamed	Unnamed	1737100	1737800	308.724043	+	.	1
2L	Unnamed	Unnamed	1877170	1877810	287.290787	+	.	1
2L	Unnamed	Unnamed	1886140	1886890	285.401499	+	.	1
2L	Unnamed	Unnamed	1954210	1955170	559.097604	+	.	1
2L	Unnamed	Unnamed	1970390	1970910	288.247722	+	.	1
2L	Unnamed	Unnamed	1975270	1976100	320.206370	+	.	1
2L	Unnamed	Unnamed	2013650	2014470	390.962947	+	.	1
2L	Unnamed	Unnamed	2076780	2077710	457.897602	+	.	1
2L	Unnamed	Unnamed	2127230	2128030	414.728489	+	.	1
2L	Unnamed	Unnamed	2241740	2242720	1160.939658	+	.	1
2L	Unnamed	Unnamed	2275480	2276230	315.585947	+	.	1
2L	Unnamed	Unnamed	2319540	2320500	549.305819	+	.	1
2L	Unnamed	Unnamed	2450630	2451340	326.508563	+	.	1
2L	Unnamed	Unnamed	2527230	2528120	533.870385	+	.	1
2L	Unnamed	Unnamed	2644780	2645470	332.117293	+	.	1
2L	Unnamed	Unnamed	2700620	2701600	957.199155	+	.	1
2L	Unnamed	Unnamed	2704390	2705360	636.145340	+	.	1
2L	Unnamed	Unnamed	2719910	2720640	293.772951	+	.	1
2L	Unnamed	Unnamed	2752690	2753680	1409.365581	+	.	1
2L	Unnamed	Unnamed	2754040	2754970	596.102185	+	.	1
2L	Unnamed	Unnamed	2755110	2755900	510.392759	+	.	1
2L	Unnamed	Unnamed	2797100	2798060	574.399949	+	.	1
2L	Unnamed	Unnamed	2798480	2799630	4758.286771	+	.	1
2L	Unnamed	Unnamed	2804530	2805450	372.045232	+	.	1
2L	Unnamed	Unnamed	2829720	2830300	280.328887	+	.	1
2L	Unnamed	Unnamed	2886180	2887430	1342.482236	+	.	1
2L	Unnamed	Unnamed	2899880	2900780	427.622295	+	.	1
2L	Unnamed	Unnamed	2909270	2910110	350.908469	+	.	1
2L	Unnamed	Unnamed	2936470	2937420	414.333335	+	.	1
2L	Unnamed	Unnamed	2955640	2956400	334.204306	+	.	1
2L	Unnamed	Unnamed	2957670	2958660	1128.451872	+	.	1
2L	Unnamed	Unnamed	3215960	3216940	1041.388953	+	.	1
2L	Unnamed	Unnamed	3334800	3335780	995.562930	+	.	1
2L	Unnamed	Unnamed	3425740	3426550	314.976968	+	.	1
2L	Unnamed	Unnamed	3478060	3478850	372.149239	+	.	1
2L	Unnamed	Unnamed	3533880	3534400	337.054499	+	.	1
2L	Unnamed	Unnamed	3580550	3581350	442.656921	+	.	1
2L	Unnamed	Unnamed	3593840	3594820	1037.161439	+	.	1
2L	Unnamed	Unnamed	3643220	3643970	305.713127	+	.	1
2L	Unnamed	Unnamed	3655200	3656160	400.021525	+	.	1
2L	Unnamed	Unnamed	3729730	3730540	598.850105	+	.	1
2L	Unnamed	Unnamed	3763020	3763650	292.930173	+	.	1
2L	Unnamed	Unnamed	3789260	3790240	735.536369	+	.	1
2L	Unnamed	Unnamed	3803400	3804280	808.944667	+	.	1
2L	Unnamed	Unnamed	3888440	3889380	416.727429	+	.	1
2L	Unnamed	Unnamed	3921210	3921920	298.408419	+	.	1
2L	Unnamed	Unnamed	3985200	3985860	304.094650	+	.	1
2L	Unnamed	Unnamed	4027900	4029360	756.428928	+	.	1
2L	Unnamed	Unnamed	4062570	4063540	690.741319	+	.	1
2L	Unnamed	Unnamed	4093880	4094850	454.015604	+	.	1
2L	Unnamed	Unnamed	4144870	4145800	480.075484	+	.	1
2L	Unnamed	Unnamed	4196950	4197930	1350.208156	+	.	1
2L	Unnamed	Unnamed	4282570	4283570	1387.731801	+	.	1
2L	Unnamed	Unnamed	4301100	4302080	1632.651460	+	.	1
2L	Unnamed	Unnamed	4310110	4310780	318.819209	+	.	1
2L	Unnamed	Unnamed	4326700	4327610	340.934587	+	.	1
2L	Unnamed	Unnamed	4346540	4347280	338.411909	+	.	1
2L	Unnamed	Unnamed	4374930	4375650	327.423386	+	.	1
2L	Unnamed	Unnamed	4440280	4441290	664.017233	+	.	1
2L	Unnamed	Unnamed	4620320	4621280	311.251945	+	.	1
2L	Unnamed	Unnamed	4728020	4728920	387.477709	+	.	1
2L	Unnamed	Unnamed	4756990	4757730	308.354958	+	.	1
2L	Unnamed	Unnamed	4761850	4762820	597.705708	+	.	1
2L	Unnamed	Unnamed	4766890	4767660	366.235880	+	.	1
2L	Unnamed	Unnamed	4789770	4790850	1260.947204	+	.	1
2L	Unnamed	Unnamed	4820070	4821050	758.777661	+	.	1
2L	Unnamed	Unnamed	4853140	4853780	292.629865	+	.	1
2L	Unnamed	Unnamed	4868190	4869500	867.206668	+	.	1
2L	Unnamed	Unnamed	4878040	4878860	290.407032	+	.	1
2L	Unnamed	Unnamed	4880090	4881070	849.279982	+	.	1
2L	Unnamed	Unnamed	5079100	5079880	469.483685	+	.	1
2L	Unnamed	Unnamed	5092840	5093520	349.975760	+	.	1
2L	Unnamed	Unnamed	5107930	5108840	343.691859	+	.	1
2L	Unnamed	Unnamed	5237080	5237920	483.961512	+	.	1
2L	Unnamed	Unnamed	5291940	5292810	473.963319	+	.	1
2L	Unnamed	Unnamed	5306340	5307140	383.758896	+	.	1
2L	Unnamed	Unnamed	5421400	5422390	1433.619735	+	.	1
2L	Unnamed	Unnamed	5449930	5450570	298.817145	+	.	1
2L	Unnamed	Unnamed	5451820	5452790	721.183711	+	.	1
2L	Unnamed	Unnamed	5460960	5461840	510.742162	+	.	1
2L	Unnamed	Unnamed	5542630	5543510	410.659533	+	.	1
2L	Unnamed	Unnamed	5729590	5730570	880.789618	+	.	1
2L	Unnamed	Unnamed	5932220	5933010	364.620444	+	.	1
2L	Unnamed	Unnamed	5943500	5945100	407.513898	+	.	1
2L	Unnamed	Unnamed	5977110	5978050	601.562920	+	.	1
2L	Unnamed	Unnamed	5979250	5980660	779.170194	+	.	1
2L	Unnamed	Unnamed	5997080	5998320	444.268447	+	.	1
2L	Unnamed	Unnamed	6053920	6054700	456.173362	+	.	1
2L	Unnamed	Unnamed	6078780	6079310	295.617182	+	.	1
2L	Unnamed	Unnamed	6149090	6149860	405.841440	+	.	1
2L	Unnamed	Unnamed	6186160	6187160	2514.956740	+	.	1
2L	Unnamed	Unnamed	6306200	6306710	270.896907	+	.	1
2L	Unnamed	Unnamed	6338910	6339820	504.683403	+	.	1
2L	Unnamed	Unnamed	6502770	6503660	325.350659	+	.	1
2L	Unnamed	Unnamed	6544870	6545840	811.942851	+	.	1
2L	Unnamed	Unnamed	6582940	6583920	530.126902	+	.	1
2L	Unnamed	Unnamed	6594040	6594870	630.454915	+	.	1
2L	Unnamed	Unnamed	6768920	6769510	271.436778	+	.	1
2L	Unnamed	Unnamed	6787060	6788100	598.577025	+	.	1
2L	Unnamed	Unnamed	6823780	6825140	509.189840	+	.	1
2L	Unnamed	Unnamed	6833330	6834240	624.606712	+	.	1
2L	Unnamed	Unnamed	6874750	6875470	284.695116	+	.	1
2L	Unnamed	Unnamed	6889290	6889870	273.759138	+	.	1
2L	Unnamed	Unnamed	6939470	6940460	1558.007032	+	.	1
2L	Unnamed	Unnamed	7110440	7111440	2170.462144	+	.	1
2L	Unnamed	Unnamed	7121680	7122620	828.143955	+	.	1
2L	Unnamed	Unnamed	7199580	7200320	300.937805	+	.	1
2L	Unnamed	Unnamed	7294030	7294820	283.887873	+	.	1
2L	Unnamed	Unnamed	7373820	7374690	328.042133	+	.	1
2L	Unnamed	Unnamed	7418200	7419160	688.921503	+	.	1
2L	Unnamed	Unnamed	7422300	7422950	281.561238	+	.	1
2L	Unnamed	Unnamed	7424580	7425470	455.886492	+	.	1
2L	Unnamed	Unnamed	7701310	7702160	1040.562646	+	.	1
2L	Unnamed	Unnamed	7803220	7803930	276.997031	+	.	1
2L	Unnamed	Unnamed	7809590	7810440	353.117836	+	.	1
2L	Unnamed	Unnamed	7926180	7926960	333.232051	+	.	1
2L	Unnamed	Unnamed	7932350	7933200	347.121867	+	.	1
2L	Unnamed	Unnamed	7940090	7941500	601.045231	+	.	1
2L	Unnamed	Unnamed	7960840	7961820	1138.347254	+	.	1
2L	Unnamed	Unnamed	7966360	7967330	365.264426	+	.	1
2L	Unnamed	Unnamed	7976430	7977330	505.287814	+	.	1
2L	Unnamed	Unnamed	7991340	7992190	452.323235	+	.	1
2L	Unnamed	Unnamed	8031320	8032300	759.025984	+	.	1
2L	Unnamed	Unnamed	8083220	8084200	1057.612227	+	.	1
2L	Unnamed	Unnamed	8099970	8100570	301.737060	+	.	1
2L	Unnamed	Unnamed	8416050	8416990	409.503195	+	.	1
2L	Unnamed	Unnamed	8419860	8420830	685.358556	+	.	1
2L	Unnamed	Unnamed	8424660	8425280	306.342982	+	.	1
2L	Unnamed	Unnamed	8543680	8544440	343.187219	+	.	1
2L	Unnamed	Unnamed	8560160	8560800	284.974297	+	.	1
2L	Unnamed	Unnamed	8587570	8588330	395.325467	+	.	1
2L	Unnamed	Unnamed	8638280	8638930	279.393638	+	.	1
2L	Unnamed	Unnamed	8639740	8640490	298.126127	+	.	1
2L	Unnamed	Unnamed	8646180	8647060	413.932985	+	.	1
2L	Unnamed	Unnamed	8708610	8709600	1428.336054	+	.	1
2L	Unnamed	Unnamed	8821130	8822110	1183.089000	+	.	1
2L	Unnamed	Unnamed	8922480	8923370	327.615943	+	.	1
2L	Unnamed	Unnamed	8949520	8950480	638.664336	+	.	1
2L	Unnamed	Unnamed	8951240	8952060	380.872262	+	.	1
2L	Unnamed	Unnamed	9056420	9057230	542.122434	+	.	1
2L	Unnamed	Unnamed	9176050	9176920	451.554323	+	.	1
2L	Unnamed	Unnamed	9194940	9195910	767.452245	+	.	1
2L	Unnamed	Unnamed	9237420	9238230	329.895788	+	.	1
2L	Unnamed	Unnamed	9312960	9313910	690.614415	+	.	1
2L	Unnamed	Unnamed	9437090	9437890	351.349648	+	.	1
2L	Unnamed	Unnamed	9459950	9460760	450.767170	+	.	1
2L	Unnamed	Unnamed	9475600	9476350	292.456656	+	.	1
2L	Unnamed	Unnamed	9476490	9477440	354.314542	+	.	1
2L	Unnamed	Unnamed	9478980	9479730	292.456656	+	.	1
2L	Unnamed	Unnamed	9479870	9480820	354.314542	+	.	1
2L	Unnamed	Unnamed	9482350	9483100	292.456656	+	.	1
2L	Unnamed	Unnamed	9483240	9484190	354.314542	+	.	1
2L	Unnamed	Unnamed	9521240	9522220	714.961548	+	.	1
2L	Unnamed	Unnamed	9522590	9523570	1144.137547	+	.	1
2L	Unnamed	Unnamed	9565880	9566770	523.068628	+	.	1
2L	Unnamed	Unnamed	9625990	9626740	315.358406	+	.	1
2L	Unnamed	Unnamed	9698530	9699030	276.405659	+	.	1
2L	Unnamed	Unnamed	9721530	9722120	296.144739	+	.	1
2L	Unnamed	Unnamed	9740040	9740850	390.231979	+	.	1
2L	Unnamed	Unnamed	9745590	9746410	302.618876	+	.	1
2L	Unnamed	Unnamed	9801340	9802190	365.560337	+	.	1
2L	Unnamed	Unnamed	9807760	9808740	704.424724	+	.	1
2L	Unnamed	Unnamed	9860940	9861790	794.322643	+	.	1
2L	Unnamed	Unnamed	9863200	9864180	1322.097280	+	.	1
2L	Unnamed	Unnamed	9874250	9875230	754.985342	+	.	1
2L	Unnamed	Unnamed	9928800	9929790	2884.261160	+	.	1
2L	Unnamed	Unnamed	10076670	10077520	376.869133	+	.	1
2L	Unnamed	Unnamed	10156240	10157010	349.120926	+	.	1
2L	Unnamed	Unnamed	10163240	10164100	401.215662	+	.	1
2L	Unnamed	Unnamed	10475900	10476710	358.928819	+	.	1
2L	Unnamed	Unnamed	10903650	10904510	358.434412	+	.	1
2L	Unnamed	Unnamed	10931800	10932380	276.342092	+	.	1
2L	Unnamed	Unnamed	11044820	11045800	829.636093	+	.	1
2L	Unnamed	Unnamed	11048950	11049920	452.685690	+	.	1
2L	Unnamed	Unnamed	11166900	11167840	747.507125	+	.	1
2L	Unnamed	Unnamed	11206630	11207430	366.360595	+	.	1
2L	Unnamed	Unnamed	11231620	11232520	354.220681	+	.	1
2L	Unnamed	Unnamed	11245320	11246030	309.784967	+	.	1
2L	Unnamed	Unnamed	11247580	11248450	369.579742	+	.	1
2L	Unnamed	Unnamed	11249640	11250630	392.066348	+	.	1
2L	Unnamed	Unnamed	11362700	11363540	445.393425	+	.	1
2L	Unnamed	Unnamed	11445530	11446780	1012.928872	+	.	1
2L	Unnamed	Unnamed	11447270	11448210	680.731125	+	.	1
2L	Unnamed	Unnamed	11490990	11491860	399.064846	+	.	1
2L	Unnamed	Unnamed	11581510	11582300	301.802455	+	.	1
2L	Unnamed	Unnamed	11697880	11698630	362.577651	+	.	1
2L	Unnamed	Unnamed	11713250	11714110	460.586315	+	.	1
2L	Unnamed	Unnamed	11720340	11721120	370.016674	+	.	1
2L	Unnamed	Unnamed	11730280	11731030	273.808611	+	.	1
2L	Unnamed	Unnamed	11756540	11757210	282.234357	+	.	1
2L	Unnamed	Unnamed	11778640	11779240	284.113635	+	.	1
2L	Unnamed	Unnamed	11804220	11805290	573.101749	+	.	1
2L	Unnamed	Unnamed	11806420	11807840	2752.713865	+	.	1
2L	Unnamed	Unnamed	11868840	11869550	291.490689	+	.	1
2L	Unnamed	Unnamed	11968590	11969570	833.632049	+	.	1
2L	Unnamed	Unnamed	11970050	11971020	658.576072	+	.	1
2L	Unnamed	Unnamed	11977430	11978410	909.732157	+	.	1
2L	Unnamed	Unnamed	12044310	12045280	654.049483	+	.	1
2L	Unnamed	Unnamed	12055560	12056520	722.982793	+	.	1
2L	Unnamed	Unnamed	12134430	12134950	284.057653	+	.	1
2L	Unnamed	Unnamed	12142360	12143180	442.641564	+	.	1
2L	Unnamed	Unnamed	12185930	12186870	507.913444	+	.	1
2L	Unnamed	Unnamed	12231070	12231570	265.788176	+	.	1
2L	Unnamed	Unnamed	12240170	12240940	288.831898	+	.	1
2L	Unnamed	Unnamed	12246530	12247470	483.309794	+	.	1
2L	Unnamed	Unnamed	12261860	12262570	322.724239	+	.	1
2L	Unnamed	Unnamed	12277590	12278360	297.028705	+	.	1
2L	Unnamed	Unnamed	12288220	12289200	1352.170458	+	.	1
2L	Unnamed	Unnamed	12296420	12297400	1283.791378	+	.	1
2L	Unnamed	Unnamed	12364220	12364850	266.640109	+	.	1
2L	Unnamed	Unnamed	12365760	12366530	657.921264	+	.	1
2L	Unnamed	Unnamed	12392010	12392930	547.615540	+	.	1
2L	Unnamed	Unnamed	12459640	12460460	359.389263	+	.	1
2L	Unnamed	Unnamed	12482940	12483510	281.840433	+	.	1
2L	Unnamed	Unnamed	12504490	12505640	2053.213301	+	.	1
2L	Unnamed	Unnamed	12507270	12508250	739.476127	+	.	1
2L	Unnamed	Unnamed	12509710	12510510	343.287539	+	.	1
2L	Unnamed	Unnamed	12520760	12521720	659.755331	+	.	1
2L	Unnamed	Unnamed	12522900	12523850	390.049614	+	.	1
2L	Unnamed	Unnamed	12540040	12540830	302.907190	+	.	1
2L	Unnamed	Unnamed	12542850	12543770	478.659494	+	.	1
2L	Unnamed	Unnamed	12545390	12546580	1456.047268	+	.	1
2L	Unnamed	Unnamed	12575870	12576820	512.448461	+	.	1
2L	Unnamed	Unnamed	12586840	12587540	353.819127	+	.	1
2L	Unnamed	Unnamed	12617710	12618990	1680.891756	+	.	1
2L	Unnamed	Unnamed	12653960	12654630	352.463220	+	.	1
2L	Unnamed	Unnamed	12655530	12656270	322.622221	+	.	1
2L	Unnamed	Unnamed	12657150	12658600	330.189093	+	.	1
2L	Unnamed	Unnamed	12677950	12679000	1490.501695	+	.	1
2L	Unnamed	Unnamed	12763360	12764330	723.937853	+	.	1
2L	Unnamed	Unnamed	12795350	12796320	616.122051	+	.	1
2L	Unnamed	Unnamed	12814000	12814850	415.482194	+	.	1
2L	Unnamed	Unnamed	12834540	12835450	516.747943	+	.	1
2L	Unnamed	Unnamed	12845650	12846250	285.072661	+	.	1
2L	Unnamed	Unnamed	12846920	12847890	535.630895	+	.	1
2L	Unnamed	Unnamed	12892810	12893620	412.817124	+	.	1
2L	Unnamed	Unnamed	12905660	12906470	274.491948	+	.	1
2L	Unnamed	Unnamed	12933720	12934540	374.014200	+	.	1
2L	Unnamed	Unnamed	12940770	12941550	340.431149	+	.	1
2L	Unnamed	Unnamed	12961700	12962480	386.191013	+	.	1
2L	Unnamed	Unnamed	12981960	12982680	294.527972	+	.	1
2L	Unnamed	Unnamed	12986890	12987870	1063.304877	+	.	1
2L	Unnamed	Unnamed	12997530	12998430	570.536117	+	.	1
2L	Unnamed	Unnamed	13032250	13033230	755.039134	+	.	1
2L	Unnamed	Unnamed	13034230	13034940	344.181463	+	.	1
2L	Unnamed	Unnamed	13035440	13036290	359.411390	+	.	1
2L	Unnamed	Unnamed	13098010	13098830	367.351678	+	.	1
2L	Unnamed	Unnamed	13158010	13158810	482.118253	+	.	1
2L	Unnamed	Unnamed	13321670	13322660	1688.064187	+	.	1
2L	Unnamed	Unnamed	13456830	13457620	370.615983	+	.	1
2L	Unnamed	Unnamed	13489190	13490180	1648.140873	+	.	1
2L	Unnamed	Unnamed	13513020	13513990	672.374376	+	.	1
2L	Unnamed	Unnamed	13548560	13549390	370.659364	+	.	1
2L	Unnamed	Unnamed	13550010	13550990	448.723082	+	.	1
2L	Unnamed	Unnamed	13748280	13749120	350.989567	+	.	1
2L	Unnamed	Unnamed	14000510	14001140	278.113346	+	.	1
2L	Unnamed	Unnamed	14040010	14040900	526.389031	+	.	1
2L	Unnamed	Unnamed	14049720	14050410	296.848920	+	.	1
2L	Unnamed	Unnamed	14051240	14052100	353.041812	+	.	1
2L	Unnamed	Unnamed	14053950	14054890	510.168771	+	.	1
2L	Unnamed	Unnamed	14096960	14097890	287.924298	+	.	1
2L	Unnamed	Unnamed	14115520	14116760	679.512664	+	.	1
2L	Unnamed	Unnamed	14117670	14118660	570.138187	+	.	1
2L	Unnamed	Unnamed	14128380	14129260	373.855529	+	.	1
2L	Unnamed	Unnamed	14154890	14155660	280.398843	+	.	1
2L	Unnamed	Unnamed	14384900	14385880	1780.793728	+	.	1
2L	Unnamed	Unnamed	14389700	14390240	304.408899	+	.	1
2L	Unnamed	Unnamed	14410050	14410940	526.636619	+	.	1
2L	Unnamed	Unnamed	14490090	14491110	969.026757	+	.	1
2L	Unnamed	Unnamed	14580730	14581550	297.713955	+	.	1
2L	Unnamed	Unnamed	14939450	14940430	810.380415	+	.	1
2L	Unnamed	Unnamed	14995200	14996180	1276.303083	+	.	1
2L	Unnamed	Unnamed	15013180	15014180	2437.137753	+	.	1
2L	Unnamed	Unnamed	15056680	15057530	450.019693	+	.	1
2L	Unnamed	Unnamed	15148820	15149510	293.126847	+	.	1
2L	Unnamed	Unnamed	15158270	15159040	427.619780	+	.	1
2L	Unnamed	Unnamed	15187550	15188440	480.477818	+	.	1
2L	Unnamed	Unnamed	15221770	15222520	284.110533	+	.	1
2L	Unnamed	Unnamed	15234330	15235050	288.705183	+	.	1
2L	Unnamed	Unnamed	15339340	15340220	459.572645	+	.	1
2L	Unnamed	Unnamed	15445800	15446650	363.462166	+	.	1
2L	Unnamed	Unnamed	15452890	15453660	352.483504	+	.	1
2L	Unnamed	Unnamed	15477970	15478950	1056.901529	+	.	1
2L	Unnamed	Unnamed	15491690	15492660	769.639052	+	.	1
2L	Unnamed	Unnamed	15499140	15500090	563.598124	+	.	1
2L	Unnamed	Unnamed	15673570	15674520	390.443458	+	.	1
2L	Unnamed	Unnamed	15682150	15683130	1120.737413	+	.	1
2L	Unnamed	Unnamed	15708560	15709520	390.443458	+	.	1
2L	Unnamed	Unnamed	15717140	15718120	1106.220883	+	.	1
2L	Unnamed	Unnamed	15745260	15746220	514.001193	+	.	1
2L	Unnamed	Unnamed	15911510	15912370	305.510039	+	.	1
2L	Unnamed	Unnamed	16203770	16204520	327.926928	+	.	1
2L	Unnamed	Unnamed	16267760	16268650	655.804961	+	.	1
2L	Unnamed	Unnamed	16269190	16270160	603.040923	+	.	1
2L	Unnamed	Unnamed	16271210	16271890	282.731329	+	.	1
2L	Unnamed	Unnamed	16284250	16285400	1042.043556	+	.	1
2L	Unnamed	Unnamed	16286960	16287900	388.659094	+	.	1
2L	Unnamed	Unnamed	16299170	16300140	787.392951	+	.	1
2L	Unnamed	Unnamed	16371100	16372070	455.048126	+	.	1
2L	Unnamed	Unnamed	16422350	16423340	1207.356000	+	.	1
2L	Unnamed	Unnamed	16485820	16486880	1319.451124	+	.	1
2L	Unnamed	Unnamed	16521280	16522060	446.431060	+	.	1
2L	Unnamed	Unnamed	16533810	16534780	491.014157	+	.	1
2L	Unnamed	Unnamed	16545350	16546150	475.804599	+	.	1
2L	Unnamed	Unnamed	16569930	16570700	377.364622	+	.	1
2L	Unnamed	Unnamed	16587620	16588600	1139.160380	+	.	1
2L	Unnamed	Unnamed	16618890	16619790	384.010411	+	.	1
2L	Unnamed	Unnamed	16689410	16691100	454.334696	+	.	1
2L	Unnamed	Unnamed	16716110	16717010	454.550837	+	.	1
2L	Unnamed	Unnamed	16772320	16773620	1096.707459	+	.	1
2L	Unnamed	Unnamed	16783650	16784560	469.966413	+	.	1
2L	Unnamed	Unnamed	16972520	16973370	449.089849	+	.	1
2L	Unnamed	Unnamed	16985850	16987220	1458.417787	+	.	1
2L	Unnamed	Unnamed	17081170	17081840	369.925704	+	.	1
2L	Unnamed	Unnamed	17215340	17216320	1216.590801	+	.	1
2L	Unnamed	Unnamed	17324590	17325280	302.211244	+	.	1
2L	Unnamed	Unnamed	17337050	17337820	291.535927	+	.	1
2L	Unnamed	Unnamed	17449130	17450110	788.995108	+	.	1
2L	Unnamed	Unnamed	17574360	17575150	387.894248	+	.	1
2L	Unnamed	Unnamed	17588930	17589720	334.832371	+	.	1
2L	Unnamed	Unnamed	17751200	17751750	280.626508	+	.	1
2L	Unnamed	Unnamed	17752190	17753160	464.310516	+	.	1
2L	Unnamed	Unnamed	17753970	17754620	276.587217	+	.	1
2L	Unnamed	Unnamed	18020630	18021430	422.618300	+	.	1
2L	Unnamed	Unnamed	18027660	18028610	433.941872	+	.	1
2L	Unnamed	Unnamed	18179100	18179750	288.135177	+	.	1
2L	Unnamed	Unnamed	18385800	18386390	284.790614	+	.	1
2L	Unnamed	Unnamed	18387480	18388220	301.361847	+	.	1
2L	Unnamed	Unnamed	18455610	18456570	708.773751	+	.	1
2L	Unnamed	Unnamed	18544110	18545070	407.161808	+	.	1
2L	Unnamed	Unnamed	18584240	18585160	574.269412	+	.	1
2L	Unnamed	Unnamed	18628810	18629800	2240.170023	+	.	1
2L	Unnamed	Unnamed	18648220	18649040	333.762398	+	.	1
2L	Unnamed	Unnamed	18771440	18772200	346.960832	+	.	1
2L	Unnamed	Unnamed	18777190	18778150	804.583079	+	.	1
2L	Unnamed	Unnamed	18782480	18783540	2739.300630	+	.	1
2L	Unnamed	Unnamed	18783570	18784300	279.440207	+	.	1
2L	Unnamed	Unnamed	18795610	18796650	959.835517	+	.	1
2L	Unnamed	Unnamed	18844620	18845610	1917.446721	+	.	1
2L	Unnamed	Unnamed	18852530	18853490	550.550213	+	.	1
2L	Unnamed	Unnamed	18866370	18867110	291.453507	+	.	1
2L	Unnamed	Unnamed	18868750	18869700	397.194209	+	.	1
2L	Unnamed	Unnamed	18886590	18887570	731.758481	+	.	1
2L	Unnamed	Unnamed	18902960	18903860	377.028114	+	.	1
2L	Unnamed	Unnamed	18917520	18918490	442.989194	+	.	1
2L	Unnamed	Unnamed	19083460	19084250	468.573357	+	.	1
2L	Unnamed	Unnamed	19144910	19145720	329.883806	+	.	1
2L	Unnamed	Unnamed	19145750	19146720	608.295979	+	.	1
2L	Unnamed	Unnamed	19157930	19158860	422.792445	+	.	1
2L	Unnamed	Unnamed	19240440	19241100	309.331424	+	.	1
2L	Unnamed	Unnamed	19347230	19348090	360.524679	+	.	1
2L	Unnamed	Unnamed	19354330	19355100	377.899188	+	.	1
2L	Unnamed	Unnamed	19361920	19363450	407.819731	+	.	1
2L	Unnamed	Unnamed	19397610	19398590	839.865419	+	.	1
2L	Unnamed	Unnamed	19473560	19474540	674.242437	+	.	1
2L	Unnamed	Unnamed	19479370	19480350	1192.159557	+	.	1
2L	Unnamed	Unnamed	19571660	19572430	345.693758	+	.	1
2L	Unnamed	Unnamed	19593960	19594740	469.132384	+	.	1
2L	Unnamed	Unnamed	19602260	19602930	354.336841	+	.	1
2L	Unnamed	Unnamed	19608750	19609540	309.999267	+	.	1
2L	Unnamed	Unnamed	19647580	19648350	326.518594	+	.	1
2L	Unnamed	Unnamed	19690320	19691090	378.550752	+	.	1
2L	Unnamed	Unnamed	19701800	19702750	343.180812	+	.	1
2L	Unnamed	Unnamed	19820330	19821310	868.789978	+	.	1
2L	Unnamed	Unnamed	19826730	19827550	329.543529	+	.	1
2L	Unnamed	Unnamed	19985420	19986400	631.890812	+	.	1
2L	Unnamed	Unnamed	20057120	20057990	304.060719	+	.	1
2L	Unnamed	Unnamed	20292150	20292940	300.606302	+	.	1
2L	Unnamed	Unnamed	20303070	20303850	376.554975	+	.	1
2L	Unnamed	Unnamed	20310080	20310760	336.027460	+	.	1
2L	Unnamed	Unnamed	20438180	20439110	430.251278	+	.	1
2L	Unnamed	Unnamed	20468650	20469540	428.271857	+	.	1
2L	Unnamed	Unnamed	20479350	20480200	291.337382	+	.	1
2L	Unnamed	Unnamed	20509630	20510370	300.879164	+	.	1
2L	Unnamed	Unnamed	20549050	20549980	353.963148	+	.	1
2L	Unnamed	Unnamed	20561100	20562580	374.252964	+	.	1
2L	Unnamed	Unnamed	20576140	20576820	336.027460	+	.	1
2L	Unnamed	Unnamed	20583050	20583820	354.649705	+	.	1
2L	Unnamed	Unnamed	20615440	20616320	437.812600	+	.	1
2L	Unnamed	Unnamed	20637990	20638970	1518.465819	+	.	1
2L	Unnamed	Unnamed	20705600	20706580	1228.032243	+	.	1
2L	Unnamed	Unnamed	20773920	20774890	530.061508	+	.	1
2L	Unnamed	Unnamed	20808200	20808830	274.871916	+	.	1
2L	Unnamed	Unnamed	20821370	20821870	266.633112	+	.	1
2L	Unnamed	Unnamed	20944640	20945590	557.319680	+	.	1
2L	Unnamed	Unnamed	20970550	20971440	331.820349	+	.	1
2L	Unnamed	Unnamed	21121700	21122670	961.481972	+	.	1
2L	Unnamed	Unnamed	21237330	21238240	368.563851	+	.	1
2L	Unnamed	Unnamed	21347370	21348150	336.027460	+	.	1
2L	Unnamed	Unnamed	21354390	21355160	349.120926	+	.	1
2L	Unnamed	Unnamed	21419580	21420550	960.232350	+	.	1
2L	Unnamed	Unnamed	21424640	21425620	1152.006757	+	.	1
2L	Unnamed	Unnamed	21429700	21430680	796.639910	+	.	1
2L	Unnamed	Unnamed	21434750	21435720	790.095050	+	.	1
2L	Unnamed	Unnamed	21439630	21440610	960.232350	+	.	1
2L	Unnamed	Unnamed	21453840	21454810	960.232350	+	.	1
2L	Unnamed	Unnamed	21458900	21459870	641.935364	+	.	1
2L	Unnamed	Unnamed	21463960	21464930	641.935364	+	.	1
2L	Unnamed	Unnamed	21469000	21469970	641.935364	+	.	1
2L	Unnamed	Unnamed	21474040	21475020	641.935364	+	.	1
2L	Unnamed	Unnamed	21479090	21480060	641.935364	+	.	1
2L	Unnamed	Unnamed	21484130	21485110	790.095050	+	.	1
2L	Unnamed	Unnamed	21489280	21490250	960.232350	+	.	1
2L	Unnamed	Unnamed	21494320	21495300	960.232350	+	.	1
2L	Unnamed	Unnamed	21499370	21500340	790.095050	+	.	1
2L	Unnamed	Unnamed	21504420	21505400	960.232350	+	.	1
2L	Unnamed	Unnamed	21509470	21510440	960.232350	+	.	1
2L	Unnamed	Unnamed	21514510	21515490	960.232350	+	.	1
2L	Unnamed	Unnamed	21519550	21520530	1152.006757	+	.	1
2L	Unnamed	Unnamed	21524400	21525380	1152.006757	+	.	1
2L	Unnamed	Unnamed	21529240	21530220	1152.006757	+	.	1
2L	Unnamed	Unnamed	21534080	21535060	960.232350	+	.	1
2L	Unnamed	Unnamed	21540600	21541580	795.486769	+	.	1
2L	Unnamed	Unnamed	21775760	21776730	758.053661	+	.	1
2L	Unnamed	Unnamed	21828050	21829020	768.803470	+	.	1
2L	Unnamed	Unnamed	21871240	21872110	308.612664	+	.	1
2L	Unnamed	Unnamed	21899000	21899980	1133.164159	+	.	1
2L	Unnamed	Unnamed	22018470	22019550	1653.259741	+	.	1
2L	Unnamed	Unnamed	22024070	22025050	626.855693	+	.	1
2L	Unnamed	Unnamed	22078170	22079150	1283.002093	+	.	1
2L	Unnamed	Unnamed	22409240	22410140	394.189008	+	.	1
2L	Unnamed	Unnamed	22410640	22411550	367.557961	+	.	1
2L	Unnamed	Unnamed	22412040	22412940	359.292228	+	.	1
2L	Unnamed	Unnamed	22413440	22414340	402.454741	+	.	1
2L	Unnamed	Unnamed	22438150	22439000	336.394404	+	.	1
2L	Unnamed	Unnamed	22439530	22440380	336.394404	+	.	1
2L	Unnamed	Unnamed	22442220	22443130	440.153637	+	.	1
2L	Unnamed	Unnamed	22443600	22444510	402.454741	+	.	1
2L	Unnamed	Unnamed	22446330	22447230	361.317802	+	.	1
2L	Unnamed	Unnamed	22447700	22448600	367.557961	+	.	1
2L	Unnamed	Unnamed	22449080	22449980	361.317802	+	.	1
2L	Unnamed	Unnamed	22450450	22451350	361.317802	+	.	1
2L	Unnamed	Unnamed	22452380	22453290	402.454741	+	.	1
2L	Unnamed	Unnamed	22453750	22454650	368.853030	+	.	1
2L	Unnamed	Unnamed	22458430	22459340	402.454741	+	.	1
2L	Unnamed	Unnamed	22459810	22460710	402.454741	+	.	1
2L	Unnamed	Unnamed	22472150	22473060	402.454741	+	.	1
2L	Unnamed	Unnamed	22473530	22474440	402.454741	+	.	1
2L	Unnamed	Unnamed	22475460	22476370	397.826324	+	.	1
2L	Unnamed	Unnamed	22476840	22477750	402.454741	+	.	1
2L	Unnamed	Unnamed	22478190	22479090	393.783201	+	.	1
2L	Unnamed	Unnamed	22479560	22480470	411.503517	+	.	1
2L	Unnamed	Unnamed	22487820	22488600	306.235958	+	.	1
2L	Unnamed	Unnamed	22497310	22498210	438.569615	+	.	1
2L	Unnamed	Unnamed	22498780	22499560	301.607540	+	.	1
2L	Unnamed	Unnamed	22501180	22502080	355.859583	+	.	1
2L	Unnamed	Unnamed	22502650	22504180	398.949406	+	.	1
2L	Unnamed	Unnamed	22505760	22506660	355.859583	+	.	1
2L	Unnamed	Unnamed	22631660	22632420	307.885513	+	.	1
2L	Unnamed	Unnamed	22714070	22715050	816.959894	+	.	1
2L	Unnamed	Unnamed	23512430	23513720	2429.468627	+	.	1
2R	Unnamed	Unnamed	336110	336880	349.120926	+	.	1
2R	Unnamed	Unnamed	343110	343970	382.185467	+	.	1
2R	Unnamed	Unnamed	869810	870970	2672.674530	+	.	1
2R	Unnamed	Unnamed	973040	973830	294.611751	+	.	1
2R	Unnamed	Unnamed	1234890	1235660	349.120926	+	.	1
2R	Unnamed	Unnamed	1241900	1242750	368.834013	+	.	1
2R	Unnamed	Unnamed	1285490	1286280	352.118459	+	.	1
2R	Unnamed	Unnamed	1295740	1296540	352.118459	+	.	1
2R	Unnamed	Unnamed	1305990	1306790	352.118459	+	.	1
2R	Unnamed	Unnamed	1308630	1309380	321.813918	+	.	1
2R	Unnamed	Unnamed	1309880	1310680	352.118459	+	.	1
2R	Unnamed	Unnamed	1510700	1511390	290.382246	+	.	1
2R	Unnamed	Unnamed	1532420	1533250	378.111147	+	.	1
2R	Unnamed	Unnamed	1567700	1568610	434.525656	+	.	1
2R	Unnamed	Unnamed	2980920	2981780	351.347582	+	.	1
2R	Unnamed	Unnamed	3341750	3342590	330.791155	+	.	1
2R	Unnamed	Unnamed	3717030	3718000	936.832711	+	.	1
2R	Unnamed	Unnamed	3730970	3731940	936.832711	+	.	1
2R	Unnamed	Unnamed	3744930	3745880	396.913395	+	.	1
2R	Unnamed	Unnamed	3750230	3751200	749.124043	+	.	1
2R	Unnamed	Unnamed	4025730	4026690	524.841740	+	.	1
2R	Unnamed	Unnamed	4169090	4169950	276.109279	+	.	1
2R	Unnamed	Unnamed	5041120	5041980	403.117892	+	.	1
2R	Unnamed	Unnamed	5089120	5090070	350.900604	+	.	1
2R	Unnamed	Unnamed	5772710	5773690	1113.124382	+	.	1
2R	Unnamed	Unnamed	6062050	6062880	379.203192	+	.	1
2R	Unnamed	Unnamed	6103830	6104650	337.049967	+	.	1
2R	Unnamed	Unnamed	6119080	6119750	289.815665	+	.	1
2R	Unnamed	Unnamed	6120330	6120890	279.443462	+	.	1
2R	Unnamed	Unnamed	6235680	6236640	745.316078	+	.	1
2R	Unnamed	Unnamed	6552860	6553630	380.023237	+	.	1
2R	Unnamed	Unnamed	6605600	6606530	447.067562	+	.	1
2R	Unnamed	Unnamed	6610970	6611630	295.623111	+	.	1
2R	Unnamed	Unnamed	6628130	6628820	332.172649	+	.	1
2R	Unnamed	Unnamed	6632090	6632970	470.984002	+	.	1
2R	Unnamed	Unnamed	6827780	6828770	1653.256558	+	.	1
2R	Unnamed	Unnamed	7024910	7025710	297.128562	+	.	1
2R	Unnamed	Unnamed	7049480	7050160	290.902664	+	.	1
2R	Unnamed	Unnamed	7170530	7171510	1044.685499	+	.	1
2R	Unnamed	Unnamed	7253660	7254560	384.549408	+	.	1
2R	Unnamed	Unnamed	7290290	7291090	385.892005	+	.	1
2R	Unnamed	Unnamed	7326410	7327390	1387.145324	+	.	1
2R	Unnamed	Unnamed	7381470	7382450	814.623973	+	.	1
2R	Unnamed	Unnamed	7488260	7489260	2150.701934	+	.	1
2R	Unnamed	Unnamed	7530550	7531480	424.745754	+	.	1
2R	Unnamed	Unnamed	7546730	7547430	336.115770	+	.	1
2R	Unnamed	Unnamed	7632320	7633140	358.857155	+	.	1
2R	Unnamed	Unnamed	7692360	7693570	2579.662992	+	.	1
2R	Unnamed	Unnamed	7699040	7699890	356.819589	+	.	1
2R	Unnamed	Unnamed	7722630	7723130	269.436134	+	.	1
2R	Unnamed	Unnamed	7734780	7735830	714.067285	+	.	1
2R	Unnamed	Unnamed	7745070	7745980	582.914512	+	.	1
2R	Unnamed	Unnamed	7755300	7756280	1622.224148	+	.	1
2R	Unnamed	Unnamed	7761690	7762320	303.692017	+	.	1
2R	Unnamed	Unnamed	7848010	7848990	558.379345	+	.	1
2R	Unnamed	Unnamed	7851370	7852240	428.262263	+	.	1
2R	Unnamed	Unnamed	8061050	8061910	334.942612	+	.	1
2R	Unnamed	Unnamed	8145560	8146520	478.286903	+	.	1
2R	Unnamed	Unnamed	8236760	8237390	273.808452	+	.	1
2R	Unnamed	Unnamed	8272420	8272930	270.419781	+	.	1
2R	Unnamed	Unnamed	8301340	8302320	1600.990298	+	.	1
2R	Unnamed	Unnamed	8310520	8311260	282.330693	+	.	1
2R	Unnamed	Unnamed	8322180	8323150	573.508817	+	.	1
2R	Unnamed	Unnamed	8323660	8325330	361.591035	+	.	1
2R	Unnamed	Unnamed	8326770	8327750	899.501577	+	.	1
2R	Unnamed	Unnamed	8336660	8337510	324.947553	+	.	1
2R	Unnamed	Unnamed	8375190	8376410	905.468551	+	.	1
2R	Unnamed	Unnamed	8380000	8380980	752.611647	+	.	1
2R	Unnamed	Unnamed	8394180	8394930	276.546001	+	.	1
2R	Unnamed	Unnamed	8647360	8648400	688.618065	+	.	1
2R	Unnamed	Unnamed	8649070	8650360	884.342122	+	.	1
2R	Unnamed	Unnamed	8655290	8656270	845.485561	+	.	1
2R	Unnamed	Unnamed	8668380	8669370	2323.565306	+	.	1
2R	Unnamed	Unnamed	8670200	8671000	320.460274	+	.	1
2R	Unnamed	Unnamed	8677830	8678580	322.725045	+	.	1
2R	Unnamed	Unnamed	8776580	8777250	273.786740	+	.	1
2R	Unnamed	Unnamed	8801350	8802250	511.607760	+	.	1
2R	Unnamed	Unnamed	8813440	8814210	301.069720	+	.	1
2R	Unnamed	Unnamed	8828720	8829620	347.466815	+	.	1
2R	Unnamed	Unnamed	8837800	8838560	321.659901	+	.	1
2R	Unnamed	Unnamed	9005250	9006240	690.293892	+	.	1
2R	Unnamed	Unnamed	9055930	9056910	794.000389	+	.	1
2R	Unnamed	Unnamed	9230280	9231910	988.708434	+	.	1
2R	Unnamed	Unnamed	9292160	9293130	658.863219	+	.	1
2R	Unnamed	Unnamed	9343540	9344520	892.334810	+	.	1
2R	Unnamed	Unnamed	9376320	9377310	1481.390496	+	.	1
2R	Unnamed	Unnamed	9382620	9383510	408.353107	+	.	1
2R	Unnamed	Unnamed	9389570	9390510	578.893411	+	.	1
2R	Unnamed	Unnamed	9504000	9505290	420.509967	+	.	1
2R	Unnamed	Unnamed	9507400	9508380	1128.325899	+	.	1
2R	Unnamed	Unnamed	9518720	9520250	1967.718804	+	.	1
2R	Unnamed	Unnamed	9520390	9522380	1949.678920	+	.	1
2R	Unnamed	Unnamed	9547780	9548750	592.662886	+	.	1
2R	Unnamed	Unnamed	9566380	9567360	1425.948882	+	.	1
2R	Unnamed	Unnamed	9662180	9662980	352.281905	+	.	1
2R	Unnamed	Unnamed	9712290	9713200	417.394823	+	.	1
2R	Unnamed	Unnamed	9929520	9930230	407.098547	+	.	1
2R	Unnamed	Unnamed	9933520	9934490	554.081411	+	.	1
2R	Unnamed	Unnamed	9949310	9950080	370.994315	+	.	1
2R	Unnamed	Unnamed	9954710	9956050	1056.184548	+	.	1
2R	Unnamed	Unnamed	9978520	9979360	439.945890	+	.	1
2R	Unnamed	Unnamed	9980960	9981940	648.145932	+	.	1
2R	Unnamed	Unnamed	10025220	10025860	307.523154	+	.	1
2R	Unnamed	Unnamed	10123740	10124700	603.902339	+	.	1
2R	Unnamed	Unnamed	10168200	10169120	420.662963	+	.	1
2R	Unnamed	Unnamed	10186580	10187280	329.242956	+	.	1
2R	Unnamed	Unnamed	10210850	10211440	355.564066	+	.	1
2R	Unnamed	Unnamed	10224670	10225660	1588.920440	+	.	1
2R	Unnamed	Unnamed	10227780	10228580	456.407228	+	.	1
2R	Unnamed	Unnamed	10237920	10238890	770.906457	+	.	1
2R	Unnamed	Unnamed	10284870	10285780	468.747788	+	.	1
2R	Unnamed	Unnamed	10302590	10303420	301.169037	+	.	1
2R	Unnamed	Unnamed	10327810	10328650	456.360852	+	.	1
2R	Unnamed	Unnamed	10428160	10428860	293.826214	+	.	1
2R	Unnamed	Unnamed	10430040	10430980	556.272826	+	.	1
2R	Unnamed	Unnamed	10437940	10438690	315.293661	+	.	1
2R	Unnamed	Unnamed	10443810	10444730	489.504652	+	.	1
2R	Unnamed	Unnamed	10477510	10478320	314.293034	+	.	1
2R	Unnamed	Unnamed	10485080	10485840	339.969832	+	.	1
2R	Unnamed	Unnamed	10506300	10506980	287.050703	+	.	1
2R	Unnamed	Unnamed	10515210	10516070	529.958853	+	.	1
2R	Unnamed	Unnamed	10522720	10523530	294.110571	+	.	1
2R	Unnamed	Unnamed	10530250	10531160	424.988133	+	.	1
2R	Unnamed	Unnamed	10534710	10535670	598.570592	+	.	1
2R	Unnamed	Unnamed	10536010	10536610	291.940059	+	.	1
2R	Unnamed	Unnamed	10538180	10538790	298.016884	+	.	1
2R	Unnamed	Unnamed	10540230	10541020	411.818780	+	.	1
2R	Unnamed	Unnamed	10542150	10543270	307.211687	+	.	1
2R	Unnamed	Unnamed	10551520	10552510	2124.117239	+	.	1
2R	Unnamed	Unnamed	10553630	10554720	2144.023675	+	.	1
2R	Unnamed	Unnamed	10554890	10555860	616.796862	+	.	1
2R	Unnamed	Unnamed	10558480	10559230	408.112838	+	.	1
2R	Unnamed	Unnamed	10559390	10560170	303.354919	+	.	1
2R	Unnamed	Unnamed	10566290	10567150	457.937687	+	.	1
2R	Unnamed	Unnamed	10568540	10569240	368.776436	+	.	1
2R	Unnamed	Unnamed	10584110	10584880	342.141344	+	.	1
2R	Unnamed	Unnamed	10595930	10596910	1054.243376	+	.	1
2R	Unnamed	Unnamed	10618100	10619070	900.741005	+	.	1
2R	Unnamed	Unnamed	10674830	10675570	320.798532	+	.	1
2R	Unnamed	Unnamed	10684580	10685360	458.098097	+	.	1
2R	Unnamed	Unnamed	10706120	10706780	285.185586	+	.	1
2R	Unnamed	Unnamed	10717560	10718540	1062.347375	+	.	1
2R	Unnamed	Unnamed	10764740	10765540	421.612051	+	.	1
2R	Unnamed	Unnamed	10908910	10909420	267.136831	+	.	1
2R	Unnamed	Unnamed	10919150	10919920	325.992231	+	.	1
2R	Unnamed	Unnamed	10962920	10963900	891.597755	+	.	1
2R	Unnamed	Unnamed	10973500	10974290	449.996454	+	.	1
2R	Unnamed	Unnamed	11001070	11002050	932.328949	+	.	1
2R	Unnamed	Unnamed	11039910	11040690	517.183964	+	.	1
2R	Unnamed	Unnamed	11054420	11055320	400.213088	+	.	1
2R	Unnamed	Unnamed	11071540	11072390	390.106161	+	.	1
2R	Unnamed	Unnamed	11072520	11073500	1516.129262	+	.	1
2R	Unnamed	Unnamed	11092550	11093140	275.048449	+	.	1
2R	Unnamed	Unnamed	11116010	11116830	551.279142	+	.	1
2R	Unnamed	Unnamed	11144690	11145650	582.301142	+	.	1
2R	Unnamed	Unnamed	11168040	11168990	296.819493	+	.	1
2R	Unnamed	Unnamed	11174870	11175840	814.299174	+	.	1
2R	Unnamed	Unnamed	11183810	11185200	625.167658	+	.	1
2R	Unnamed	Unnamed	11202300	11202840	276.900092	+	.	1
2R	Unnamed	Unnamed	11202900	11203830	318.015288	+	.	1
2R	Unnamed	Unnamed	11231750	11232530	414.594264	+	.	1
2R	Unnamed	Unnamed	11251520	11252490	372.608230	+	.	1
2R	Unnamed	Unnamed	11364830	11365390	285.692586	+	.	1
2R	Unnamed	Unnamed	11366320	11367300	761.523450	+	.	1
2R	Unnamed	Unnamed	11450530	11451060	268.756260	+	.	1
2R	Unnamed	Unnamed	11475160	11476130	530.890973	+	.	1
2R	Unnamed	Unnamed	11492490	11493110	289.020196	+	.	1
2R	Unnamed	Unnamed	11527630	11528710	1278.608657	+	.	1
2R	Unnamed	Unnamed	11529370	11529960	272.447313	+	.	1
2R	Unnamed	Unnamed	11597460	11598050	272.246866	+	.	1
2R	Unnamed	Unnamed	11626050	11627030	1382.420026	+	.	1
2R	Unnamed	Unnamed	11629380	11630280	495.856777	+	.	1
2R	Unnamed	Unnamed	11633130	11633750	400.158994	+	.	1
2R	Unnamed	Unnamed	11636890	11637950	1490.342813	+	.	1
2R	Unnamed	Unnamed	11648210	11648920	279.943148	+	.	1
2R	Unnamed	Unnamed	11657410	11658380	425.142791	+	.	1
2R	Unnamed	Unnamed	11662480	11663470	1971.162441	+	.	1
2R	Unnamed	Unnamed	11665150	11665990	366.324711	+	.	1
2R	Unnamed	Unnamed	11892490	11893430	538.621267	+	.	1
2R	Unnamed	Unnamed	12054410	12055390	878.189655	+	.	1
2R	Unnamed	Unnamed	12088910	12089460	287.346139	+	.	1
2R	Unnamed	Unnamed	12098860	12101750	2354.460926	+	.	1
2R	Unnamed	Unnamed	12102030	12102990	451.553885	+	.	1
2R	Unnamed	Unnamed	12111180	12111720	288.622399	+	.	1
2R	Unnamed	Unnamed	12249170	12250150	1043.025287	+	.	1
2R	Unnamed	Unnamed	12252510	12253480	814.979621	+	.	1
2R	Unnamed	Unnamed	12261240	12261850	308.775255	+	.	1
2R	Unnamed	Unnamed	12269440	12270340	474.717807	+	.	1
2R	Unnamed	Unnamed	12271170	12272160	1704.176092	+	.	1
2R	Unnamed	Unnamed	12453680	12454650	670.916699	+	.	1
2R	Unnamed	Unnamed	12473860	12474740	365.150864	+	.	1
2R	Unnamed	Unnamed	12589370	12590030	310.926475	+	.	1
2R	Unnamed	Unnamed	12591990	12592760	447.737648	+	.	1
2R	Unnamed	Unnamed	12776600	12777340	314.453971	+	.	1
2R	Unnamed	Unnamed	12868310	12869190	374.615177	+	.	1
2R	Unnamed	Unnamed	12904320	12904900	277.489138	+	.	1
2R	Unnamed	Unnamed	12904930	12905700	292.465633	+	.	1
2R	Unnamed	Unnamed	12980360	12981200	398.636571	+	.	1
2R	Unnamed	Unnamed	12984210	12985170	407.526912	+	.	1
2R	Unnamed	Unnamed	12985430	12986260	330.260775	+	.	1
2R	Unnamed	Unnamed	12996110	12997740	351.474172	+	.	1
2R	Unnamed	Unnamed	13004750	13005400	289.389591	+	.	1
2R	Unnamed	Unnamed	13015260	13016240	964.806552	+	.	1
2R	Unnamed	Unnamed	13029480	13030290	349.626108	+	.	1
2R	Unnamed	Unnamed	13034980	13035760	458.295642	+	.	1
2R	Unnamed	Unnamed	13038560	13039340	324.476434	+	.	1
2R	Unnamed	Unnamed	13189690	13190470	354.273495	+	.	1
2R	Unnamed	Unnamed	13191120	13192110	1282.458906	+	.	1
2R	Unnamed	Unnamed	13303820	13304800	628.415557	+	.	1
2R	Unnamed	Unnamed	13312420	13313180	369.656776	+	.	1
2R	Unnamed	Unnamed	13315240	13316060	505.789791	+	.	1
2R	Unnamed	Unnamed	13327050	13327760	327.960327	+	.	1
2R	Unnamed	Unnamed	13337200	13337930	311.423693	+	.	1
2R	Unnamed	Unnamed	13365160	13365880	366.124288	+	.	1
2R	Unnamed	Unnamed	13490470	13491150	299.885781	+	.	1
2R	Unnamed	Unnamed	13501580	13502520	452.975430	+	.	1
2R	Unnamed	Unnamed	13576030	13576890	366.888266	+	.	1
2R	Unnamed	Unnamed	13592720	13593220	278.252656	+	.	1
2R	Unnamed	Unnamed	13619380	13620700	694.937610	+	.	1
2R	Unnamed	Unnamed	13622460	13623370	510.883057	+	.	1
2R	Unnamed	Unnamed	13628020	13628840	465.048370	+	.	1
2R	Unnamed	Unnamed	13629310	13630290	1674.465339	+	.	1
2R	Unnamed	Unnamed	13637670	13638600	446.631990	+	.	1
2R	Unnamed	Unnamed	13645300	13646050	291.056157	+	.	1
2R	Unnamed	Unnamed	13691300	13692290	893.017375	+	.	1
2R	Unnamed	Unnamed	13713890	13714780	415.072136	+	.	1
2R	Unnamed	Unnamed	13807780	13808660	333.058045	+	.	1
2R	Unnamed	Unnamed	13812420	13813360	500.795641	+	.	1
2R	Unnamed	Unnamed	13818020	13818970	565.962469	+	.	1
2R	Unnamed	Unnamed	13826200	13827190	1564.346298	+	.	1
2R	Unnamed	Unnamed	13897310	13898240	534.435908	+	.	1
2R	Unnamed	Unnamed	13913370	13914230	394.993237	+	.	1
2R	Unnamed	Unnamed	13925110	13926090	718.139361	+	.	1
2R	Unnamed	Unnamed	13940790	13941690	467.010655	+	.	1
2R	Unnamed	Unnamed	13946650	13947500	468.989328	+	.	1
2R	Unnamed	Unnamed	13957160	13958140	831.087314	+	.	1
2R	Unnamed	Unnamed	14015520	14016150	318.148834	+	.	1
2R	Unnamed	Unnamed	14030890	14031850	536.628937	+	.	1
2R	Unnamed	Unnamed	14040730	14041710	1105.122064	+	.	1
2R	Unnamed	Unnamed	14043840	14044820	914.009241	+	.	1
2R	Unnamed	Unnamed	14046630	14047440	409.661284	+	.	1
2R	Unnamed	Unnamed	14054740	14055510	429.788699	+	.	1
2R	Unnamed	Unnamed	14139710	14140470	278.102364	+	.	1
2R	Unnamed	Unnamed	14185080	14185580	267.817953	+	.	1
2R	Unnamed	Unnamed	14276670	14277480	437.088053	+	.	1
2R	Unnamed	Unnamed	14281280	14282090	292.933565	+	.	1
2R	Unnamed	Unnamed	14296200	14297040	299.615684	+	.	1
2R	Unnamed	Unnamed	14306890	14308490	786.566474	+	.	1
2R	Unnamed	Unnamed	14361380	14362280	460.199931	+	.	1
2R	Unnamed	Unnamed	14437090	14438080	1647.518000	+	.	1
2R	Unnamed	Unnamed	14439570	14440560	1274.294855	+	.	1
2R	Unnamed	Unnamed	14446650	14447590	561.478588	+	.	1
2R	Unnamed	Unnamed	14457750	14458900	1347.125566	+	.	1
2R	Unnamed	Unnamed	14526560	14527510	541.039061	+	.	1
2R	Unnamed	Unnamed	14533990	14534780	289.272854	+	.	1
2R	Unnamed	Unnamed	14655110	14655770	289.384405	+	.	1
2R	Unnamed	Unnamed	14658680	14659480	450.729973	+	.	1
2R	Unnamed	Unnamed	14691770	14692400	356.920863	+	.	1
2R	Unnamed	Unnamed	14713210	14714150	489.758644	+	.	1
2R	Unnamed	Unnamed	14715450	14716440	1726.805782	+	.	1
2R	Unnamed	Unnamed	14763250	14764210	344.921148	+	.	1
2R	Unnamed	Unnamed	14765230	14766380	719.468891	+	.	1
2R	Unnamed	Unnamed	14790490	14791090	292.656054	+	.	1
2R	Unnamed	Unnamed	14804100	14805080	870.222210	+	.	1
2R	Unnamed	Unnamed	14907840	14908830	2652.567820	+	.	1
2R	Unnamed	Unnamed	14954080	14954930	618.963078	+	.	1
2R	Unnamed	Unnamed	14958640	14959620	1326.070601	+	.	1
2R	Unnamed	Unnamed	14962350	14962880	272.320865	+	.	1
2R	Unnamed	Unnamed	14964230	14965210	627.810699	+	.	1
2R	Unnamed	Unnamed	14965270	14966090	593.871942	+	.	1
2R	Unnamed	Unnamed	15104550	15105770	1490.698458	+	.	1
2R	Unnamed	Unnamed	15329090	15329700	275.606921	+	.	1
2R	Unnamed	Unnamed	15330690	15331210	266.272716	+	.	1
2R	Unnamed	Unnamed	15349110	15350070	1004.801913	+	.	1
2R	Unnamed	Unnamed	15424620	15425610	2053.710547	+	.	1
2R	Unnamed	Unnamed	15428590	15429440	320.548291	+	.	1
2R	Unnamed	Unnamed	15582170	15583020	355.517764	+	.	1
2R	Unnamed	Unnamed	15588080	15588860	289.541778	+	.	1
2R	Unnamed	Unnamed	15610560	15611520	479.521425	+	.	1
2R	Unnamed	Unnamed	15640400	15641380	826.013826	+	.	1
2R	Unnamed	Unnamed	15648390	15649370	1100.468928	+	.	1
2R	Unnamed	Unnamed	15654380	15655550	1141.729353	+	.	1
2R	Unnamed	Unnamed	15659500	15660480	767.592343	+	.	1
2R	Unnamed	Unnamed	15675660	15676780	1171.009199	+	.	1
2R	Unnamed	Unnamed	15721720	15722610	357.381960	+	.	1
2R	Unnamed	Unnamed	15734640	15735530	387.474616	+	.	1
2R	Unnamed	Unnamed	15739010	15739830	319.960127	+	.	1
2R	Unnamed	Unnamed	15860940	15861670	304.459730	+	.	1
2R	Unnamed	Unnamed	15931190	15931940	381.612835	+	.	1
2R	Unnamed	Unnamed	16031980	16032950	390.151056	+	.	1
2R	Unnamed	Unnamed	16038740	16039290	272.982717	+	.	1
2R	Unnamed	Unnamed	16054560	16055510	612.617051	+	.	1
2R	Unnamed	Unnamed	16102830	16103550	405.648709	+	.	1
2R	Unnamed	Unnamed	16103600	16104500	376.650004	+	.	1
2R	Unnamed	Unnamed	16129810	16130760	1074.637846	+	.	1
2R	Unnamed	Unnamed	16179740	16180630	504.077435	+	.	1
2R	Unnamed	Unnamed	16187130	16187960	455.586944	+	.	1
2R	Unnamed	Unnamed	16206170	16206900	325.254294	+	.	1
2R	Unnamed	Unnamed	16220930	16221730	316.503943	+	.	1
2R	Unnamed	Unnamed	16270060	16271010	391.749320	+	.	1
2R	Unnamed	Unnamed	16278270	16279140	398.522828	+	.	1
2R	Unnamed	Unnamed	16298090	16298730	284.529161	+	.	1
2R	Unnamed	Unnamed	16302450	16303230	430.073758	+	.	1
2R	Unnamed	Unnamed	16330940	16331770	464.074183	+	.	1
2R	Unnamed	Unnamed	16338530	16339510	1116.927191	+	.	1
2R	Unnamed	Unnamed	16366100	16367080	1314.851147	+	.	1
2R	Unnamed	Unnamed	16376620	16377590	604.030690	+	.	1
2R	Unnamed	Unnamed	16389850	16390360	266.014672	+	.	1
2R	Unnamed	Unnamed	16390850	16391420	294.893164	+	.	1
2R	Unnamed	Unnamed	16404370	16405350	983.609665	+	.	1
2R	Unnamed	Unnamed	16410970	16411950	793.005788	+	.	1
2R	Unnamed	Unnamed	16427280	16428100	339.100684	+	.	1
2R	Unnamed	Unnamed	16499430	16500430	963.106831	+	.	1
2R	Unnamed	Unnamed	16537290	16538140	381.572506	+	.	1
2R	Unnamed	Unnamed	16565080	16565630	274.900225	+	.	1
2R	Unnamed	Unnamed	16579480	16581010	620.824545	+	.	1
2R	Unnamed	Unnamed	16583080	16584050	569.472645	+	.	1
2R	Unnamed	Unnamed	16702120	16702630	268.387713	+	.	1
2R	Unnamed	Unnamed	16764140	16764930	362.221165	+	.	1
2R	Unnamed	Unnamed	16833410	16834370	444.650178	+	.	1
2R	Unnamed	Unnamed	16856120	16857010	454.501409	+	.	1
2R	Unnamed	Unnamed	16932420	16932980	271.362355	+	.	1
2R	Unnamed	Unnamed	17027930	17028880	514.412975	+	.	1
2R	Unnamed	Unnamed	17097080	17098090	4777.224287	+	.	1
2R	Unnamed	Unnamed	17197620	17198380	306.063377	+	.	1
2R	Unnamed	Unnamed	17228850	17229480	278.301278	+	.	1
2R	Unnamed	Unnamed	17263440	17264410	458.045273	+	.	1
2R	Unnamed	Unnamed	17274810	17275780	682.410281	+	.	1
2R	Unnamed	Unnamed	17302230	17303210	1175.403851	+	.	1
2R	Unnamed	Unnamed	17303610	17304600	1274.174813	+	.	1
2R	Unnamed	Unnamed	17315930	17316830	451.004990	+	.	1
2R	Unnamed	Unnamed	17346320	17347200	366.001631	+	.	1
2R	Unnamed	Unnamed	17355650	17356630	675.617596	+	.	1
2R	Unnamed	Unnamed	17359950	17360590	281.117067	+	.	1
2R	Unnamed	Unnamed	17364500	17365230	366.719669	+	.	1
2R	Unnamed	Unnamed	17367150	17368070	300.353291	+	.	1
2R	Unnamed	Unnamed	17369010	17369570	296.544630	+	.	1
2R	Unnamed	Unnamed	17370640	17371430	323.079661	+	.	1
2R	Unnamed	Unnamed	17444080	17444610	266.794698	+	.	1
2R	Unnamed	Unnamed	17461830	17462690	837.988278	+	.	1
2R	Unnamed	Unnamed	17475860	17476850	3159.872000	+	.	1
2R	Unnamed	Unnamed	17547920	17548870	409.420927	+	.	1
2R	Unnamed	Unnamed	17592740	17593660	631.576948	+	.	1
2R	Unnamed	Unnamed	17707750	17708530	276.379735	+	.	1
2R	Unnamed	Unnamed	17716060	17717060	1723.757337	+	.	1
2R	Unnamed	Unnamed	17719090	17719690	276.609638	+	.	1
2R	Unnamed	Unnamed	17793780	17794760	976.070097	+	.	1
2R	Unnamed	Unnamed	17801430	17802970	470.908731	+	.	1
2R	Unnamed	Unnamed	17820470	17821450	1456.047062	+	.	1
2R	Unnamed	Unnamed	17851130	17852060	319.428509	+	.	1
2R	Unnamed	Unnamed	17855310	17856100	313.815401	+	.	1
2R	Unnamed	Unnamed	17962320	17963220	530.332794	+	.	1
2R	Unnamed	Unnamed	17968060	17968790	268.605505	+	.	1
2R	Unnamed	Unnamed	18002790	18003540	321.598597	+	.	1
2R	Unnamed	Unnamed	18005990	18006970	820.858263	+	.	1
2R	Unnamed	Unnamed	18008230	18008960	279.919614	+	.	1
2R	Unnamed	Unnamed	18061600	18062590	3614.294554	+	.	1
2R	Unnamed	Unnamed	18229380	18230350	787.003590	+	.	1
2R	Unnamed	Unnamed	18232190	18233170	1244.849540	+	.	1
2R	Unnamed	Unnamed	18309330	18310250	391.802262	+	.	1
2R	Unnamed	Unnamed	18342860	18343690	354.717683	+	.	1
2R	Unnamed	Unnamed	18355370	18356870	551.318507	+	.	1
2R	Unnamed	Unnamed	18377060	18378050	1897.830371	+	.	1
2R	Unnamed	Unnamed	18487740	18488420	337.493662	+	.	1
2R	Unnamed	Unnamed	18494660	18495430	378.665575	+	.	1
2R	Unnamed	Unnamed	18514460	18516080	1129.453164	+	.	1
2R	Unnamed	Unnamed	18582910	18583870	399.674221	+	.	1
2R	Unnamed	Unnamed	18611380	18612200	347.398975	+	.	1
2R	Unnamed	Unnamed	18653840	18654520	298.566000	+	.	1
2R	Unnamed	Unnamed	18688580	18689560	673.109611	+	.	1
2R	Unnamed	Unnamed	18717580	18718530	936.724706	+	.	1
2R	Unnamed	Unnamed	18735090	18735670	268.314108	+	.	1
2R	Unnamed	Unnamed	18736930	18737750	354.264095	+	.	1
2R	Unnamed	Unnamed	18747540	18748520	800.726383	+	.	1
2R	Unnamed	Unnamed	18752440	18753280	506.397244	+	.	1
2R	Unnamed	Unnamed	18798960	18799930	636.201507	+	.	1
2R	Unnamed	Unnamed	18800050	18801030	782.599806	+	.	1
2R	Unnamed	Unnamed	18802310	18803280	867.630971	+	.	1
2R	Unnamed	Unnamed	18805700	18806680	1232.441902	+	.	1
2R	Unnamed	Unnamed	18878910	18879630	301.246659	+	.	1
2R	Unnamed	Unnamed	18890230	18891020	278.865859	+	.	1
2R	Unnamed	Unnamed	18951290	18952000	280.676694	+	.	1
2R	Unnamed	Unnamed	18972840	18973680	276.945095	+	.	1
2R	Unnamed	Unnamed	18983290	18983800	273.294815	+	.	1
2R	Unnamed	Unnamed	19042270	19043220	424.895254	+	.	1
2R	Unnamed	Unnamed	19055900	19056690	393.279370	+	.	1
2R	Unnamed	Unnamed	19080020	19080630	306.685553	+	.	1
2R	Unnamed	Unnamed	19081870	19082840	704.265833	+	.	1
2R	Unnamed	Unnamed	19141580	19142560	1543.396751	+	.	1
2R	Unnamed	Unnamed	19142680	19143490	509.924312	+	.	1
2R	Unnamed	Unnamed	19143660	19144610	438.841348	+	.	1
2R	Unnamed	Unnamed	19164200	19164940	364.460028	+	.	1
2R	Unnamed	Unnamed	19199760	19200660	393.019824	+	.	1
2R	Unnamed	Unnamed	19246400	19247240	298.589049	+	.	1
2R	Unnamed	Unnamed	19275350	19275970	306.423156	+	.	1
2R	Unnamed	Unnamed	19292740	19293710	1037.334455	+	.	1
2R	Unnamed	Unnamed	19325180	19325950	328.219185	+	.	1
2R	Unnamed	Unnamed	19345020	19345740	321.934541	+	.	1
2R	Unnamed	Unnamed	19356110	19357570	880.617190	+	.	1
2R	Unnamed	Unnamed	19394920	19395620	280.080314	+	.	1
2R	Unnamed	Unnamed	19397900	19398700	307.150860	+	.	1
2R	Unnamed	Unnamed	19423860	19424840	665.291383	+	.	1
2R	Unnamed	Unnamed	19456610	19457410	437.110767	+	.	1
2R	Unnamed	Unnamed	19467800	19468800	987.376865	+	.	1
2R	Unnamed	Unnamed	19531670	19532510	363.481037	+	.	1
2R	Unnamed	Unnamed	19608470	19609230	339.842934	+	.	1
2R	Unnamed	Unnamed	19613000	19613770	339.842934	+	.	1
2R	Unnamed	Unnamed	19630320	19631290	1002.654148	+	.	1
2R	Unnamed	Unnamed	19655410	19656260	331.578330	+	.	1
2R	Unnamed	Unnamed	19690970	19691590	266.618200	+	.	1
2R	Unnamed	Unnamed	19715600	19716450	457.440897	+	.	1
2R	Unnamed	Unnamed	19722690	19724150	372.505074	+	.	1
2R	Unnamed	Unnamed	19787800	19788670	303.069534	+	.	1
2R	Unnamed	Unnamed	19941490	19942020	282.504431	+	.	1
2R	Unnamed	Unnamed	20110720	20111700	1058.973595	+	.	1
2R	Unnamed	Unnamed	20144880	20145650	325.718011	+	.	1
2R	Unnamed	Unnamed	20327240	20327990	287.381959	+	.	1
2R	Unnamed	Unnamed	20381900	20382880	723.141421	+	.	1
2R	Unnamed	Unnamed	20422530	20423410	317.677825	+	.	1
2R	Unnamed	Unnamed	20426450	20427240	406.183703	+	.	1
2R	Unnamed	Unnamed	20428880	20429840	603.691289	+	.	1
2R	Unnamed	Unnamed	20438850	20439770	373.862722	+	.	1
2R	Unnamed	Unnamed	20442440	20443170	330.292276	+	.	1
2R	Unnamed	Unnamed	20454990	20455650	278.521868	+	.	1
2R	Unnamed	Unnamed	20463910	20464510	275.530380	+	.	1
2R	Unnamed	Unnamed	20481500	20482250	364.912578	+	.	1
2R	Unnamed	Unnamed	20491850	20492760	518.418560	+	.	1
2R	Unnamed	Unnamed	20494310	20495470	1289.722608	+	.	1
2R	Unnamed	Unnamed	20510740	20511740	3684.626420	+	.	1
2R	Unnamed	Unnamed	20559220	20559900	289.624753	+	.	1
2R	Unnamed	Unnamed	20587590	20588340	290.433047	+	.	1
2R	Unnamed	Unnamed	20595790	20597190	659.068587	+	.	1
2R	Unnamed	Unnamed	20602420	20602970	288.514254	+	.	1
2R	Unnamed	Unnamed	20617620	20618150	294.731537	+	.	1
2R	Unnamed	Unnamed	20646980	20647670	313.540515	+	.	1
2R	Unnamed	Unnamed	20723630	20724290	303.316694	+	.	1
2R	Unnamed	Unnamed	20755930	20756520	290.778848	+	.	1
2R	Unnamed	Unnamed	20770870	20771840	583.590261	+	.	1
2R	Unnamed	Unnamed	20814570	20815130	294.146789	+	.	1
2R	Unnamed	Unnamed	20841660	20842640	891.669673	+	.	1
2R	Unnamed	Unnamed	20854390	20855040	287.762701	+	.	1
2R	Unnamed	Unnamed	20888280	20889260	1167.495526	+	.	1
2R	Unnamed	Unnamed	20895940	20896910	681.472813	+	.	1
2R	Unnamed	Unnamed	20897520	20898140	353.998120	+	.	1
2R	Unnamed	Unnamed	20906950	20907930	1035.612030	+	.	1
2R	Unnamed	Unnamed	20913400	20914530	1192.383422	+	.	1
2R	Unnamed	Unnamed	20914600	20915520	539.350373	+	.	1
2R	Unnamed	Unnamed	20915800	20916770	883.053688	+	.	1
2R	Unnamed	Unnamed	20919470	20920440	404.828895	+	.	1
2R	Unnamed	Unnamed	20932660	20933620	441.330805	+	.	1
2R	Unnamed	Unnamed	20934850	20935790	656.529318	+	.	1
2R	Unnamed	Unnamed	20943200	20944030	367.737790	+	.	1
2R	Unnamed	Unnamed	20960610	20961750	3074.240379	+	.	1
2R	Unnamed	Unnamed	20966220	20966860	279.398344	+	.	1
2R	Unnamed	Unnamed	20996350	20997610	812.045173	+	.	1
2R	Unnamed	Unnamed	21075660	21076430	329.564511	+	.	1
2R	Unnamed	Unnamed	21101250	21102230	1145.753332	+	.	1
2R	Unnamed	Unnamed	21159620	21160410	364.017175	+	.	1
2R	Unnamed	Unnamed	21174760	21175740	581.934848	+	.	1
2R	Unnamed	Unnamed	21194480	21195380	389.327227	+	.	1
2R	Unnamed	Unnamed	21200810	21201790	1158.284360	+	.	1
2R	Unnamed	Unnamed	21202870	21203650	302.939862	+	.	1
2R	Unnamed	Unnamed	21206070	21206780	301.501636	+	.	1
2R	Unnamed	Unnamed	21230360	21231320	526.468907	+	.	1
2R	Unnamed	Unnamed	21236530	21237310	309.746429	+	.	1
2R	Unnamed	Unnamed	21248570	21249400	782.782473	+	.	1
2R	Unnamed	Unnamed	21362600	21363570	571.239478	+	.	1
2R	Unnamed	Unnamed	21364220	21365170	417.068873	+	.	1
2R	Unnamed	Unnamed	21392470	21393090	284.693957	+	.	1
2R	Unnamed	Unnamed	21394770	21395560	370.394861	+	.	1
2R	Unnamed	Unnamed	21420900	21421890	1944.718913	+	.	1
2R	Unnamed	Unnamed	21435820	21436780	705.089885	+	.	1
2R	Unnamed	Unnamed	21446360	21447150	331.648181	+	.	1
2R	Unnamed	Unnamed	21450060	21451010	850.619861	+	.	1
2R	Unnamed	Unnamed	21453110	21453940	407.399730	+	.	1
2R	Unnamed	Unnamed	21502230	21503230	2787.438808	+	.	1
2R	Unnamed	Unnamed	21513920	21514830	431.423644	+	.	1
2R	Unnamed	Unnamed	21546110	21547080	819.643087	+	.	1
2R	Unnamed	Unnamed	21564090	21564880	534.474245	+	.	1
2R	Unnamed	Unnamed	21572880	21573620	289.099459	+	.	1
2R	Unnamed	Unnamed	21579530	21580500	417.029904	+	.	1
2R	Unnamed	Unnamed	21646180	21646970	301.751060	+	.	1
2R	Unnamed	Unnamed	21713540	21714140	296.100016	+	.	1
2R	Unnamed	Unnamed	21842740	21843720	1804.049018	+	.	1
2R	Unnamed	Unnamed	21898780	21899750	711.985255	+	.	1
2R	Unnamed	Unnamed	22045730	22046570	383.291074	+	.	1
2R	Unnamed	Unnamed	22046820	22047810	2594.282647	+	.	1
2R	Unnamed	Unnamed	22053000	22053870	584.199913	+	.	1
2R	Unnamed	Unnamed	22079990	22080920	444.996815	+	.	1
2R	Unnamed	Unnamed	22107980	22108670	276.172845	+	.	1
2R	Unnamed	Unnamed	22119880	22120630	387.952758	+	.	1
2R	Unnamed	Unnamed	22241760	22242720	650.553654	+	.	1
2R	Unnamed	Unnamed	22242760	22243570	320.785062	+	.	1
2R	Unnamed	Unnamed	22270260	22271780	1262.573283	+	.	1
2R	Unnamed	Unnamed	22317820	22318460	290.733011	+	.	1
2R	Unnamed	Unnamed	22335640	22336500	379.445719	+	.	1
2R	Unnamed	Unnamed	22372900	22373880	1180.029858	+	.	1
2R	Unnamed	Unnamed	22382470	22383480	2961.836722	+	.	1
2R	Unnamed	Unnamed	22464410	22465300	569.060118	+	.	1
2R	Unnamed	Unnamed	22513720	22514520	320.089686	+	.	1
2R	Unnamed	Unnamed	22617150	22618110	409.316655	+	.	1
2R	Unnamed	Unnamed	22678200	22679090	419.226203	+	.	1
2R	Unnamed	Unnamed	22684350	22684910	276.923890	+	.	1
2R	Unnamed	Unnamed	22685860	22686390	274.353664	+	.	1
2R	Unnamed	Unnamed	22742920	22744150	1282.680501	+	.	1
2R	Unnamed	Unnamed	22745310	22745810	265.627025	+	.	1
2R	Unnamed	Unnamed	22751680	22752460	318.741107	+	.	1
2R	Unnamed	Unnamed	22796480	22797460	1402.597567	+	.	1
2R	Unnamed	Unnamed	22859870	22860970	2285.375167	+	.	1
2R	Unnamed	Unnamed	22867580	22868230	275.565695	+	.	1
2R	Unnamed	Unnamed	22933950	22934580	292.125712	+	.	1
2R	Unnamed	Unnamed	23003490	23003990	269.786485	+	.	1
2R	Unnamed	Unnamed	23030340	23031310	741.044146	+	.	1
2R	Unnamed	Unnamed	23042730	23043650	525.224006	+	.	1
2R	Unnamed	Unnamed	23099280	23100240	465.197094	+	.	1
2R	Unnamed	Unnamed	23134440	23135330	391.179881	+	.	1
2R	Unnamed	Unnamed	23213900	23214680	295.541918	+	.	1
2R	Unnamed	Unnamed	23295760	23296750	2140.386920	+	.	1
2R	Unnamed	Unnamed	23436820	23437540	280.103593	+	.	1
2R	Unnamed	Unnamed	23506550	23507520	802.556728	+	.	1
2R	Unnamed	Unnamed	23572830	23573840	1313.609505	+	.	1
2R	Unnamed	Unnamed	23580280	23581230	612.680173	+	.	1
2R	Unnamed	Unnamed	23598460	23599330	417.133692	+	.	1
2R	Unnamed	Unnamed	23609280	23610110	301.648773	+	.	1
2R	Unnamed	Unnamed	23624250	23625100	470.038035	+	.	1
2R	Unnamed	Unnamed	23663260	23664170	333.516641	+	.	1
2R	Unnamed	Unnamed	23666440	23667420	1637.803790	+	.	1
2R	Unnamed	Unnamed	23706770	23707410	281.168229	+	.	1
2R	Unnamed	Unnamed	23759000	23759980	1333.168042	+	.	1
2R	Unnamed	Unnamed	23760170	23760840	300.321153	+	.	1
2R	Unnamed	Unnamed	23782570	23783400	336.674894	+	.	1
2R	Unnamed	Unnamed	23796010	23796990	1671.137078	+	.	1
2R	Unnamed	Unnamed	23873750	23874430	324.591254	+	.	1
2R	Unnamed	Unnamed	23909740	23910730	1877.546545	+	.	1
2R	Unnamed	Unnamed	24119410	24120170	301.353583	+	.	1
2R	Unnamed	Unnamed	24213510	24214140	302.346775	+	.	1
2R	Unnamed	Unnamed	24229430	24230410	1223.838119	+	.	1
2R	Unnamed	Unnamed	24292850	24293710	511.089953	+	.	1
2R	Unnamed	Unnamed	24303180	24303760	275.697726	+	.	1
2R	Unnamed	Unnamed	24329450	24330430	977.747932	+	.	1
2R	Unnamed	Unnamed	24331950	24332750	291.461614	+	.	1
2R	Unnamed	Unnamed	24389130	24390050	423.516068	+	.	1
2R	Unnamed	Unnamed	24538570	24539550	1809.407976	+	.	1
2R	Unnamed	Unnamed	24710950	24711810	344.717472	+	.	1
2R	Unnamed	Unnamed	24712380	24713380	1997.415649	+	.	1
2R	Unnamed	Unnamed	24727280	24727990	286.109352	+	.	1
2R	Unnamed	Unnamed	24738060	24738850	343.024282	+	.	1
2R	Unnamed	Unnamed	24741340	24742290	486.620755	+	.	1
2R	Unnamed	Unnamed	24767790	24768560	415.570636	+	.	1
2R	Unnamed	Unnamed	24809190	24810060	409.426708	+	.	1
2R	Unnamed	Unnamed	24844520	24845270	294.163784	+	.	1
2R	Unnamed	Unnamed	25113950	25114920	562.505773	+	.	1
2R	Unnamed	Unnamed	25267070	25267710	277.396926	+	.	1
3L	Unnamed	Unnamed	0	2580	369.457264	+	.	1
3L	Unnamed	Unnamed	2610	5790	369.457264	+	.	1
3L	Unnamed	Unnamed	5810	8990	369.457264	+	.	1
3L	Unnamed	Unnamed	9010	12190	369.457264	+	.	1
3L	Unnamed	Unnamed	12220	15390	369.457264	+	.	1
3L	Unnamed	Unnamed	15420	19050	369.457264	+	.	1
3L	Unnamed	Unnamed	19080	19920	365.797675	+	.	1
3L	Unnamed	Unnamed	40120	40840	341.708970	+	.	1
3L	Unnamed	Unnamed	130950	131940	2721.789589	+	.	1
3L	Unnamed	Unnamed	140530	141470	685.511251	+	.	1
3L	Unnamed	Unnamed	377680	378730	1363.172439	+	.	1
3L	Unnamed	Unnamed	392600	393390	361.379751	+	.	1
3L	Unnamed	Unnamed	492220	493180	673.785965	+	.	1
3L	Unnamed	Unnamed	539280	539920	313.604490	+	.	1
3L	Unnamed	Unnamed	543000	544830	2282.059816	+	.	1
3L	Unnamed	Unnamed	616580	617110	271.209608	+	.	1
3L	Unnamed	Unnamed	632970	633690	282.526446	+	.	1
3L	Unnamed	Unnamed	638690	639400	317.083910	+	.	1
3L	Unnamed	Unnamed	684950	685760	312.660996	+	.	1
3L	Unnamed	Unnamed	723290	724250	433.560740	+	.	1
3L	Unnamed	Unnamed	794150	794850	283.075140	+	.	1
3L	Unnamed	Unnamed	914560	915570	752.202914	+	.	1
3L	Unnamed	Unnamed	939030	939700	270.454197	+	.	1
3L	Unnamed	Unnamed	956930	957750	359.350484	+	.	1
3L	Unnamed	Unnamed	972570	973560	1461.778663	+	.	1
3L	Unnamed	Unnamed	1010780	1011750	510.153964	+	.	1
3L	Unnamed	Unnamed	1018860	1019640	324.545201	+	.	1
3L	Unnamed	Unnamed	1033840	1034610	420.442949	+	.	1
3L	Unnamed	Unnamed	1070480	1071350	316.562694	+	.	1
3L	Unnamed	Unnamed	1080120	1080900	356.019627	+	.	1
3L	Unnamed	Unnamed	1098420	1099380	609.487018	+	.	1
3L	Unnamed	Unnamed	1100390	1101330	430.461725	+	.	1
3L	Unnamed	Unnamed	1102160	1102920	346.988631	+	.	1
3L	Unnamed	Unnamed	1108430	1109250	393.953368	+	.	1
3L	Unnamed	Unnamed	1126940	1127890	530.002131	+	.	1
3L	Unnamed	Unnamed	1137540	1138560	765.482563	+	.	1
3L	Unnamed	Unnamed	1150410	1151200	348.991929	+	.	1
3L	Unnamed	Unnamed	1265180	1266160	1031.696219	+	.	1
3L	Unnamed	Unnamed	1335070	1335930	647.881708	+	.	1
3L	Unnamed	Unnamed	1365740	1366690	496.831799	+	.	1
3L	Unnamed	Unnamed	1485110	1486090	937.229214	+	.	1
3L	Unnamed	Unnamed	1537190	1537930	332.560178	+	.	1
3L	Unnamed	Unnamed	1577110	1578060	514.544786	+	.	1
3L	Unnamed	Unnamed	1586080	1586990	1018.506613	+	.	1
3L	Unnamed	Unnamed	1627780	1628710	456.849509	+	.	1
3L	Unnamed	Unnamed	1636610	1637580	852.364744	+	.	1
3L	Unnamed	Unnamed	1861180	1862010	325.642918	+	.	1
3L	Unnamed	Unnamed	1882920	1883870	520.085735	+	.	1
3L	Unnamed	Unnamed	1885130	1886040	327.696901	+	.	1
3L	Unnamed	Unnamed	1919270	1920250	711.161424	+	.	1
3L	Unnamed	Unnamed	1920640	1921560	371.662012	+	.	1
3L	Unnamed	Unnamed	2181830	2182800	612.300809	+	.	1
3L	Unnamed	Unnamed	2209400	2210300	349.456452	+	.	1
3L	Unnamed	Unnamed	2426920	2427890	785.254153	+	.	1
3L	Unnamed	Unnamed	2585580	2586510	513.648558	+	.	1
3L	Unnamed	Unnamed	2589580	2590550	742.962205	+	.	1
3L	Unnamed	Unnamed	2800320	2801130	417.732541	+	.	1
3L	Unnamed	Unnamed	2807920	2808840	774.266787	+	.	1
3L	Unnamed	Unnamed	2823220	2824040	428.618719	+	.	1
3L	Unnamed	Unnamed	2824560	2825210	266.405158	+	.	1
3L	Unnamed	Unnamed	2828520	2829340	421.683688	+	.	1
3L	Unnamed	Unnamed	2844010	2844980	529.788848	+	.	1
3L	Unnamed	Unnamed	2879190	2880070	312.015325	+	.	1
3L	Unnamed	Unnamed	2896110	2897080	519.015214	+	.	1
3L	Unnamed	Unnamed	2942390	2943280	334.407749	+	.	1
3L	Unnamed	Unnamed	3069560	3071150	605.589723	+	.	1
3L	Unnamed	Unnamed	3077600	3078330	302.021323	+	.	1
3L	Unnamed	Unnamed	3149050	3149890	418.065522	+	.	1
3L	Unnamed	Unnamed	3225820	3226790	803.597248	+	.	1
3L	Unnamed	Unnamed	3246230	3246840	301.916715	+	.	1
3L	Unnamed	Unnamed	3266830	3267800	330.137058	+	.	1
3L	Unnamed	Unnamed	3269610	3270580	448.540995	+	.	1
3L	Unnamed	Unnamed	3370920	3371670	348.809133	+	.	1
3L	Unnamed	Unnamed	3418120	3418640	268.129698	+	.	1
3L	Unnamed	Unnamed	3419160	3419990	327.079578	+	.	1
3L	Unnamed	Unnamed	3452530	3453500	617.149124	+	.	1
3L	Unnamed	Unnamed	3542320	3543120	490.405014	+	.	1
3L	Unnamed	Unnamed	3756470	3757440	635.794810	+	.	1
3L	Unnamed	Unnamed	3757600	3758140	282.271830	+	.	1
3L	Unnamed	Unnamed	3827830	3828800	704.156059	+	.	1
3L	Unnamed	Unnamed	3876670	3877490	444.882052	+	.	1
3L	Unnamed	Unnamed	3926010	3926890	393.220614	+	.	1
3L	Unnamed	Unnamed	3963130	3964730	3923.233427	+	.	1
3L	Unnamed	Unnamed	4000740	4001600	409.491868	+	.	1
3L	Unnamed	Unnamed	4133600	4134490	370.022781	+	.	1
3L	Unnamed	Unnamed	4189420	4190230	443.588660	+	.	1
3L	Unnamed	Unnamed	4226910	4227840	413.451254	+	.	1
3L	Unnamed	Unnamed	4233350	4234340	958.478884	+	.	1
3L	Unnamed	Unnamed	4363490	4364140	293.845657	+	.	1
3L	Unnamed	Unnamed	4370880	4371480	272.549409	+	.	1
3L	Unnamed	Unnamed	4375010	4375810	330.439287	+	.	1
3L	Unnamed	Unnamed	4379780	4380940	1162.041842	+	.	1
3L	Unnamed	Unnamed	4409570	4410420	448.917861	+	.	1
3L	Unnamed	Unnamed	4430000	4432570	1738.501154	+	.	1
3L	Unnamed	Unnamed	4574100	4575000	556.688059	+	.	1
3L	Unnamed	Unnamed	4581970	4583030	1648.412908	+	.	1
3L	Unnamed	Unnamed	4619370	4620340	426.002928	+	.	1
3L	Unnamed	Unnamed	4633510	4634020	268.184449	+	.	1
3L	Unnamed	Unnamed	4663450	4664200	296.374687	+	.	1
3L	Unnamed	Unnamed	4692200	4693010	379.644340	+	.	1
3L	Unnamed	Unnamed	4960110	4961100	2102.536252	+	.	1
3L	Unnamed	Unnamed	4967530	4968350	364.064271	+	.	1
3L	Unnamed	Unnamed	5058230	5058840	275.694885	+	.	1
3L	Unnamed	Unnamed	5067210	5067790	317.733689	+	.	1
3L	Unnamed	Unnamed	5163800	5164710	457.659444	+	.	1
3L	Unnamed	Unnamed	5178740	5179570	306.342026	+	.	1
3L	Unnamed	Unnamed	5184630	5185620	1563.450180	+	.	1
3L	Unnamed	Unnamed	5193120	5194090	526.010370	+	.	1
3L	Unnamed	Unnamed	5210220	5210930	279.900299	+	.	1
3L	Unnamed	Unnamed	5259020	5259810	368.575572	+	.	1
3L	Unnamed	Unnamed	5276840	5277720	957.061755	+	.	1
3L	Unnamed	Unnamed	5329090	5330000	481.407220	+	.	1
3L	Unnamed	Unnamed	5337010	5337720	300.589224	+	.	1
3L	Unnamed	Unnamed	5354430	5355200	299.255814	+	.	1
3L	Unnamed	Unnamed	5396480	5397470	1302.776514	+	.	1
3L	Unnamed	Unnamed	5402740	5403480	375.216941	+	.	1
3L	Unnamed	Unnamed	5450170	5450910	274.404851	+	.	1
3L	Unnamed	Unnamed	5550970	5551720	327.495893	+	.	1
3L	Unnamed	Unnamed	5611830	5612680	434.185061	+	.	1
3L	Unnamed	Unnamed	5630360	5631100	304.066344	+	.	1
3L	Unnamed	Unnamed	5639680	5640650	1015.006935	+	.	1
3L	Unnamed	Unnamed	5658180	5658990	473.035013	+	.	1
3L	Unnamed	Unnamed	5665100	5666090	1172.041315	+	.	1
3L	Unnamed	Unnamed	5672850	5673830	1109.842146	+	.	1
3L	Unnamed	Unnamed	5690340	5691830	860.225364	+	.	1
3L	Unnamed	Unnamed	5711210	5711970	342.840454	+	.	1
3L	Unnamed	Unnamed	5726130	5727130	2526.397065	+	.	1
3L	Unnamed	Unnamed	5728800	5729770	705.034331	+	.	1
3L	Unnamed	Unnamed	5750150	5750790	269.867411	+	.	1
3L	Unnamed	Unnamed	5840060	5841040	812.334475	+	.	1
3L	Unnamed	Unnamed	5843420	5844350	423.318224	+	.	1
3L	Unnamed	Unnamed	5881060	5881760	331.853712	+	.	1
3L	Unnamed	Unnamed	5926200	5927180	896.960987	+	.	1
3L	Unnamed	Unnamed	5975790	5976640	575.144673	+	.	1
3L	Unnamed	Unnamed	6000940	6001600	358.488675	+	.	1
3L	Unnamed	Unnamed	6044540	6045330	311.811480	+	.	1
3L	Unnamed	Unnamed	6116730	6117710	752.881202	+	.	1
3L	Unnamed	Unnamed	6164910	6165610	335.252164	+	.	1
3L	Unnamed	Unnamed	6184620	6185260	308.603939	+	.	1
3L	Unnamed	Unnamed	6620770	6621530	353.652854	+	.	1
3L	Unnamed	Unnamed	6629590	6630090	274.156189	+	.	1
3L	Unnamed	Unnamed	6630750	6631370	290.918772	+	.	1
3L	Unnamed	Unnamed	6645310	6646010	363.327474	+	.	1
3L	Unnamed	Unnamed	6687970	6688740	330.675139	+	.	1
3L	Unnamed	Unnamed	6716660	6717640	1026.523294	+	.	1
3L	Unnamed	Unnamed	6766800	6767590	342.634522	+	.	1
3L	Unnamed	Unnamed	6813620	6814600	912.636073	+	.	1
3L	Unnamed	Unnamed	6814790	6815460	268.837050	+	.	1
3L	Unnamed	Unnamed	6835900	6836660	395.366560	+	.	1
3L	Unnamed	Unnamed	6895150	6895890	306.633800	+	.	1
3L	Unnamed	Unnamed	6897850	6898810	396.407110	+	.	1
3L	Unnamed	Unnamed	6902730	6903240	267.091230	+	.	1
3L	Unnamed	Unnamed	6903920	6904680	327.286369	+	.	1
3L	Unnamed	Unnamed	6942970	6944070	2662.061239	+	.	1
3L	Unnamed	Unnamed	6963820	6964800	1302.749682	+	.	1
3L	Unnamed	Unnamed	6985520	6986500	1906.051200	+	.	1
3L	Unnamed	Unnamed	6997180	6998160	1021.880207	+	.	1
3L	Unnamed	Unnamed	7036460	7037040	274.287117	+	.	1
3L	Unnamed	Unnamed	7070160	7071020	396.477861	+	.	1
3L	Unnamed	Unnamed	7133940	7134900	507.635706	+	.	1
3L	Unnamed	Unnamed	7155990	7156960	698.654786	+	.	1
3L	Unnamed	Unnamed	7203550	7204550	1527.555553	+	.	1
3L	Unnamed	Unnamed	7218830	7219650	484.576994	+	.	1
3L	Unnamed	Unnamed	7224940	7226100	2386.204552	+	.	1
3L	Unnamed	Unnamed	7286580	7287110	267.684611	+	.	1
3L	Unnamed	Unnamed	7433290	7434080	294.903820	+	.	1
3L	Unnamed	Unnamed	7444220	7444830	277.452204	+	.	1
3L	Unnamed	Unnamed	7528960	7529570	285.665634	+	.	1
3L	Unnamed	Unnamed	7559260	7560050	266.437600	+	.	1
3L	Unnamed	Unnamed	7560230	7561200	771.917345	+	.	1
3L	Unnamed	Unnamed	7746700	7747680	893.435000	+	.	1
3L	Unnamed	Unnamed	7771980	7772960	2108.786967	+	.	1
3L	Unnamed	Unnamed	7804500	7805290	509.232289	+	.	1
3L	Unnamed	Unnamed	7821280	7822240	481.143734	+	.	1
3L	Unnamed	Unnamed	7832310	7833260	861.128095	+	.	1
3L	Unnamed	Unnamed	7833540	7834340	314.231661	+	.	1
3L	Unnamed	Unnamed	7854080	7855580	888.194148	+	.	1
3L	Unnamed	Unnamed	7867130	7867810	342.135653	+	.	1
3L	Unnamed	Unnamed	7947710	7948420	306.960657	+	.	1
3L	Unnamed	Unnamed	8003950	8004910	441.306754	+	.	1
3L	Unnamed	Unnamed	8034520	8035690	3998.330332	+	.	1
3L	Unnamed	Unnamed	8242900	8243890	1285.895988	+	.	1
3L	Unnamed	Unnamed	8273780	8274530	306.135298	+	.	1
3L	Unnamed	Unnamed	8285080	8285650	278.983712	+	.	1
3L	Unnamed	Unnamed	8327470	8328430	503.287386	+	.	1
3L	Unnamed	Unnamed	8331630	8332620	1777.102898	+	.	1
3L	Unnamed	Unnamed	8381320	8382170	382.963225	+	.	1
3L	Unnamed	Unnamed	8449990	8450550	273.508659	+	.	1
3L	Unnamed	Unnamed	8454600	8455570	959.545946	+	.	1
3L	Unnamed	Unnamed	8456040	8457020	1060.224521	+	.	1
3L	Unnamed	Unnamed	8498210	8498980	349.120926	+	.	1
3L	Unnamed	Unnamed	8505220	8505890	336.027460	+	.	1
3L	Unnamed	Unnamed	8512210	8513200	2245.986882	+	.	1
3L	Unnamed	Unnamed	8559940	8560890	490.625686	+	.	1
3L	Unnamed	Unnamed	8765830	8766760	461.725802	+	.	1
3L	Unnamed	Unnamed	8766880	8767620	307.919224	+	.	1
3L	Unnamed	Unnamed	8884950	8885690	300.544739	+	.	1
3L	Unnamed	Unnamed	8913490	8914340	332.966122	+	.	1
3L	Unnamed	Unnamed	8978470	8979430	604.014847	+	.	1
3L	Unnamed	Unnamed	9018990	9019970	588.420812	+	.	1
3L	Unnamed	Unnamed	9057810	9058580	370.641264	+	.	1
3L	Unnamed	Unnamed	9108120	9108800	296.752622	+	.	1
3L	Unnamed	Unnamed	9110160	9110770	291.153562	+	.	1
3L	Unnamed	Unnamed	9125130	9125900	322.823492	+	.	1
3L	Unnamed	Unnamed	9126700	9128340	1953.258037	+	.	1
3L	Unnamed	Unnamed	9152180	9153070	368.147925	+	.	1
3L	Unnamed	Unnamed	9154430	9155900	1021.847735	+	.	1
3L	Unnamed	Unnamed	9170060	9170860	393.272893	+	.	1
3L	Unnamed	Unnamed	9179060	9180030	634.115464	+	.	1
3L	Unnamed	Unnamed	9187950	9188840	540.159328	+	.	1
3L	Unnamed	Unnamed	9189830	9190810	1234.996321	+	.	1
3L	Unnamed	Unnamed	9247540	9248310	410.309908	+	.	1
3L	Unnamed	Unnamed	9266790	9267760	629.436578	+	.	1
3L	Unnamed	Unnamed	9279710	9280630	500.443671	+	.	1
3L	Unnamed	Unnamed	9301250	9301840	265.800240	+	.	1
3L	Unnamed	Unnamed	9302760	9303320	272.511404	+	.	1
3L	Unnamed	Unnamed	9312870	9313460	295.187834	+	.	1
3L	Unnamed	Unnamed	9315600	9316420	331.725614	+	.	1
3L	Unnamed	Unnamed	9373210	9374150	593.991974	+	.	1
3L	Unnamed	Unnamed	9398300	9398940	267.221479	+	.	1
3L	Unnamed	Unnamed	9400790	9402440	638.967825	+	.	1
3L	Unnamed	Unnamed	9431600	9432550	409.849854	+	.	1
3L	Unnamed	Unnamed	9468980	9469530	288.691105	+	.	1
3L	Unnamed	Unnamed	9525340	9526150	350.474011	+	.	1
3L	Unnamed	Unnamed	9675310	9676290	1218.161428	+	.	1
3L	Unnamed	Unnamed	9677860	9678850	1714.113264	+	.	1
3L	Unnamed	Unnamed	9688170	9689140	753.447405	+	.	1
3L	Unnamed	Unnamed	9689570	9690250	270.866035	+	.	1
3L	Unnamed	Unnamed	9692320	9693040	311.195066	+	.	1
3L	Unnamed	Unnamed	9693340	9694120	434.537282	+	.	1
3L	Unnamed	Unnamed	9787210	9788030	329.454526	+	.	1
3L	Unnamed	Unnamed	9813520	9814140	306.605414	+	.	1
3L	Unnamed	Unnamed	9816900	9817700	313.844612	+	.	1
3L	Unnamed	Unnamed	9916370	9917120	288.865544	+	.	1
3L	Unnamed	Unnamed	9921010	9921990	1306.157865	+	.	1
3L	Unnamed	Unnamed	10028030	10028860	391.342758	+	.	1
3L	Unnamed	Unnamed	10034370	10035340	862.684219	+	.	1
3L	Unnamed	Unnamed	10053980	10054650	305.320207	+	.	1
3L	Unnamed	Unnamed	10058840	10059510	288.475474	+	.	1
3L	Unnamed	Unnamed	10193520	10194550	1177.905722	+	.	1
3L	Unnamed	Unnamed	10253970	10254960	1245.729407	+	.	1
3L	Unnamed	Unnamed	10298790	10299580	306.209217	+	.	1
3L	Unnamed	Unnamed	10307710	10308690	980.986707	+	.	1
3L	Unnamed	Unnamed	10324830	10326180	1205.335001	+	.	1
3L	Unnamed	Unnamed	10357540	10358520	1399.504817	+	.	1
3L	Unnamed	Unnamed	10360130	10360830	310.303598	+	.	1
3L	Unnamed	Unnamed	10411660	10412630	499.487738	+	.	1
3L	Unnamed	Unnamed	10516250	10517020	340.015334	+	.	1
3L	Unnamed	Unnamed	10517380	10518280	373.829069	+	.	1
3L	Unnamed	Unnamed	10521210	10522180	929.932667	+	.	1
3L	Unnamed	Unnamed	10567570	10569370	973.867136	+	.	1
3L	Unnamed	Unnamed	10572490	10573230	279.269105	+	.	1
3L	Unnamed	Unnamed	10586280	10586960	310.945992	+	.	1
3L	Unnamed	Unnamed	10659860	10660840	809.906652	+	.	1
3L	Unnamed	Unnamed	10665100	10665970	352.762277	+	.	1
3L	Unnamed	Unnamed	10666090	10667030	459.893919	+	.	1
3L	Unnamed	Unnamed	10673830	10674810	1024.352760	+	.	1
3L	Unnamed	Unnamed	10681510	10682380	375.320040	+	.	1
3L	Unnamed	Unnamed	10700430	10701190	347.824894	+	.	1
3L	Unnamed	Unnamed	10702110	10702660	321.113103	+	.	1
3L	Unnamed	Unnamed	10707230	10708060	344.121574	+	.	1
3L	Unnamed	Unnamed	10722330	10723310	1153.313865	+	.	1
3L	Unnamed	Unnamed	10736690	10737880	2416.777960	+	.	1
3L	Unnamed	Unnamed	10739040	10740750	3247.990334	+	.	1
3L	Unnamed	Unnamed	10742410	10743390	698.858116	+	.	1
3L	Unnamed	Unnamed	10775810	10776380	309.697774	+	.	1
3L	Unnamed	Unnamed	10793190	10794170	2147.131773	+	.	1
3L	Unnamed	Unnamed	10806460	10807260	326.859030	+	.	1
3L	Unnamed	Unnamed	10810610	10811590	1390.415052	+	.	1
3L	Unnamed	Unnamed	10813300	10814290	620.380558	+	.	1
3L	Unnamed	Unnamed	10829030	10829950	592.189572	+	.	1
3L	Unnamed	Unnamed	10856180	10857910	2159.219320	+	.	1
3L	Unnamed	Unnamed	10861640	10862530	476.661990	+	.	1
3L	Unnamed	Unnamed	10898360	10899140	298.080182	+	.	1
3L	Unnamed	Unnamed	11007240	11008220	1212.904892	+	.	1
3L	Unnamed	Unnamed	11008850	11009460	296.759788	+	.	1
3L	Unnamed	Unnamed	11009980	11011040	2487.395366	+	.	1
3L	Unnamed	Unnamed	11046250	11047260	1775.190075	+	.	1
3L	Unnamed	Unnamed	11119950	11120790	357.147476	+	.	1
3L	Unnamed	Unnamed	11196590	11197570	841.138127	+	.	1
3L	Unnamed	Unnamed	11214310	11216210	2058.785821	+	.	1
3L	Unnamed	Unnamed	11242420	11243400	1438.558226	+	.	1
3L	Unnamed	Unnamed	11245650	11246650	2327.753050	+	.	1
3L	Unnamed	Unnamed	11254200	11255140	437.345310	+	.	1
3L	Unnamed	Unnamed	11255610	11256290	279.100263	+	.	1
3L	Unnamed	Unnamed	11294400	11295410	1444.069019	+	.	1
3L	Unnamed	Unnamed	11359900	11360810	335.210725	+	.	1
3L	Unnamed	Unnamed	11365170	11365960	547.530562	+	.	1
3L	Unnamed	Unnamed	11534170	11535050	321.359765	+	.	1
3L	Unnamed	Unnamed	11553040	11553730	360.278521	+	.	1
3L	Unnamed	Unnamed	11556980	11557960	1018.300255	+	.	1
3L	Unnamed	Unnamed	11596200	11597180	893.540430	+	.	1
3L	Unnamed	Unnamed	11601850	11602370	268.379244	+	.	1
3L	Unnamed	Unnamed	11679950	11680720	305.936754	+	.	1
3L	Unnamed	Unnamed	11707610	11708420	299.996507	+	.	1
3L	Unnamed	Unnamed	11712020	11712940	366.971671	+	.	1
3L	Unnamed	Unnamed	12101560	12102330	352.653702	+	.	1
3L	Unnamed	Unnamed	12124080	12124660	279.749432	+	.	1
3L	Unnamed	Unnamed	12214650	12215580	497.190618	+	.	1
3L	Unnamed	Unnamed	12231680	12232650	1113.279085	+	.	1
3L	Unnamed	Unnamed	12246250	12247000	271.687641	+	.	1
3L	Unnamed	Unnamed	12308070	12308650	359.603357	+	.	1
3L	Unnamed	Unnamed	12311990	12312740	376.182544	+	.	1
3L	Unnamed	Unnamed	12318340	12318990	303.367778	+	.	1
3L	Unnamed	Unnamed	12330960	12331770	347.184821	+	.	1
3L	Unnamed	Unnamed	12467830	12468510	341.504562	+	.	1
3L	Unnamed	Unnamed	12580550	12581530	1300.096636	+	.	1
3L	Unnamed	Unnamed	12606550	12607480	385.630683	+	.	1
3L	Unnamed	Unnamed	12627380	12628360	861.102768	+	.	1
3L	Unnamed	Unnamed	12700820	12701440	306.722791	+	.	1
3L	Unnamed	Unnamed	12804050	12805260	553.910052	+	.	1
3L	Unnamed	Unnamed	12892100	12893070	514.737941	+	.	1
3L	Unnamed	Unnamed	12894710	12895410	286.488174	+	.	1
3L	Unnamed	Unnamed	12947200	12948170	551.996534	+	.	1
3L	Unnamed	Unnamed	13236570	13237560	2332.604190	+	.	1
3L	Unnamed	Unnamed	13476920	13477950	1599.947031	+	.	1
3L	Unnamed	Unnamed	13600910	13601890	602.636546	+	.	1
3L	Unnamed	Unnamed	13613710	13614680	887.581835	+	.	1
3L	Unnamed	Unnamed	13629100	13630110	6445.672631	+	.	1
3L	Unnamed	Unnamed	13635720	13636630	399.527878	+	.	1
3L	Unnamed	Unnamed	13638550	13639520	460.063786	+	.	1
3L	Unnamed	Unnamed	13676620	13677410	431.664773	+	.	1
3L	Unnamed	Unnamed	13716210	13717000	352.610455	+	.	1
3L	Unnamed	Unnamed	13789480	13789990	268.917257	+	.	1
3L	Unnamed	Unnamed	13823870	13824840	575.835325	+	.	1
3L	Unnamed	Unnamed	13875630	13876590	1017.557398	+	.	1
3L	Unnamed	Unnamed	13884500	13885400	361.309801	+	.	1
3L	Unnamed	Unnamed	13887080	13888000	399.101736	+	.	1
3L	Unnamed	Unnamed	13893180	13893940	344.525014	+	.	1
3L	Unnamed	Unnamed	13901490	13902510	1057.817467	+	.	1
3L	Unnamed	Unnamed	13904100	13905100	2153.725760	+	.	1
3L	Unnamed	Unnamed	13919710	13920390	284.345287	+	.	1
3L	Unnamed	Unnamed	13924940	13925910	689.978376	+	.	1
3L	Unnamed	Unnamed	13949130	13950110	1221.872106	+	.	1
3L	Unnamed	Unnamed	13980190	13981010	372.500301	+	.	1
3L	Unnamed	Unnamed	13991130	13992340	917.004784	+	.	1
3L	Unnamed	Unnamed	14037920	14038900	683.854092	+	.	1
3L	Unnamed	Unnamed	14107870	14108840	721.655380	+	.	1
3L	Unnamed	Unnamed	14131170	14132010	464.799615	+	.	1
3L	Unnamed	Unnamed	14177460	14178560	1345.258632	+	.	1
3L	Unnamed	Unnamed	14219530	14220230	277.228458	+	.	1
3L	Unnamed	Unnamed	14550840	14551820	501.827861	+	.	1
3L	Unnamed	Unnamed	14580130	14581110	978.605731	+	.	1
3L	Unnamed	Unnamed	14634270	14635090	322.154827	+	.	1
3L	Unnamed	Unnamed	14756050	14757890	1021.257899	+	.	1
3L	Unnamed	Unnamed	14780750	14781640	496.796882	+	.	1
3L	Unnamed	Unnamed	14785260	14785830	265.181490	+	.	1
3L	Unnamed	Unnamed	14851640	14852620	804.352258	+	.	1
3L	Unnamed	Unnamed	14882530	14883160	278.278329	+	.	1
3L	Unnamed	Unnamed	14887550	14888540	2034.157165	+	.	1
3L	Unnamed	Unnamed	15093990	15094790	296.186338	+	.	1
3L	Unnamed	Unnamed	15104130	15105050	431.054526	+	.	1
3L	Unnamed	Unnamed	15275570	15276430	638.316807	+	.	1
3L	Unnamed	Unnamed	15507210	15508080	335.254181	+	.	1
3L	Unnamed	Unnamed	15514070	15515020	394.713499	+	.	1
3L	Unnamed	Unnamed	15540570	15541430	370.150454	+	.	1
3L	Unnamed	Unnamed	15619420	15620400	1037.411710	+	.	1
3L	Unnamed	Unnamed	15624970	15625700	342.226657	+	.	1
3L	Unnamed	Unnamed	15625840	15626510	335.874211	+	.	1
3L	Unnamed	Unnamed	15728950	15729930	1203.660185	+	.	1
3L	Unnamed	Unnamed	15825300	15826190	438.161553	+	.	1
3L	Unnamed	Unnamed	15862850	15863790	427.952002	+	.	1
3L	Unnamed	Unnamed	15893780	15894550	438.748822	+	.	1
3L	Unnamed	Unnamed	15911340	15912190	633.583668	+	.	1
3L	Unnamed	Unnamed	15924200	15924880	318.638408	+	.	1
3L	Unnamed	Unnamed	15988000	15988970	568.468432	+	.	1
3L	Unnamed	Unnamed	16004080	16004720	351.299084	+	.	1
3L	Unnamed	Unnamed	16028440	16029220	302.161349	+	.	1
3L	Unnamed	Unnamed	16043400	16044220	664.335094	+	.	1
3L	Unnamed	Unnamed	16046870	16047840	567.133883	+	.	1
3L	Unnamed	Unnamed	16049770	16050740	937.429806	+	.	1
3L	Unnamed	Unnamed	16052080	16053340	902.651683	+	.	1
3L	Unnamed	Unnamed	16157230	16158090	309.536424	+	.	1
3L	Unnamed	Unnamed	16161890	16162870	1091.325188	+	.	1
3L	Unnamed	Unnamed	16163890	16164860	574.869362	+	.	1
3L	Unnamed	Unnamed	16174100	16174890	473.069942	+	.	1
3L	Unnamed	Unnamed	16192590	16193570	965.202245	+	.	1
3L	Unnamed	Unnamed	16211060	16212030	916.079596	+	.	1
3L	Unnamed	Unnamed	16222280	16223250	497.728418	+	.	1
3L	Unnamed	Unnamed	16240890	16241850	457.650241	+	.	1
3L	Unnamed	Unnamed	16243560	16244530	835.718352	+	.	1
3L	Unnamed	Unnamed	16251960	16252830	471.952498	+	.	1
3L	Unnamed	Unnamed	16288030	16289010	1157.962821	+	.	1
3L	Unnamed	Unnamed	16377600	16378400	436.559462	+	.	1
3L	Unnamed	Unnamed	16408350	16409320	569.926295	+	.	1
3L	Unnamed	Unnamed	16410140	16412080	1182.865565	+	.	1
3L	Unnamed	Unnamed	16489180	16490030	300.407507	+	.	1
3L	Unnamed	Unnamed	16528010	16528990	848.174733	+	.	1
3L	Unnamed	Unnamed	16561300	16562180	558.014865	+	.	1
3L	Unnamed	Unnamed	16647190	16647700	277.938041	+	.	1
3L	Unnamed	Unnamed	16667750	16668420	318.831908	+	.	1
3L	Unnamed	Unnamed	16689740	16690710	631.137014	+	.	1
3L	Unnamed	Unnamed	16799820	16800580	335.085707	+	.	1
3L	Unnamed	Unnamed	16824660	16825310	307.158345	+	.	1
3L	Unnamed	Unnamed	16828900	16829540	265.001035	+	.	1
3L	Unnamed	Unnamed	16829640	16830620	1137.954331	+	.	1
3L	Unnamed	Unnamed	16986440	16987350	465.667098	+	.	1
3L	Unnamed	Unnamed	17003440	17004340	418.987932	+	.	1
3L	Unnamed	Unnamed	17011880	17012690	339.899532	+	.	1
3L	Unnamed	Unnamed	17031750	17032720	566.930034	+	.	1
3L	Unnamed	Unnamed	17058870	17059810	402.108880	+	.	1
3L	Unnamed	Unnamed	17072630	17073330	277.289253	+	.	1
3L	Unnamed	Unnamed	17082630	17083480	331.138954	+	.	1
3L	Unnamed	Unnamed	17097600	17098250	278.570403	+	.	1
3L	Unnamed	Unnamed	17100060	17101010	647.896376	+	.	1
3L	Unnamed	Unnamed	17118720	17119540	385.648838	+	.	1
3L	Unnamed	Unnamed	17124250	17125240	957.779952	+	.	1
3L	Unnamed	Unnamed	17128860	17129690	321.722905	+	.	1
3L	Unnamed	Unnamed	17134830	17136560	693.099957	+	.	1
3L	Unnamed	Unnamed	17149380	17150520	829.335818	+	.	1
3L	Unnamed	Unnamed	17157460	17158430	445.020886	+	.	1
3L	Unnamed	Unnamed	17159330	17160120	562.528956	+	.	1
3L	Unnamed	Unnamed	17174750	17175420	287.449670	+	.	1
3L	Unnamed	Unnamed	17222690	17223540	361.472648	+	.	1
3L	Unnamed	Unnamed	17228350	17229180	321.253432	+	.	1
3L	Unnamed	Unnamed	17336130	17337010	293.216530	+	.	1
3L	Unnamed	Unnamed	17349450	17350270	485.054406	+	.	1
3L	Unnamed	Unnamed	17421110	17422080	492.604622	+	.	1
3L	Unnamed	Unnamed	17441300	17442100	401.520412	+	.	1
3L	Unnamed	Unnamed	17448350	17448880	326.453412	+	.	1
3L	Unnamed	Unnamed	17486930	17487710	420.369069	+	.	1
3L	Unnamed	Unnamed	17500310	17500890	268.599321	+	.	1
3L	Unnamed	Unnamed	17563300	17564300	1722.997627	+	.	1
3L	Unnamed	Unnamed	17566400	17567090	298.289443	+	.	1
3L	Unnamed	Unnamed	17569790	17570600	362.787889	+	.	1
3L	Unnamed	Unnamed	17571870	17572610	303.986688	+	.	1
3L	Unnamed	Unnamed	17576250	17577160	458.365666	+	.	1
3L	Unnamed	Unnamed	17577450	17578490	1437.421511	+	.	1
3L	Unnamed	Unnamed	17590300	17591290	1749.330071	+	.	1
3L	Unnamed	Unnamed	17606420	17607410	1723.923214	+	.	1
3L	Unnamed	Unnamed	17608460	17609420	401.790656	+	.	1
3L	Unnamed	Unnamed	17611780	17612610	385.188127	+	.	1
3L	Unnamed	Unnamed	17658720	17659700	923.216621	+	.	1
3L	Unnamed	Unnamed	17668310	17669090	343.725156	+	.	1
3L	Unnamed	Unnamed	17700920	17701560	279.976157	+	.	1
3L	Unnamed	Unnamed	17768500	17769250	319.963397	+	.	1
3L	Unnamed	Unnamed	17778450	17779050	265.928932	+	.	1
3L	Unnamed	Unnamed	17949990	17950550	285.252087	+	.	1
3L	Unnamed	Unnamed	17964490	17965460	736.313328	+	.	1
3L	Unnamed	Unnamed	17968390	17969370	679.913576	+	.	1
3L	Unnamed	Unnamed	17970860	17971580	335.586907	+	.	1
3L	Unnamed	Unnamed	17972120	17973600	664.574319	+	.	1
3L	Unnamed	Unnamed	17979380	17980180	482.554237	+	.	1
3L	Unnamed	Unnamed	17981480	17982240	331.947205	+	.	1
3L	Unnamed	Unnamed	17986270	17987090	442.356305	+	.	1
3L	Unnamed	Unnamed	17995040	17996020	1393.562655	+	.	1
3L	Unnamed	Unnamed	18020620	18021590	769.982265	+	.	1
3L	Unnamed	Unnamed	18021750	18023380	972.307832	+	.	1
3L	Unnamed	Unnamed	18029190	18030080	458.881504	+	.	1
3L	Unnamed	Unnamed	18033520	18034460	433.796649	+	.	1
3L	Unnamed	Unnamed	18077500	18078480	841.585275	+	.	1
3L	Unnamed	Unnamed	18078880	18079690	482.740220	+	.	1
3L	Unnamed	Unnamed	18083670	18084480	358.031076	+	.	1
3L	Unnamed	Unnamed	18085580	18086260	298.249061	+	.	1
3L	Unnamed	Unnamed	18105510	18106160	301.090018	+	.	1
3L	Unnamed	Unnamed	18147810	18148790	1036.725144	+	.	1
3L	Unnamed	Unnamed	18186520	18187490	582.331531	+	.	1
3L	Unnamed	Unnamed	18220890	18221690	268.695489	+	.	1
3L	Unnamed	Unnamed	18344940	18345910	522.973688	+	.	1
3L	Unnamed	Unnamed	18439580	18440550	1012.715816	+	.	1
3L	Unnamed	Unnamed	18640370	18641320	508.059682	+	.	1
3L	Unnamed	Unnamed	18756820	18757910	980.883607	+	.	1
3L	Unnamed	Unnamed	18759090	18759730	347.209286	+	.	1
3L	Unnamed	Unnamed	18765460	18766440	1050.262183	+	.	1
3L	Unnamed	Unnamed	18771200	18772260	587.703227	+	.	1
3L	Unnamed	Unnamed	18787510	18788510	3142.294356	+	.	1
3L	Unnamed	Unnamed	18792520	18793490	619.503927	+	.	1
3L	Unnamed	Unnamed	18799870	18800870	1059.437147	+	.	1
3L	Unnamed	Unnamed	18845840	18846810	913.695007	+	.	1
3L	Unnamed	Unnamed	18922940	18923910	474.380216	+	.	1
3L	Unnamed	Unnamed	18946710	18947670	532.184808	+	.	1
3L	Unnamed	Unnamed	19071770	19072750	1444.396695	+	.	1
3L	Unnamed	Unnamed	19086850	19087480	278.493772	+	.	1
3L	Unnamed	Unnamed	19221480	19222070	274.205770	+	.	1
3L	Unnamed	Unnamed	19431980	19432830	367.422762	+	.	1
3L	Unnamed	Unnamed	19468850	19469820	913.483038	+	.	1
3L	Unnamed	Unnamed	19559090	19560070	809.126397	+	.	1
3L	Unnamed	Unnamed	19689800	19690780	844.090481	+	.	1
3L	Unnamed	Unnamed	19692070	19693020	523.302330	+	.	1
3L	Unnamed	Unnamed	19730770	19731940	970.368338	+	.	1
3L	Unnamed	Unnamed	19762190	19763350	970.368338	+	.	1
3L	Unnamed	Unnamed	19890260	19891110	475.058657	+	.	1
3L	Unnamed	Unnamed	19894860	19896070	725.892240	+	.	1
3L	Unnamed	Unnamed	19928800	19929790	1861.032082	+	.	1
3L	Unnamed	Unnamed	20103960	20105560	600.262297	+	.	1
3L	Unnamed	Unnamed	20156860	20157830	723.532918	+	.	1
3L	Unnamed	Unnamed	20348450	20350030	1272.434614	+	.	1
3L	Unnamed	Unnamed	20364750	20365720	466.899142	+	.	1
3L	Unnamed	Unnamed	20398390	20399160	286.654684	+	.	1
3L	Unnamed	Unnamed	20442600	20443580	1222.987746	+	.	1
3L	Unnamed	Unnamed	20517100	20518030	610.936391	+	.	1
3L	Unnamed	Unnamed	20620430	20621320	373.061677	+	.	1
3L	Unnamed	Unnamed	20695160	20696170	1139.545202	+	.	1
3L	Unnamed	Unnamed	20730040	20730800	306.589753	+	.	1
3L	Unnamed	Unnamed	20739970	20740740	375.312437	+	.	1
3L	Unnamed	Unnamed	20785120	20785910	389.497782	+	.	1
3L	Unnamed	Unnamed	20884340	20885270	484.604772	+	.	1
3L	Unnamed	Unnamed	20949190	20950100	793.559959	+	.	1
3L	Unnamed	Unnamed	21007930	21008440	268.808720	+	.	1
3L	Unnamed	Unnamed	21008560	21009550	1034.412758	+	.	1
3L	Unnamed	Unnamed	21024830	21027030	1324.159780	+	.	1
3L	Unnamed	Unnamed	21047440	21048430	1256.621307	+	.	1
3L	Unnamed	Unnamed	21049100	21050080	759.106812	+	.	1
3L	Unnamed	Unnamed	21190640	21191200	279.673130	+	.	1
3L	Unnamed	Unnamed	21191600	21192580	713.995426	+	.	1
3L	Unnamed	Unnamed	21193470	21194130	332.263467	+	.	1
3L	Unnamed	Unnamed	21202480	21203460	939.787051	+	.	1
3L	Unnamed	Unnamed	21225460	21226340	383.198626	+	.	1
3L	Unnamed	Unnamed	21252090	21252860	295.938414	+	.	1
3L	Unnamed	Unnamed	21330840	21331530	349.867245	+	.	1
3L	Unnamed	Unnamed	21476240	21477410	6877.275804	+	.	1
3L	Unnamed	Unnamed	21479330	21480250	660.839060	+	.	1
3L	Unnamed	Unnamed	21485030	21485910	391.680712	+	.	1
3L	Unnamed	Unnamed	21498090	21499130	2089.843123	+	.	1
3L	Unnamed	Unnamed	21644790	21645390	268.078318	+	.	1
3L	Unnamed	Unnamed	21843020	21844000	1069.726638	+	.	1
3L	Unnamed	Unnamed	21866030	21866990	521.328972	+	.	1
3L	Unnamed	Unnamed	21879140	21879840	324.088324	+	.	1
3L	Unnamed	Unnamed	21916140	21916860	319.599585	+	.	1
3L	Unnamed	Unnamed	21922090	21922810	316.170492	+	.	1
3L	Unnamed	Unnamed	22086570	22087530	493.383455	+	.	1
3L	Unnamed	Unnamed	22204260	22205230	512.436447	+	.	1
3L	Unnamed	Unnamed	22346430	22347410	949.780252	+	.	1
3L	Unnamed	Unnamed	22407500	22408400	936.088375	+	.	1
3L	Unnamed	Unnamed	22493640	22494520	349.273210	+	.	1
3L	Unnamed	Unnamed	22555690	22556370	336.027460	+	.	1
3L	Unnamed	Unnamed	22562610	22563380	382.527606	+	.	1
3L	Unnamed	Unnamed	22617110	22617880	351.712218	+	.	1
3L	Unnamed	Unnamed	22624090	22624770	339.627850	+	.	1
3L	Unnamed	Unnamed	22642200	22642980	349.023799	+	.	1
3L	Unnamed	Unnamed	22893830	22894790	573.612683	+	.	1
3L	Unnamed	Unnamed	22945120	22945760	281.894782	+	.	1
3L	Unnamed	Unnamed	24109110	24110080	624.837102	+	.	1
3L	Unnamed	Unnamed	24209900	24210860	446.421885	+	.	1
3L	Unnamed	Unnamed	24868150	24868890	272.495298	+	.	1
3L	Unnamed	Unnamed	25410770	25411400	277.244179	+	.	1
3L	Unnamed	Unnamed	25423790	25424660	397.252494	+	.	1
3L	Unnamed	Unnamed	25619180	25619880	279.147598	+	.	1
3L	Unnamed	Unnamed	26631570	26632550	630.316156	+	.	1
3L	Unnamed	Unnamed	26759620	26760590	521.767041	+	.	1
3R	Unnamed	Unnamed	562270	563090	404.312233	+	.	1
3R	Unnamed	Unnamed	675380	676180	311.232250	+	.	1
3R	Unnamed	Unnamed	970390	971030	320.612362	+	.	1
3R	Unnamed	Unnamed	1465680	1466490	375.130753	+	.	1
3R	Unnamed	Unnamed	1733840	1734380	273.530285	+	.	1
3R	Unnamed	Unnamed	1739100	1739650	273.530285	+	.	1
3R	Unnamed	Unnamed	2143000	2143680	336.027460	+	.	1
3R	Unnamed	Unnamed	2149910	2150680	349.120926	+	.	1
3R	Unnamed	Unnamed	2422010	2422710	331.313105	+	.	1
3R	Unnamed	Unnamed	2461770	2462610	382.250368	+	.	1
3R	Unnamed	Unnamed	2501720	2502670	350.334370	+	.	1
3R	Unnamed	Unnamed	2530980	2531820	333.126502	+	.	1
3R	Unnamed	Unnamed	3167560	3168280	291.224452	+	.	1
3R	Unnamed	Unnamed	3344360	3345420	21737.080804	+	.	1
3R	Unnamed	Unnamed	3788320	3789150	602.204738	+	.	1
3R	Unnamed	Unnamed	3993820	3994710	392.335314	+	.	1
3R	Unnamed	Unnamed	4051550	4052500	346.287277	+	.	1
3R	Unnamed	Unnamed	4281000	4281880	568.175595	+	.	1
3R	Unnamed	Unnamed	4299230	4300160	384.486187	+	.	1
3R	Unnamed	Unnamed	4346430	4347110	385.535464	+	.	1
3R	Unnamed	Unnamed	4360550	4361500	451.456590	+	.	1
3R	Unnamed	Unnamed	4452150	4453010	344.844390	+	.	1
3R	Unnamed	Unnamed	4472330	4473300	523.294468	+	.	1
3R	Unnamed	Unnamed	4797290	4798290	2324.882572	+	.	1
3R	Unnamed	Unnamed	4801680	4802700	1362.963440	+	.	1
3R	Unnamed	Unnamed	4802870	4803840	739.228101	+	.	1
3R	Unnamed	Unnamed	4806400	4807050	310.699365	+	.	1
3R	Unnamed	Unnamed	4867440	4868360	340.311138	+	.	1
3R	Unnamed	Unnamed	4871410	4872220	293.240712	+	.	1
3R	Unnamed	Unnamed	4910720	4911450	329.610511	+	.	1
3R	Unnamed	Unnamed	4954970	4955940	880.735542	+	.	1
3R	Unnamed	Unnamed	5086780	5088430	1356.536161	+	.	1
3R	Unnamed	Unnamed	5216080	5216710	273.556852	+	.	1
3R	Unnamed	Unnamed	5282540	5283540	5079.807491	+	.	1
3R	Unnamed	Unnamed	5349270	5350200	312.766572	+	.	1
3R	Unnamed	Unnamed	5412060	5413010	478.379854	+	.	1
3R	Unnamed	Unnamed	5413830	5415190	715.215861	+	.	1
3R	Unnamed	Unnamed	5508050	5508910	401.138642	+	.	1
3R	Unnamed	Unnamed	5518360	5519330	834.489927	+	.	1
3R	Unnamed	Unnamed	5612070	5613050	678.496499	+	.	1
3R	Unnamed	Unnamed	5647790	5648730	392.282577	+	.	1
3R	Unnamed	Unnamed	5700720	5701740	7451.813979	+	.	1
3R	Unnamed	Unnamed	6002640	6003620	1033.000857	+	.	1
3R	Unnamed	Unnamed	6007430	6008300	354.642684	+	.	1
3R	Unnamed	Unnamed	6061320	6061890	276.393316	+	.	1
3R	Unnamed	Unnamed	6156810	6157790	836.936166	+	.	1
3R	Unnamed	Unnamed	6217710	6218420	290.325445	+	.	1
3R	Unnamed	Unnamed	6326420	6327100	283.603896	+	.	1
3R	Unnamed	Unnamed	6402570	6403530	559.449789	+	.	1
3R	Unnamed	Unnamed	6405080	6405820	387.424463	+	.	1
3R	Unnamed	Unnamed	6407370	6408180	328.191322	+	.	1
3R	Unnamed	Unnamed	6410550	6411350	402.983989	+	.	1
3R	Unnamed	Unnamed	6413640	6414610	705.341491	+	.	1
3R	Unnamed	Unnamed	6416290	6417260	804.672181	+	.	1
3R	Unnamed	Unnamed	6419970	6420750	371.528783	+	.	1
3R	Unnamed	Unnamed	6530420	6531390	1015.992775	+	.	1
3R	Unnamed	Unnamed	6556950	6557910	450.013083	+	.	1
3R	Unnamed	Unnamed	6620970	6621830	295.551158	+	.	1
3R	Unnamed	Unnamed	6791320	6792150	391.382993	+	.	1
3R	Unnamed	Unnamed	6810360	6811340	1976.677443	+	.	1
3R	Unnamed	Unnamed	6848410	6849180	325.549531	+	.	1
3R	Unnamed	Unnamed	6915200	6916180	1745.632133	+	.	1
3R	Unnamed	Unnamed	6975320	6976050	302.853293	+	.	1
3R	Unnamed	Unnamed	6988190	6989160	508.750966	+	.	1
3R	Unnamed	Unnamed	6989880	6990430	267.481986	+	.	1
3R	Unnamed	Unnamed	6996710	6997500	525.275546	+	.	1
3R	Unnamed	Unnamed	7000300	7001300	1024.761919	+	.	1
3R	Unnamed	Unnamed	7004090	7005030	556.838790	+	.	1
3R	Unnamed	Unnamed	7036930	7037910	1024.618142	+	.	1
3R	Unnamed	Unnamed	7100130	7101110	579.224479	+	.	1
3R	Unnamed	Unnamed	7103070	7104050	1031.716079	+	.	1
3R	Unnamed	Unnamed	7107380	7108170	378.581496	+	.	1
3R	Unnamed	Unnamed	7109420	7110300	517.888460	+	.	1
3R	Unnamed	Unnamed	7186780	7188640	1371.388793	+	.	1
3R	Unnamed	Unnamed	7281780	7283240	396.652154	+	.	1
3R	Unnamed	Unnamed	7284430	7285200	375.991618	+	.	1
3R	Unnamed	Unnamed	7288400	7289200	374.063168	+	.	1
3R	Unnamed	Unnamed	7296440	7297360	503.886448	+	.	1
3R	Unnamed	Unnamed	7303170	7304110	419.232906	+	.	1
3R	Unnamed	Unnamed	7309380	7310360	1101.513690	+	.	1
3R	Unnamed	Unnamed	7335980	7336720	307.529514	+	.	1
3R	Unnamed	Unnamed	7460640	7461610	624.129442	+	.	1
3R	Unnamed	Unnamed	7491200	7492070	354.035684	+	.	1
3R	Unnamed	Unnamed	7552340	7553100	305.878448	+	.	1
3R	Unnamed	Unnamed	7683470	7684060	282.442039	+	.	1
3R	Unnamed	Unnamed	7685930	7686870	405.657693	+	.	1
3R	Unnamed	Unnamed	7850680	7851470	291.024271	+	.	1
3R	Unnamed	Unnamed	7944350	7945320	917.677875	+	.	1
3R	Unnamed	Unnamed	7947300	7947870	271.285551	+	.	1
3R	Unnamed	Unnamed	7967580	7968420	437.906933	+	.	1
3R	Unnamed	Unnamed	7993420	7993990	276.071053	+	.	1
3R	Unnamed	Unnamed	8065030	8065890	414.544457	+	.	1
3R	Unnamed	Unnamed	8071890	8072740	423.184026	+	.	1
3R	Unnamed	Unnamed	8110460	8111440	641.538474	+	.	1
3R	Unnamed	Unnamed	8119630	8120290	293.283896	+	.	1
3R	Unnamed	Unnamed	8151390	8152360	541.693919	+	.	1
3R	Unnamed	Unnamed	8169980	8170880	370.350472	+	.	1
3R	Unnamed	Unnamed	8187410	8188390	918.783993	+	.	1
3R	Unnamed	Unnamed	8190490	8191310	473.366021	+	.	1
3R	Unnamed	Unnamed	8261260	8261990	294.045157	+	.	1
3R	Unnamed	Unnamed	8300520	8301230	355.491907	+	.	1
3R	Unnamed	Unnamed	8308370	8309350	1271.301912	+	.	1
3R	Unnamed	Unnamed	8333570	8334930	344.636499	+	.	1
3R	Unnamed	Unnamed	8375800	8377720	965.070222	+	.	1
3R	Unnamed	Unnamed	8380960	8381740	373.944399	+	.	1
3R	Unnamed	Unnamed	8413580	8414570	1917.548612	+	.	1
3R	Unnamed	Unnamed	8414910	8415720	336.094211	+	.	1
3R	Unnamed	Unnamed	8436340	8437330	422.190292	+	.	1
3R	Unnamed	Unnamed	8464810	8465490	289.516581	+	.	1
3R	Unnamed	Unnamed	8556340	8557010	330.816499	+	.	1
3R	Unnamed	Unnamed	8659120	8660050	629.679825	+	.	1
3R	Unnamed	Unnamed	8792190	8793110	546.073858	+	.	1
3R	Unnamed	Unnamed	8846510	8847480	681.300588	+	.	1
3R	Unnamed	Unnamed	8857510	8858260	305.015626	+	.	1
3R	Unnamed	Unnamed	8938680	8939460	367.211835	+	.	1
3R	Unnamed	Unnamed	8949070	8949850	271.530784	+	.	1
3R	Unnamed	Unnamed	9073070	9074000	405.267691	+	.	1
3R	Unnamed	Unnamed	9123730	9124510	379.996268	+	.	1
3R	Unnamed	Unnamed	9157840	9158660	367.302883	+	.	1
3R	Unnamed	Unnamed	9204390	9204900	271.612570	+	.	1
3R	Unnamed	Unnamed	9220130	9220960	410.429714	+	.	1
3R	Unnamed	Unnamed	9226460	9227590	932.976807	+	.	1
3R	Unnamed	Unnamed	9229260	9230700	1119.523889	+	.	1
3R	Unnamed	Unnamed	9235880	9237530	542.855217	+	.	1
3R	Unnamed	Unnamed	9298790	9299730	738.781727	+	.	1
3R	Unnamed	Unnamed	9352730	9353700	544.244457	+	.	1
3R	Unnamed	Unnamed	9359080	9360040	666.011666	+	.	1
3R	Unnamed	Unnamed	9417930	9419740	774.950093	+	.	1
3R	Unnamed	Unnamed	9427750	9428730	1286.402310	+	.	1
3R	Unnamed	Unnamed	9436400	9437000	301.318682	+	.	1
3R	Unnamed	Unnamed	9492000	9492840	342.943673	+	.	1
3R	Unnamed	Unnamed	9532660	9533190	267.003255	+	.	1
3R	Unnamed	Unnamed	9543370	9544070	314.862866	+	.	1
3R	Unnamed	Unnamed	9550370	9551890	749.219209	+	.	1
3R	Unnamed	Unnamed	9704420	9705370	494.115759	+	.	1
3R	Unnamed	Unnamed	9851070	9852030	340.903474	+	.	1
3R	Unnamed	Unnamed	9865710	9866690	1466.556807	+	.	1
3R	Unnamed	Unnamed	9867860	9868820	571.547920	+	.	1
3R	Unnamed	Unnamed	9874110	9875080	704.211172	+	.	1
3R	Unnamed	Unnamed	9902150	9903100	510.099532	+	.	1
3R	Unnamed	Unnamed	9932230	9932940	285.127635	+	.	1
3R	Unnamed	Unnamed	9949570	9950550	1101.376453	+	.	1
3R	Unnamed	Unnamed	9952580	9953560	1155.296310	+	.	1
3R	Unnamed	Unnamed	9959800	9960780	1276.173661	+	.	1
3R	Unnamed	Unnamed	9979070	9980060	1529.426404	+	.	1
3R	Unnamed	Unnamed	9991820	9992630	330.408626	+	.	1
3R	Unnamed	Unnamed	10034870	10035850	1506.637398	+	.	1
3R	Unnamed	Unnamed	10077200	10078170	785.938249	+	.	1
3R	Unnamed	Unnamed	10079020	10080020	2422.114474	+	.	1
3R	Unnamed	Unnamed	10084790	10085730	395.543373	+	.	1
3R	Unnamed	Unnamed	10086800	10087800	2098.190115	+	.	1
3R	Unnamed	Unnamed	10088930	10089890	558.057584	+	.	1
3R	Unnamed	Unnamed	10093390	10094170	445.400295	+	.	1
3R	Unnamed	Unnamed	10108890	10109870	1032.236887	+	.	1
3R	Unnamed	Unnamed	10189340	10190200	331.953477	+	.	1
3R	Unnamed	Unnamed	10218780	10219540	326.350822	+	.	1
3R	Unnamed	Unnamed	10226390	10227310	450.634051	+	.	1
3R	Unnamed	Unnamed	10228670	10229650	1537.229851	+	.	1
3R	Unnamed	Unnamed	10266830	10267810	1211.454385	+	.	1
3R	Unnamed	Unnamed	10292680	10293500	323.933025	+	.	1
3R	Unnamed	Unnamed	10382960	10383940	812.962973	+	.	1
3R	Unnamed	Unnamed	10386570	10387550	812.962973	+	.	1
3R	Unnamed	Unnamed	10420930	10421720	297.298052	+	.	1
3R	Unnamed	Unnamed	10426700	10427500	357.954165	+	.	1
3R	Unnamed	Unnamed	10433620	10434360	309.685436	+	.	1
3R	Unnamed	Unnamed	10494920	10495900	908.252023	+	.	1
3R	Unnamed	Unnamed	10516880	10517850	715.843336	+	.	1
3R	Unnamed	Unnamed	10541600	10542470	350.526238	+	.	1
3R	Unnamed	Unnamed	10556720	10557480	373.822775	+	.	1
3R	Unnamed	Unnamed	10621820	10622780	641.485647	+	.	1
3R	Unnamed	Unnamed	10638500	10639470	646.014828	+	.	1
3R	Unnamed	Unnamed	10686610	10687550	400.216681	+	.	1
3R	Unnamed	Unnamed	10826460	10827440	1201.093686	+	.	1
3R	Unnamed	Unnamed	10863680	10864650	414.755773	+	.	1
3R	Unnamed	Unnamed	10889010	10889810	325.087270	+	.	1
3R	Unnamed	Unnamed	10904210	10905780	570.579622	+	.	1
3R	Unnamed	Unnamed	10920060	10920840	365.860095	+	.	1
3R	Unnamed	Unnamed	10926040	10926840	420.010491	+	.	1
3R	Unnamed	Unnamed	10970280	10971040	323.706082	+	.	1
3R	Unnamed	Unnamed	10976740	10977530	338.469266	+	.	1
3R	Unnamed	Unnamed	10980860	10981830	847.614249	+	.	1
3R	Unnamed	Unnamed	10985230	10986220	1344.241905	+	.	1
3R	Unnamed	Unnamed	11083720	11084550	380.133008	+	.	1
3R	Unnamed	Unnamed	11110030	11110840	378.381607	+	.	1
3R	Unnamed	Unnamed	11118160	11118810	282.765032	+	.	1
3R	Unnamed	Unnamed	11185900	11186870	522.412798	+	.	1
3R	Unnamed	Unnamed	11253530	11255120	1786.185898	+	.	1
3R	Unnamed	Unnamed	11257470	11258390	634.397814	+	.	1
3R	Unnamed	Unnamed	11258820	11259670	520.745412	+	.	1
3R	Unnamed	Unnamed	11275650	11276410	333.481194	+	.	1
3R	Unnamed	Unnamed	11281240	11282220	1009.320781	+	.	1
3R	Unnamed	Unnamed	11330700	11331660	985.779181	+	.	1
3R	Unnamed	Unnamed	11334330	11334830	270.683282	+	.	1
3R	Unnamed	Unnamed	11335330	11336210	965.697234	+	.	1
3R	Unnamed	Unnamed	11339790	11340790	2022.428290	+	.	1
3R	Unnamed	Unnamed	11351640	11352260	326.948402	+	.	1
3R	Unnamed	Unnamed	11376840	11377810	682.816180	+	.	1
3R	Unnamed	Unnamed	11388300	11388960	326.286084	+	.	1
3R	Unnamed	Unnamed	11389410	11390400	1257.244427	+	.	1
3R	Unnamed	Unnamed	11390790	11391750	706.266220	+	.	1
3R	Unnamed	Unnamed	11392430	11393420	1260.447673	+	.	1
3R	Unnamed	Unnamed	11542820	11543800	957.475967	+	.	1
3R	Unnamed	Unnamed	11604490	11605380	427.042422	+	.	1
3R	Unnamed	Unnamed	11648500	11649480	1323.738292	+	.	1
3R	Unnamed	Unnamed	11760940	11761620	302.599067	+	.	1
3R	Unnamed	Unnamed	11763430	11764390	488.664470	+	.	1
3R	Unnamed	Unnamed	11766110	11767080	380.595602	+	.	1
3R	Unnamed	Unnamed	11773340	11774490	1821.628382	+	.	1
3R	Unnamed	Unnamed	11887770	11888590	432.617821	+	.	1
3R	Unnamed	Unnamed	12005210	12006080	348.643335	+	.	1
3R	Unnamed	Unnamed	12043520	12044310	276.670146	+	.	1
3R	Unnamed	Unnamed	12151920	12152700	331.737048	+	.	1
3R	Unnamed	Unnamed	12278570	12279520	581.444382	+	.	1
3R	Unnamed	Unnamed	12287910	12288880	671.357186	+	.	1
3R	Unnamed	Unnamed	12369040	12369880	465.997350	+	.	1
3R	Unnamed	Unnamed	12538350	12538970	314.893227	+	.	1
3R	Unnamed	Unnamed	12654180	12654950	390.782422	+	.	1
3R	Unnamed	Unnamed	12667230	12668150	332.419509	+	.	1
3R	Unnamed	Unnamed	12719550	12720390	671.891750	+	.	1
3R	Unnamed	Unnamed	12787900	12788570	284.471104	+	.	1
3R	Unnamed	Unnamed	12859520	12860190	319.119122	+	.	1
3R	Unnamed	Unnamed	12916090	12916990	555.575739	+	.	1
3R	Unnamed	Unnamed	12936330	12937220	856.652069	+	.	1
3R	Unnamed	Unnamed	12955920	12956720	316.558768	+	.	1
3R	Unnamed	Unnamed	13011860	13013430	1742.140291	+	.	1
3R	Unnamed	Unnamed	13021400	13022170	416.296729	+	.	1
3R	Unnamed	Unnamed	13063660	13064650	581.764285	+	.	1
3R	Unnamed	Unnamed	13074270	13075240	731.380610	+	.	1
3R	Unnamed	Unnamed	13173030	13173670	316.093036	+	.	1
3R	Unnamed	Unnamed	13238560	13239230	277.102505	+	.	1
3R	Unnamed	Unnamed	13246780	13247300	267.604396	+	.	1
3R	Unnamed	Unnamed	13251550	13252060	265.559886	+	.	1
3R	Unnamed	Unnamed	13253500	13254380	365.141971	+	.	1
3R	Unnamed	Unnamed	13258390	13259380	1050.683619	+	.	1
3R	Unnamed	Unnamed	13356790	13357630	384.356579	+	.	1
3R	Unnamed	Unnamed	13363900	13365560	471.285996	+	.	1
3R	Unnamed	Unnamed	13395160	13395740	274.360656	+	.	1
3R	Unnamed	Unnamed	13450250	13450940	278.473232	+	.	1
3R	Unnamed	Unnamed	13462620	13463460	355.895859	+	.	1
3R	Unnamed	Unnamed	13497340	13498060	331.725807	+	.	1
3R	Unnamed	Unnamed	13556300	13557120	372.085141	+	.	1
3R	Unnamed	Unnamed	13564950	13565830	305.879134	+	.	1
3R	Unnamed	Unnamed	13576460	13577420	662.475207	+	.	1
3R	Unnamed	Unnamed	13594400	13595380	1284.208027	+	.	1
3R	Unnamed	Unnamed	13616840	13617710	430.272558	+	.	1
3R	Unnamed	Unnamed	13629140	13629890	340.157207	+	.	1
3R	Unnamed	Unnamed	13664770	13665330	271.381165	+	.	1
3R	Unnamed	Unnamed	13673170	13674200	848.283378	+	.	1
3R	Unnamed	Unnamed	13683730	13684700	666.416405	+	.	1
3R	Unnamed	Unnamed	13739080	13740060	994.590029	+	.	1
3R	Unnamed	Unnamed	13741970	13742790	279.156236	+	.	1
3R	Unnamed	Unnamed	13778050	13779040	1282.067706	+	.	1
3R	Unnamed	Unnamed	13794340	13795500	4916.558247	+	.	1
3R	Unnamed	Unnamed	13812380	13813340	1082.649634	+	.	1
3R	Unnamed	Unnamed	13814100	13814970	529.947192	+	.	1
3R	Unnamed	Unnamed	13874570	13875800	1299.989668	+	.	1
3R	Unnamed	Unnamed	13971690	13973240	825.097700	+	.	1
3R	Unnamed	Unnamed	13975870	13976770	495.876069	+	.	1
3R	Unnamed	Unnamed	13983230	13984340	1661.923011	+	.	1
3R	Unnamed	Unnamed	14017330	14018330	4110.552213	+	.	1
3R	Unnamed	Unnamed	14020640	14021390	329.122052	+	.	1
3R	Unnamed	Unnamed	14026250	14027220	842.407663	+	.	1
3R	Unnamed	Unnamed	14057170	14058090	466.299780	+	.	1
3R	Unnamed	Unnamed	14085230	14086000	340.764542	+	.	1
3R	Unnamed	Unnamed	14100250	14101230	1006.537448	+	.	1
3R	Unnamed	Unnamed	14140800	14141510	293.517561	+	.	1
3R	Unnamed	Unnamed	14232770	14233700	419.458754	+	.	1
3R	Unnamed	Unnamed	14278380	14280080	1146.421835	+	.	1
3R	Unnamed	Unnamed	14282410	14283990	421.640734	+	.	1
3R	Unnamed	Unnamed	14284840	14285820	1423.161468	+	.	1
3R	Unnamed	Unnamed	14286080	14287060	665.504362	+	.	1
3R	Unnamed	Unnamed	14325960	14326870	472.107597	+	.	1
3R	Unnamed	Unnamed	14338450	14339310	490.109619	+	.	1
3R	Unnamed	Unnamed	14346550	14347540	762.133676	+	.	1
3R	Unnamed	Unnamed	14363030	14363780	296.341817	+	.	1
3R	Unnamed	Unnamed	14369830	14370790	446.308406	+	.	1
3R	Unnamed	Unnamed	14373270	14374090	685.004246	+	.	1
3R	Unnamed	Unnamed	14382060	14383050	1695.367504	+	.	1
3R	Unnamed	Unnamed	14399490	14400260	306.737800	+	.	1
3R	Unnamed	Unnamed	14446950	14447920	459.562161	+	.	1
3R	Unnamed	Unnamed	14467930	14468920	1982.816261	+	.	1
3R	Unnamed	Unnamed	14472720	14473690	702.540012	+	.	1
3R	Unnamed	Unnamed	14527160	14527770	270.888649	+	.	1
3R	Unnamed	Unnamed	14597900	14598880	1394.382115	+	.	1
3R	Unnamed	Unnamed	14608690	14609520	448.940202	+	.	1
3R	Unnamed	Unnamed	14696700	14697470	359.794109	+	.	1
3R	Unnamed	Unnamed	14722070	14722860	379.692851	+	.	1
3R	Unnamed	Unnamed	14723450	14724290	400.166402	+	.	1
3R	Unnamed	Unnamed	14737660	14738600	699.080133	+	.	1
3R	Unnamed	Unnamed	14830670	14831570	397.858959	+	.	1
3R	Unnamed	Unnamed	14853530	14854500	631.370308	+	.	1
3R	Unnamed	Unnamed	14876020	14876540	272.856838	+	.	1
3R	Unnamed	Unnamed	14944800	14945300	272.322754	+	.	1
3R	Unnamed	Unnamed	14946130	14946900	432.610016	+	.	1
3R	Unnamed	Unnamed	14958540	14959320	431.844352	+	.	1
3R	Unnamed	Unnamed	14985840	14986820	1602.629458	+	.	1
3R	Unnamed	Unnamed	15009110	15009690	285.714805	+	.	1
3R	Unnamed	Unnamed	15094580	15095100	266.078724	+	.	1
3R	Unnamed	Unnamed	15130710	15131490	509.867677	+	.	1
3R	Unnamed	Unnamed	15146670	15147350	280.000771	+	.	1
3R	Unnamed	Unnamed	15153960	15154700	298.067166	+	.	1
3R	Unnamed	Unnamed	15176810	15177520	332.028764	+	.	1
3R	Unnamed	Unnamed	15286400	15287290	799.502428	+	.	1
3R	Unnamed	Unnamed	15291300	15292210	627.138269	+	.	1
3R	Unnamed	Unnamed	15292900	15293870	499.927111	+	.	1
3R	Unnamed	Unnamed	15310470	15311260	331.550142	+	.	1
3R	Unnamed	Unnamed	15313660	15314630	624.554849	+	.	1
3R	Unnamed	Unnamed	15378880	15379500	292.832862	+	.	1
3R	Unnamed	Unnamed	15384380	15385170	362.342328	+	.	1
3R	Unnamed	Unnamed	15396430	15397330	580.434839	+	.	1
3R	Unnamed	Unnamed	15417570	15418540	591.806362	+	.	1
3R	Unnamed	Unnamed	15420270	15421260	1881.471871	+	.	1
3R	Unnamed	Unnamed	15617690	15618220	276.713861	+	.	1
3R	Unnamed	Unnamed	15618470	15619450	564.688306	+	.	1
3R	Unnamed	Unnamed	15625490	15626450	455.419849	+	.	1
3R	Unnamed	Unnamed	15664430	15665400	612.442840	+	.	1
3R	Unnamed	Unnamed	15691680	15692650	429.379608	+	.	1
3R	Unnamed	Unnamed	15719270	15720060	341.876461	+	.	1
3R	Unnamed	Unnamed	15794090	15794970	394.665989	+	.	1
3R	Unnamed	Unnamed	15851660	15852380	355.610702	+	.	1
3R	Unnamed	Unnamed	15920680	15921500	338.329996	+	.	1
3R	Unnamed	Unnamed	15923260	15924120	516.953674	+	.	1
3R	Unnamed	Unnamed	15973350	15974510	1496.141694	+	.	1
3R	Unnamed	Unnamed	16025350	16026460	1901.963348	+	.	1
3R	Unnamed	Unnamed	16099460	16100270	417.128025	+	.	1
3R	Unnamed	Unnamed	16213850	16214710	432.762027	+	.	1
3R	Unnamed	Unnamed	16221170	16221960	301.974301	+	.	1
3R	Unnamed	Unnamed	16224280	16225160	610.793920	+	.	1
3R	Unnamed	Unnamed	16240960	16241780	389.981846	+	.	1
3R	Unnamed	Unnamed	16242120	16243070	463.219334	+	.	1
3R	Unnamed	Unnamed	16247650	16248230	268.245248	+	.	1
3R	Unnamed	Unnamed	16277290	16278270	1251.281251	+	.	1
3R	Unnamed	Unnamed	16281160	16282120	472.478927	+	.	1
3R	Unnamed	Unnamed	16371460	16372440	1020.955327	+	.	1
3R	Unnamed	Unnamed	16403270	16403880	281.564686	+	.	1
3R	Unnamed	Unnamed	16410470	16411290	396.165593	+	.	1
3R	Unnamed	Unnamed	16449220	16450150	911.740980	+	.	1
3R	Unnamed	Unnamed	16452600	16453580	963.708704	+	.	1
3R	Unnamed	Unnamed	16538910	16539540	275.736746	+	.	1
3R	Unnamed	Unnamed	16583400	16584020	312.262779	+	.	1
3R	Unnamed	Unnamed	16629050	16630010	593.435469	+	.	1
3R	Unnamed	Unnamed	16702450	16703440	829.695169	+	.	1
3R	Unnamed	Unnamed	16715420	16716410	1334.131761	+	.	1
3R	Unnamed	Unnamed	16718230	16719190	634.788562	+	.	1
3R	Unnamed	Unnamed	16726200	16727170	563.489537	+	.	1
3R	Unnamed	Unnamed	16763670	16764640	519.097105	+	.	1
3R	Unnamed	Unnamed	16811610	16812430	362.392354	+	.	1
3R	Unnamed	Unnamed	16829870	16830730	389.568200	+	.	1
3R	Unnamed	Unnamed	16857440	16858220	320.422679	+	.	1
3R	Unnamed	Unnamed	16933920	16934890	589.237684	+	.	1
3R	Unnamed	Unnamed	16963350	16964220	596.358385	+	.	1
3R	Unnamed	Unnamed	17053550	17054180	280.033102	+	.	1
3R	Unnamed	Unnamed	17056050	17056840	324.858234	+	.	1
3R	Unnamed	Unnamed	17065010	17065950	520.823456	+	.	1
3R	Unnamed	Unnamed	17069040	17070020	1225.879373	+	.	1
3R	Unnamed	Unnamed	17242910	17243890	986.825962	+	.	1
3R	Unnamed	Unnamed	17264690	17265660	444.588222	+	.	1
3R	Unnamed	Unnamed	17525710	17526370	269.007474	+	.	1
3R	Unnamed	Unnamed	17555970	17556950	1431.662554	+	.	1
3R	Unnamed	Unnamed	17557290	17558140	708.642321	+	.	1
3R	Unnamed	Unnamed	17558430	17559320	544.873100	+	.	1
3R	Unnamed	Unnamed	17566570	17567550	1150.980313	+	.	1
3R	Unnamed	Unnamed	17575250	17575930	340.431149	+	.	1
3R	Unnamed	Unnamed	17582160	17582930	349.120926	+	.	1
3R	Unnamed	Unnamed	17603660	17604350	284.959144	+	.	1
3R	Unnamed	Unnamed	17653320	17654420	1576.474786	+	.	1
3R	Unnamed	Unnamed	17665710	17667000	2113.898759	+	.	1
3R	Unnamed	Unnamed	17716850	17718030	658.392975	+	.	1
3R	Unnamed	Unnamed	17735220	17736030	396.433572	+	.	1
3R	Unnamed	Unnamed	17775970	17776950	714.870296	+	.	1
3R	Unnamed	Unnamed	17887930	17888780	366.496955	+	.	1
3R	Unnamed	Unnamed	17893330	17894300	671.913722	+	.	1
3R	Unnamed	Unnamed	17897590	17898490	400.453193	+	.	1
3R	Unnamed	Unnamed	17900870	17901540	344.277162	+	.	1
3R	Unnamed	Unnamed	17911700	17912490	276.064124	+	.	1
3R	Unnamed	Unnamed	17916250	17917240	1543.653131	+	.	1
3R	Unnamed	Unnamed	17917950	17918750	460.125799	+	.	1
3R	Unnamed	Unnamed	17921610	17922570	784.425375	+	.	1
3R	Unnamed	Unnamed	17925530	17926310	323.685726	+	.	1
3R	Unnamed	Unnamed	17926960	17927520	272.565346	+	.	1
3R	Unnamed	Unnamed	17932200	17932950	302.437953	+	.	1
3R	Unnamed	Unnamed	17943490	17944440	518.038209	+	.	1
3R	Unnamed	Unnamed	17950120	17950680	270.219398	+	.	1
3R	Unnamed	Unnamed	17969350	17970200	528.570244	+	.	1
3R	Unnamed	Unnamed	17997240	17998490	1065.024535	+	.	1
3R	Unnamed	Unnamed	17999720	18000660	697.121204	+	.	1
3R	Unnamed	Unnamed	18007370	18008350	1164.093169	+	.	1
3R	Unnamed	Unnamed	18049020	18049940	491.028516	+	.	1
3R	Unnamed	Unnamed	18090140	18090660	271.241223	+	.	1
3R	Unnamed	Unnamed	18111340	18112320	836.505083	+	.	1
3R	Unnamed	Unnamed	18168220	18168940	376.913717	+	.	1
3R	Unnamed	Unnamed	18169860	18170610	311.082868	+	.	1
3R	Unnamed	Unnamed	18171930	18172560	279.095382	+	.	1
3R	Unnamed	Unnamed	18196690	18197660	954.750584	+	.	1
3R	Unnamed	Unnamed	18249000	18249820	278.723183	+	.	1
3R	Unnamed	Unnamed	18261150	18262050	388.704999	+	.	1
3R	Unnamed	Unnamed	18265180	18265780	312.813957	+	.	1
3R	Unnamed	Unnamed	18311200	18311960	288.472520	+	.	1
3R	Unnamed	Unnamed	18416990	18417970	1662.667593	+	.	1
3R	Unnamed	Unnamed	18420910	18421840	880.973776	+	.	1
3R	Unnamed	Unnamed	18428390	18429600	1242.699498	+	.	1
3R	Unnamed	Unnamed	18436610	18437600	1559.718448	+	.	1
3R	Unnamed	Unnamed	18444790	18445600	386.763212	+	.	1
3R	Unnamed	Unnamed	18480340	18481280	510.864466	+	.	1
3R	Unnamed	Unnamed	18513290	18514030	292.562181	+	.	1
3R	Unnamed	Unnamed	18519680	18520650	475.610581	+	.	1
3R	Unnamed	Unnamed	18529870	18530680	390.319935	+	.	1
3R	Unnamed	Unnamed	18546500	18547400	642.596719	+	.	1
3R	Unnamed	Unnamed	18548550	18549170	293.087650	+	.	1
3R	Unnamed	Unnamed	18568500	18569370	353.824062	+	.	1
3R	Unnamed	Unnamed	18584280	18586100	710.222857	+	.	1
3R	Unnamed	Unnamed	18658300	18659130	281.480837	+	.	1
3R	Unnamed	Unnamed	18699010	18700470	772.972331	+	.	1
3R	Unnamed	Unnamed	18712230	18713210	927.328683	+	.	1
3R	Unnamed	Unnamed	18740840	18741690	402.226688	+	.	1
3R	Unnamed	Unnamed	18797880	18798800	391.696595	+	.	1
3R	Unnamed	Unnamed	18848930	18849910	1940.654517	+	.	1
3R	Unnamed	Unnamed	18880810	18881620	689.627467	+	.	1
[truncated: 1,521 more rows]
