# Supplementary material for: DNA sequence models of genome-wide Drosophila melanogaster Polycomb binding sites improve generalization to independent Polycomb Response Elements
Source: Nucleic Acids Res. 2019 Jul 24;47(15):7781–97. doi: 10.1093/nar/gkz617 (PMC6735708; doi:10.1093/nar/gkz617)
Supplement: gkz617_Supplemental_Files [file gkz617_supplemental_files.zip › SFile2_CPREdictorT2017GTGT_PREPredictions_HC.GFF]

2L	Unnamed	Unnamed	221750	222500	342.349215	+	.	1
2L	Unnamed	Unnamed	306040	306840	585.779993	+	.	1
2L	Unnamed	Unnamed	486590	487580	2659.615420	+	.	1
2L	Unnamed	Unnamed	490260	491250	3355.571397	+	.	1
2L	Unnamed	Unnamed	501370	502340	576.339590	+	.	1
2L	Unnamed	Unnamed	510200	511190	1225.537352	+	.	1
2L	Unnamed	Unnamed	516200	517200	1905.132647	+	.	1
2L	Unnamed	Unnamed	517820	518610	519.606799	+	.	1
2L	Unnamed	Unnamed	520910	521610	274.701188	+	.	1
2L	Unnamed	Unnamed	594460	595390	456.236212	+	.	1
2L	Unnamed	Unnamed	619620	620540	331.356320	+	.	1
2L	Unnamed	Unnamed	685000	685960	669.513382	+	.	1
2L	Unnamed	Unnamed	701290	702510	1887.066848	+	.	1
2L	Unnamed	Unnamed	714890	715510	297.855883	+	.	1
2L	Unnamed	Unnamed	867950	868920	664.291069	+	.	1
2L	Unnamed	Unnamed	935200	936200	2185.591849	+	.	1
2L	Unnamed	Unnamed	1434840	1435510	285.261358	+	.	1
2L	Unnamed	Unnamed	1617480	1618490	1468.692176	+	.	1
2L	Unnamed	Unnamed	1626530	1627410	387.505954	+	.	1
2L	Unnamed	Unnamed	1648410	1649410	2877.544208	+	.	1
2L	Unnamed	Unnamed	1649540	1650510	741.487371	+	.	1
2L	Unnamed	Unnamed	1650700	1651660	464.128248	+	.	1
2L	Unnamed	Unnamed	1662810	1663810	2090.961711	+	.	1
2L	Unnamed	Unnamed	1954210	1955170	559.097604	+	.	1
2L	Unnamed	Unnamed	1970390	1970910	288.247722	+	.	1
2L	Unnamed	Unnamed	1975270	1976100	320.206370	+	.	1
2L	Unnamed	Unnamed	2127230	2128030	414.728489	+	.	1
2L	Unnamed	Unnamed	2450630	2451340	326.508563	+	.	1
2L	Unnamed	Unnamed	2752690	2753680	1409.365581	+	.	1
2L	Unnamed	Unnamed	2754040	2754970	596.102185	+	.	1
2L	Unnamed	Unnamed	2755110	2755900	510.392759	+	.	1
2L	Unnamed	Unnamed	2804530	2805450	372.045232	+	.	1
2L	Unnamed	Unnamed	2829720	2830300	280.328887	+	.	1
2L	Unnamed	Unnamed	2909270	2910110	350.908469	+	.	1
2L	Unnamed	Unnamed	3478060	3478850	372.149239	+	.	1
2L	Unnamed	Unnamed	3533880	3534400	337.054499	+	.	1
2L	Unnamed	Unnamed	3580550	3581350	442.656921	+	.	1
2L	Unnamed	Unnamed	3593840	3594820	1037.161439	+	.	1
2L	Unnamed	Unnamed	3655200	3656160	400.021525	+	.	1
2L	Unnamed	Unnamed	3803400	3804280	808.944667	+	.	1
2L	Unnamed	Unnamed	4196950	4197930	1350.208156	+	.	1
2L	Unnamed	Unnamed	4346540	4347280	338.411909	+	.	1
2L	Unnamed	Unnamed	5092840	5093520	349.975760	+	.	1
2L	Unnamed	Unnamed	5291940	5292810	473.963319	+	.	1
2L	Unnamed	Unnamed	5421400	5422390	1433.619735	+	.	1
2L	Unnamed	Unnamed	5460960	5461840	510.742162	+	.	1
2L	Unnamed	Unnamed	5542630	5543510	410.659533	+	.	1
2L	Unnamed	Unnamed	5977110	5978050	601.562920	+	.	1
2L	Unnamed	Unnamed	5979250	5980660	779.170194	+	.	1
2L	Unnamed	Unnamed	5997080	5998320	444.268447	+	.	1
2L	Unnamed	Unnamed	6338910	6339820	504.683403	+	.	1
2L	Unnamed	Unnamed	6544870	6545840	811.942851	+	.	1
2L	Unnamed	Unnamed	6823780	6825140	509.189840	+	.	1
2L	Unnamed	Unnamed	6833330	6834240	624.606712	+	.	1
2L	Unnamed	Unnamed	7294030	7294820	283.887873	+	.	1
2L	Unnamed	Unnamed	7418200	7419160	688.921503	+	.	1
2L	Unnamed	Unnamed	7422300	7422950	281.561238	+	.	1
2L	Unnamed	Unnamed	7424580	7425470	455.886492	+	.	1
2L	Unnamed	Unnamed	7809590	7810440	353.117836	+	.	1
2L	Unnamed	Unnamed	7960840	7961820	1138.347254	+	.	1
2L	Unnamed	Unnamed	7976430	7977330	505.287814	+	.	1
2L	Unnamed	Unnamed	7991340	7992190	452.323235	+	.	1
2L	Unnamed	Unnamed	8031320	8032300	759.025984	+	.	1
2L	Unnamed	Unnamed	8083220	8084200	1057.612227	+	.	1
2L	Unnamed	Unnamed	8099970	8100570	301.737060	+	.	1
2L	Unnamed	Unnamed	8419860	8420830	685.358556	+	.	1
2L	Unnamed	Unnamed	8424660	8425280	306.342982	+	.	1
2L	Unnamed	Unnamed	8560160	8560800	284.974297	+	.	1
2L	Unnamed	Unnamed	8638280	8638930	279.393638	+	.	1
2L	Unnamed	Unnamed	8708610	8709600	1428.336054	+	.	1
2L	Unnamed	Unnamed	8821130	8822110	1183.089000	+	.	1
2L	Unnamed	Unnamed	8949520	8950480	638.664336	+	.	1
2L	Unnamed	Unnamed	9237420	9238230	329.895788	+	.	1
2L	Unnamed	Unnamed	9459950	9460760	450.767170	+	.	1
2L	Unnamed	Unnamed	9565880	9566770	523.068628	+	.	1
2L	Unnamed	Unnamed	9698530	9699030	276.405659	+	.	1
2L	Unnamed	Unnamed	9745590	9746410	302.618876	+	.	1
2L	Unnamed	Unnamed	11044820	11045800	829.636093	+	.	1
2L	Unnamed	Unnamed	11206630	11207430	366.360595	+	.	1
2L	Unnamed	Unnamed	11247580	11248450	369.579742	+	.	1
2L	Unnamed	Unnamed	11249640	11250630	392.066348	+	.	1
2L	Unnamed	Unnamed	11362700	11363540	445.393425	+	.	1
2L	Unnamed	Unnamed	11445530	11446780	1012.928872	+	.	1
2L	Unnamed	Unnamed	11447270	11448210	680.731125	+	.	1
2L	Unnamed	Unnamed	11490990	11491860	399.064846	+	.	1
2L	Unnamed	Unnamed	11804220	11805290	573.101749	+	.	1
2L	Unnamed	Unnamed	11806420	11807840	2752.713865	+	.	1
2L	Unnamed	Unnamed	12055560	12056520	722.982793	+	.	1
2L	Unnamed	Unnamed	12459640	12460460	359.389263	+	.	1
2L	Unnamed	Unnamed	12482940	12483510	281.840433	+	.	1
2L	Unnamed	Unnamed	12504490	12505640	2053.213301	+	.	1
2L	Unnamed	Unnamed	12520760	12521720	659.755331	+	.	1
2L	Unnamed	Unnamed	12540040	12540830	302.907190	+	.	1
2L	Unnamed	Unnamed	12542850	12543770	478.659494	+	.	1
2L	Unnamed	Unnamed	12545390	12546580	1456.047268	+	.	1
2L	Unnamed	Unnamed	12586840	12587540	353.819127	+	.	1
2L	Unnamed	Unnamed	12617710	12618990	1680.891756	+	.	1
2L	Unnamed	Unnamed	12655530	12656270	322.622221	+	.	1
2L	Unnamed	Unnamed	12657150	12658600	330.189093	+	.	1
2L	Unnamed	Unnamed	12677950	12679000	1490.501695	+	.	1
2L	Unnamed	Unnamed	14117670	14118660	570.138187	+	.	1
2L	Unnamed	Unnamed	14389700	14390240	304.408899	+	.	1
2L	Unnamed	Unnamed	14410050	14410940	526.636619	+	.	1
2L	Unnamed	Unnamed	14490090	14491110	969.026757	+	.	1
2L	Unnamed	Unnamed	14580730	14581550	297.713955	+	.	1
2L	Unnamed	Unnamed	15056680	15057530	450.019693	+	.	1
2L	Unnamed	Unnamed	15339340	15340220	459.572645	+	.	1
2L	Unnamed	Unnamed	15477970	15478950	1056.901529	+	.	1
2L	Unnamed	Unnamed	15491690	15492660	769.639052	+	.	1
2L	Unnamed	Unnamed	15499140	15500090	563.598124	+	.	1
2L	Unnamed	Unnamed	15745260	15746220	514.001193	+	.	1
2L	Unnamed	Unnamed	16267760	16268650	655.804961	+	.	1
2L	Unnamed	Unnamed	16269190	16270160	603.040923	+	.	1
2L	Unnamed	Unnamed	16271210	16271890	282.731329	+	.	1
2L	Unnamed	Unnamed	16284250	16285400	1042.043556	+	.	1
2L	Unnamed	Unnamed	16286960	16287900	388.659094	+	.	1
2L	Unnamed	Unnamed	16299170	16300140	787.392951	+	.	1
2L	Unnamed	Unnamed	16422350	16423340	1207.356000	+	.	1
2L	Unnamed	Unnamed	16485820	16486880	1319.451124	+	.	1
2L	Unnamed	Unnamed	16521280	16522060	446.431060	+	.	1
2L	Unnamed	Unnamed	16533810	16534780	491.014157	+	.	1
2L	Unnamed	Unnamed	16772320	16773620	1096.707459	+	.	1
2L	Unnamed	Unnamed	16783650	16784560	469.966413	+	.	1
2L	Unnamed	Unnamed	16972520	16973370	449.089849	+	.	1
2L	Unnamed	Unnamed	18628810	18629800	2240.170023	+	.	1
2L	Unnamed	Unnamed	18771440	18772200	346.960832	+	.	1
2L	Unnamed	Unnamed	18777190	18778150	804.583079	+	.	1
2L	Unnamed	Unnamed	18782480	18783540	2739.300630	+	.	1
2L	Unnamed	Unnamed	18783570	18784300	279.440207	+	.	1
2L	Unnamed	Unnamed	18795610	18796650	959.835517	+	.	1
2L	Unnamed	Unnamed	18844620	18845610	1917.446721	+	.	1
2L	Unnamed	Unnamed	18866370	18867110	291.453507	+	.	1
2L	Unnamed	Unnamed	18868750	18869700	397.194209	+	.	1
2L	Unnamed	Unnamed	18886590	18887570	731.758481	+	.	1
2L	Unnamed	Unnamed	18902960	18903860	377.028114	+	.	1
2L	Unnamed	Unnamed	18917520	18918490	442.989194	+	.	1
2L	Unnamed	Unnamed	19083460	19084250	468.573357	+	.	1
2L	Unnamed	Unnamed	19145750	19146720	608.295979	+	.	1
2L	Unnamed	Unnamed	19157930	19158860	422.792445	+	.	1
2L	Unnamed	Unnamed	19361920	19363450	407.819731	+	.	1
2L	Unnamed	Unnamed	19397610	19398590	839.865419	+	.	1
2L	Unnamed	Unnamed	19479370	19480350	1192.159557	+	.	1
2L	Unnamed	Unnamed	19571660	19572430	345.693758	+	.	1
2L	Unnamed	Unnamed	20468650	20469540	428.271857	+	.	1
2L	Unnamed	Unnamed	20705600	20706580	1228.032243	+	.	1
2L	Unnamed	Unnamed	20773920	20774890	530.061508	+	.	1
2L	Unnamed	Unnamed	20970550	20971440	331.820349	+	.	1
2L	Unnamed	Unnamed	21237330	21238240	368.563851	+	.	1
2L	Unnamed	Unnamed	21775760	21776730	758.053661	+	.	1
2L	Unnamed	Unnamed	21828050	21829020	768.803470	+	.	1
2L	Unnamed	Unnamed	21871240	21872110	308.612664	+	.	1
2L	Unnamed	Unnamed	21899000	21899980	1133.164159	+	.	1
2L	Unnamed	Unnamed	22018470	22019550	1653.259741	+	.	1
2L	Unnamed	Unnamed	22024070	22025050	626.855693	+	.	1
2R	Unnamed	Unnamed	5089120	5090070	350.900604	+	.	1
2R	Unnamed	Unnamed	5772710	5773690	1113.124382	+	.	1
2R	Unnamed	Unnamed	6119080	6119750	289.815665	+	.	1
2R	Unnamed	Unnamed	6120330	6120890	279.443462	+	.	1
2R	Unnamed	Unnamed	6605600	6606530	447.067562	+	.	1
2R	Unnamed	Unnamed	6610970	6611630	295.623111	+	.	1
2R	Unnamed	Unnamed	6628130	6628820	332.172649	+	.	1
2R	Unnamed	Unnamed	6632090	6632970	470.984002	+	.	1
2R	Unnamed	Unnamed	7326410	7327390	1387.145324	+	.	1
2R	Unnamed	Unnamed	7381470	7382450	814.623973	+	.	1
2R	Unnamed	Unnamed	7488260	7489260	2150.701934	+	.	1
2R	Unnamed	Unnamed	7530550	7531480	424.745754	+	.	1
2R	Unnamed	Unnamed	7692360	7693570	2579.662992	+	.	1
2R	Unnamed	Unnamed	7745070	7745980	582.914512	+	.	1
2R	Unnamed	Unnamed	8061050	8061910	334.942612	+	.	1
2R	Unnamed	Unnamed	8145560	8146520	478.286903	+	.	1
2R	Unnamed	Unnamed	8272420	8272930	270.419781	+	.	1
2R	Unnamed	Unnamed	8326770	8327750	899.501577	+	.	1
2R	Unnamed	Unnamed	8647360	8648400	688.618065	+	.	1
2R	Unnamed	Unnamed	8649070	8650360	884.342122	+	.	1
2R	Unnamed	Unnamed	8655290	8656270	845.485561	+	.	1
2R	Unnamed	Unnamed	8668380	8669370	2323.565306	+	.	1
2R	Unnamed	Unnamed	8670200	8671000	320.460274	+	.	1
2R	Unnamed	Unnamed	8801350	8802250	511.607760	+	.	1
2R	Unnamed	Unnamed	9005250	9006240	690.293892	+	.	1
2R	Unnamed	Unnamed	9230280	9231910	988.708434	+	.	1
2R	Unnamed	Unnamed	9292160	9293130	658.863219	+	.	1
2R	Unnamed	Unnamed	9376320	9377310	1481.390496	+	.	1
2R	Unnamed	Unnamed	9712290	9713200	417.394823	+	.	1
2R	Unnamed	Unnamed	9933520	9934490	554.081411	+	.	1
2R	Unnamed	Unnamed	9978520	9979360	439.945890	+	.	1
2R	Unnamed	Unnamed	9980960	9981940	648.145932	+	.	1
2R	Unnamed	Unnamed	10025220	10025860	307.523154	+	.	1
2R	Unnamed	Unnamed	10123740	10124700	603.902339	+	.	1
2R	Unnamed	Unnamed	10237920	10238890	770.906457	+	.	1
2R	Unnamed	Unnamed	10428160	10428860	293.826214	+	.	1
2R	Unnamed	Unnamed	10430040	10430980	556.272826	+	.	1
2R	Unnamed	Unnamed	10443810	10444730	489.504652	+	.	1
2R	Unnamed	Unnamed	10477510	10478320	314.293034	+	.	1
2R	Unnamed	Unnamed	10515210	10516070	529.958853	+	.	1
2R	Unnamed	Unnamed	10530250	10531160	424.988133	+	.	1
2R	Unnamed	Unnamed	10534710	10535670	598.570592	+	.	1
2R	Unnamed	Unnamed	10536010	10536610	291.940059	+	.	1
2R	Unnamed	Unnamed	10540230	10541020	411.818780	+	.	1
2R	Unnamed	Unnamed	10542150	10543270	307.211687	+	.	1
2R	Unnamed	Unnamed	10566290	10567150	457.937687	+	.	1
2R	Unnamed	Unnamed	10568540	10569240	368.776436	+	.	1
2R	Unnamed	Unnamed	10584110	10584880	342.141344	+	.	1
2R	Unnamed	Unnamed	10618100	10619070	900.741005	+	.	1
2R	Unnamed	Unnamed	11092550	11093140	275.048449	+	.	1
2R	Unnamed	Unnamed	11202300	11202840	276.900092	+	.	1
2R	Unnamed	Unnamed	11202900	11203830	318.015288	+	.	1
2R	Unnamed	Unnamed	11231750	11232530	414.594264	+	.	1
2R	Unnamed	Unnamed	11475160	11476130	530.890973	+	.	1
2R	Unnamed	Unnamed	11492490	11493110	289.020196	+	.	1
2R	Unnamed	Unnamed	11527630	11528710	1278.608657	+	.	1
2R	Unnamed	Unnamed	11529370	11529960	272.447313	+	.	1
2R	Unnamed	Unnamed	11629380	11630280	495.856777	+	.	1
2R	Unnamed	Unnamed	11633130	11633750	400.158994	+	.	1
2R	Unnamed	Unnamed	11636890	11637950	1490.342813	+	.	1
2R	Unnamed	Unnamed	11662480	11663470	1971.162441	+	.	1
2R	Unnamed	Unnamed	11665150	11665990	366.324711	+	.	1
2R	Unnamed	Unnamed	11892490	11893430	538.621267	+	.	1
2R	Unnamed	Unnamed	12261240	12261850	308.775255	+	.	1
2R	Unnamed	Unnamed	12453680	12454650	670.916699	+	.	1
2R	Unnamed	Unnamed	12589370	12590030	310.926475	+	.	1
2R	Unnamed	Unnamed	12591990	12592760	447.737648	+	.	1
2R	Unnamed	Unnamed	12868310	12869190	374.615177	+	.	1
2R	Unnamed	Unnamed	12904320	12904900	277.489138	+	.	1
2R	Unnamed	Unnamed	12904930	12905700	292.465633	+	.	1
2R	Unnamed	Unnamed	12980360	12981200	398.636571	+	.	1
2R	Unnamed	Unnamed	12984210	12985170	407.526912	+	.	1
2R	Unnamed	Unnamed	12985430	12986260	330.260775	+	.	1
2R	Unnamed	Unnamed	12996110	12997740	351.474172	+	.	1
2R	Unnamed	Unnamed	13004750	13005400	289.389591	+	.	1
2R	Unnamed	Unnamed	13015260	13016240	964.806552	+	.	1
2R	Unnamed	Unnamed	13029480	13030290	349.626108	+	.	1
2R	Unnamed	Unnamed	13034980	13035760	458.295642	+	.	1
2R	Unnamed	Unnamed	13038560	13039340	324.476434	+	.	1
2R	Unnamed	Unnamed	13327050	13327760	327.960327	+	.	1
2R	Unnamed	Unnamed	13337200	13337930	311.423693	+	.	1
2R	Unnamed	Unnamed	13490470	13491150	299.885781	+	.	1
2R	Unnamed	Unnamed	13592720	13593220	278.252656	+	.	1
2R	Unnamed	Unnamed	13812420	13813360	500.795641	+	.	1
2R	Unnamed	Unnamed	13818020	13818970	565.962469	+	.	1
2R	Unnamed	Unnamed	13897310	13898240	534.435908	+	.	1
2R	Unnamed	Unnamed	13957160	13958140	831.087314	+	.	1
2R	Unnamed	Unnamed	14054740	14055510	429.788699	+	.	1
2R	Unnamed	Unnamed	14139710	14140470	278.102364	+	.	1
2R	Unnamed	Unnamed	14185080	14185580	267.817953	+	.	1
2R	Unnamed	Unnamed	14276670	14277480	437.088053	+	.	1
2R	Unnamed	Unnamed	14306890	14308490	786.566474	+	.	1
2R	Unnamed	Unnamed	14437090	14438080	1647.518000	+	.	1
2R	Unnamed	Unnamed	14439570	14440560	1274.294855	+	.	1
2R	Unnamed	Unnamed	14457750	14458900	1347.125566	+	.	1
2R	Unnamed	Unnamed	14790490	14791090	292.656054	+	.	1
2R	Unnamed	Unnamed	14962350	14962880	272.320865	+	.	1
2R	Unnamed	Unnamed	14964230	14965210	627.810699	+	.	1
2R	Unnamed	Unnamed	14965270	14966090	593.871942	+	.	1
2R	Unnamed	Unnamed	15329090	15329700	275.606921	+	.	1
2R	Unnamed	Unnamed	15330690	15331210	266.272716	+	.	1
2R	Unnamed	Unnamed	15349110	15350070	1004.801913	+	.	1
2R	Unnamed	Unnamed	15610560	15611520	479.521425	+	.	1
2R	Unnamed	Unnamed	15654380	15655550	1141.729353	+	.	1
2R	Unnamed	Unnamed	15675660	15676780	1171.009199	+	.	1
2R	Unnamed	Unnamed	15860940	15861670	304.459730	+	.	1
2R	Unnamed	Unnamed	16054560	16055510	612.617051	+	.	1
2R	Unnamed	Unnamed	16102830	16103550	405.648709	+	.	1
2R	Unnamed	Unnamed	16103600	16104500	376.650004	+	.	1
2R	Unnamed	Unnamed	16129810	16130760	1074.637846	+	.	1
2R	Unnamed	Unnamed	16179740	16180630	504.077435	+	.	1
2R	Unnamed	Unnamed	16187130	16187960	455.586944	+	.	1
2R	Unnamed	Unnamed	16206170	16206900	325.254294	+	.	1
2R	Unnamed	Unnamed	16220930	16221730	316.503943	+	.	1
2R	Unnamed	Unnamed	16270060	16271010	391.749320	+	.	1
2R	Unnamed	Unnamed	16579480	16581010	620.824545	+	.	1
2R	Unnamed	Unnamed	16583080	16584050	569.472645	+	.	1
2R	Unnamed	Unnamed	16833410	16834370	444.650178	+	.	1
2R	Unnamed	Unnamed	16856120	16857010	454.501409	+	.	1
2R	Unnamed	Unnamed	17027930	17028880	514.412975	+	.	1
2R	Unnamed	Unnamed	17263440	17264410	458.045273	+	.	1
2R	Unnamed	Unnamed	17547920	17548870	409.420927	+	.	1
2R	Unnamed	Unnamed	17793780	17794760	976.070097	+	.	1
2R	Unnamed	Unnamed	17801430	17802970	470.908731	+	.	1
2R	Unnamed	Unnamed	17820470	17821450	1456.047062	+	.	1
2R	Unnamed	Unnamed	17851130	17852060	319.428509	+	.	1
2R	Unnamed	Unnamed	17855310	17856100	313.815401	+	.	1
2R	Unnamed	Unnamed	18232190	18233170	1244.849540	+	.	1
2R	Unnamed	Unnamed	18309330	18310250	391.802262	+	.	1
2R	Unnamed	Unnamed	18342860	18343690	354.717683	+	.	1
2R	Unnamed	Unnamed	18355370	18356870	551.318507	+	.	1
2R	Unnamed	Unnamed	18377060	18378050	1897.830371	+	.	1
2R	Unnamed	Unnamed	18611380	18612200	347.398975	+	.	1
2R	Unnamed	Unnamed	18653840	18654520	298.566000	+	.	1
2R	Unnamed	Unnamed	18798960	18799930	636.201507	+	.	1
2R	Unnamed	Unnamed	18805700	18806680	1232.441902	+	.	1
2R	Unnamed	Unnamed	19141580	19142560	1543.396751	+	.	1
2R	Unnamed	Unnamed	19142680	19143490	509.924312	+	.	1
2R	Unnamed	Unnamed	19143660	19144610	438.841348	+	.	1
2R	Unnamed	Unnamed	19275350	19275970	306.423156	+	.	1
2R	Unnamed	Unnamed	19325180	19325950	328.219185	+	.	1
2R	Unnamed	Unnamed	19397900	19398700	307.150860	+	.	1
2R	Unnamed	Unnamed	19423860	19424840	665.291383	+	.	1
2R	Unnamed	Unnamed	19456610	19457410	437.110767	+	.	1
2R	Unnamed	Unnamed	19467800	19468800	987.376865	+	.	1
2R	Unnamed	Unnamed	20559220	20559900	289.624753	+	.	1
2R	Unnamed	Unnamed	20587590	20588340	290.433047	+	.	1
2R	Unnamed	Unnamed	20617620	20618150	294.731537	+	.	1
2R	Unnamed	Unnamed	20770870	20771840	583.590261	+	.	1
2R	Unnamed	Unnamed	20888280	20889260	1167.495526	+	.	1
2R	Unnamed	Unnamed	20895940	20896910	681.472813	+	.	1
2R	Unnamed	Unnamed	20897520	20898140	353.998120	+	.	1
2R	Unnamed	Unnamed	20906950	20907930	1035.612030	+	.	1
2R	Unnamed	Unnamed	20913400	20914530	1192.383422	+	.	1
2R	Unnamed	Unnamed	20914600	20915520	539.350373	+	.	1
2R	Unnamed	Unnamed	20915800	20916770	883.053688	+	.	1
2R	Unnamed	Unnamed	20919470	20920440	404.828895	+	.	1
2R	Unnamed	Unnamed	20934850	20935790	656.529318	+	.	1
2R	Unnamed	Unnamed	20943200	20944030	367.737790	+	.	1
2R	Unnamed	Unnamed	20960610	20961750	3074.240379	+	.	1
2R	Unnamed	Unnamed	20966220	20966860	279.398344	+	.	1
2R	Unnamed	Unnamed	20996350	20997610	812.045173	+	.	1
2R	Unnamed	Unnamed	21075660	21076430	329.564511	+	.	1
2R	Unnamed	Unnamed	21159620	21160410	364.017175	+	.	1
2R	Unnamed	Unnamed	21202870	21203650	302.939862	+	.	1
2R	Unnamed	Unnamed	21362600	21363570	571.239478	+	.	1
2R	Unnamed	Unnamed	21579530	21580500	417.029904	+	.	1
2R	Unnamed	Unnamed	21646180	21646970	301.751060	+	.	1
2R	Unnamed	Unnamed	21713540	21714140	296.100016	+	.	1
2R	Unnamed	Unnamed	22107980	22108670	276.172845	+	.	1
2R	Unnamed	Unnamed	22119880	22120630	387.952758	+	.	1
2R	Unnamed	Unnamed	22241760	22242720	650.553654	+	.	1
2R	Unnamed	Unnamed	22242760	22243570	320.785062	+	.	1
2R	Unnamed	Unnamed	22270260	22271780	1262.573283	+	.	1
2R	Unnamed	Unnamed	22317820	22318460	290.733011	+	.	1
2R	Unnamed	Unnamed	22684350	22684910	276.923890	+	.	1
2R	Unnamed	Unnamed	22685860	22686390	274.353664	+	.	1
2R	Unnamed	Unnamed	22859870	22860970	2285.375167	+	.	1
2R	Unnamed	Unnamed	22867580	22868230	275.565695	+	.	1
2R	Unnamed	Unnamed	22933950	22934580	292.125712	+	.	1
2R	Unnamed	Unnamed	23042730	23043650	525.224006	+	.	1
2R	Unnamed	Unnamed	23572830	23573840	1313.609505	+	.	1
2R	Unnamed	Unnamed	23580280	23581230	612.680173	+	.	1
2R	Unnamed	Unnamed	23598460	23599330	417.133692	+	.	1
2R	Unnamed	Unnamed	23624250	23625100	470.038035	+	.	1
2R	Unnamed	Unnamed	23663260	23664170	333.516641	+	.	1
2R	Unnamed	Unnamed	23873750	23874430	324.591254	+	.	1
2R	Unnamed	Unnamed	24229430	24230410	1223.838119	+	.	1
2R	Unnamed	Unnamed	24329450	24330430	977.747932	+	.	1
2R	Unnamed	Unnamed	24331950	24332750	291.461614	+	.	1
2R	Unnamed	Unnamed	24389130	24390050	423.516068	+	.	1
2R	Unnamed	Unnamed	24538570	24539550	1809.407976	+	.	1
2R	Unnamed	Unnamed	24727280	24727990	286.109352	+	.	1
2R	Unnamed	Unnamed	24809190	24810060	409.426708	+	.	1
2R	Unnamed	Unnamed	24844520	24845270	294.163784	+	.	1
2R	Unnamed	Unnamed	25113950	25114920	562.505773	+	.	1
3L	Unnamed	Unnamed	130950	131940	2721.789589	+	.	1
3L	Unnamed	Unnamed	140530	141470	685.511251	+	.	1
3L	Unnamed	Unnamed	377680	378730	1363.172439	+	.	1
3L	Unnamed	Unnamed	392600	393390	361.379751	+	.	1
3L	Unnamed	Unnamed	539280	539920	313.604490	+	.	1
3L	Unnamed	Unnamed	543000	544830	2282.059816	+	.	1
3L	Unnamed	Unnamed	616580	617110	271.209608	+	.	1
3L	Unnamed	Unnamed	638690	639400	317.083910	+	.	1
3L	Unnamed	Unnamed	794150	794850	283.075140	+	.	1
3L	Unnamed	Unnamed	914560	915570	752.202914	+	.	1
3L	Unnamed	Unnamed	972570	973560	1461.778663	+	.	1
3L	Unnamed	Unnamed	1070480	1071350	316.562694	+	.	1
3L	Unnamed	Unnamed	1098420	1099380	609.487018	+	.	1
3L	Unnamed	Unnamed	1100390	1101330	430.461725	+	.	1
3L	Unnamed	Unnamed	1102160	1102920	346.988631	+	.	1
3L	Unnamed	Unnamed	1108430	1109250	393.953368	+	.	1
3L	Unnamed	Unnamed	1137540	1138560	765.482563	+	.	1
3L	Unnamed	Unnamed	1150410	1151200	348.991929	+	.	1
3L	Unnamed	Unnamed	1335070	1335930	647.881708	+	.	1
3L	Unnamed	Unnamed	1537190	1537930	332.560178	+	.	1
3L	Unnamed	Unnamed	1919270	1920250	711.161424	+	.	1
3L	Unnamed	Unnamed	1920640	1921560	371.662012	+	.	1
3L	Unnamed	Unnamed	2585580	2586510	513.648558	+	.	1
3L	Unnamed	Unnamed	2589580	2590550	742.962205	+	.	1
3L	Unnamed	Unnamed	2807920	2808840	774.266787	+	.	1
3L	Unnamed	Unnamed	3069560	3071150	605.589723	+	.	1
3L	Unnamed	Unnamed	3077600	3078330	302.021323	+	.	1
3L	Unnamed	Unnamed	3149050	3149890	418.065522	+	.	1
3L	Unnamed	Unnamed	3246230	3246840	301.916715	+	.	1
3L	Unnamed	Unnamed	3418120	3418640	268.129698	+	.	1
3L	Unnamed	Unnamed	3419160	3419990	327.079578	+	.	1
3L	Unnamed	Unnamed	3452530	3453500	617.149124	+	.	1
3L	Unnamed	Unnamed	3827830	3828800	704.156059	+	.	1
3L	Unnamed	Unnamed	3876670	3877490	444.882052	+	.	1
3L	Unnamed	Unnamed	4226910	4227840	413.451254	+	.	1
3L	Unnamed	Unnamed	4233350	4234340	958.478884	+	.	1
3L	Unnamed	Unnamed	5184630	5185620	1563.450180	+	.	1
3L	Unnamed	Unnamed	5329090	5330000	481.407220	+	.	1
3L	Unnamed	Unnamed	5354430	5355200	299.255814	+	.	1
3L	Unnamed	Unnamed	5611830	5612680	434.185061	+	.	1
3L	Unnamed	Unnamed	5690340	5691830	860.225364	+	.	1
3L	Unnamed	Unnamed	5750150	5750790	269.867411	+	.	1
3L	Unnamed	Unnamed	5840060	5841040	812.334475	+	.	1
3L	Unnamed	Unnamed	5843420	5844350	423.318224	+	.	1
3L	Unnamed	Unnamed	5881060	5881760	331.853712	+	.	1
3L	Unnamed	Unnamed	5926200	5927180	896.960987	+	.	1
3L	Unnamed	Unnamed	5975790	5976640	575.144673	+	.	1
3L	Unnamed	Unnamed	6044540	6045330	311.811480	+	.	1
3L	Unnamed	Unnamed	6116730	6117710	752.881202	+	.	1
3L	Unnamed	Unnamed	6766800	6767590	342.634522	+	.	1
3L	Unnamed	Unnamed	6813620	6814600	912.636073	+	.	1
3L	Unnamed	Unnamed	6835900	6836660	395.366560	+	.	1
3L	Unnamed	Unnamed	6895150	6895890	306.633800	+	.	1
3L	Unnamed	Unnamed	6902730	6903240	267.091230	+	.	1
3L	Unnamed	Unnamed	6903920	6904680	327.286369	+	.	1
3L	Unnamed	Unnamed	6963820	6964800	1302.749682	+	.	1
3L	Unnamed	Unnamed	7036460	7037040	274.287117	+	.	1
3L	Unnamed	Unnamed	7433290	7434080	294.903820	+	.	1
3L	Unnamed	Unnamed	7804500	7805290	509.232289	+	.	1
3L	Unnamed	Unnamed	7854080	7855580	888.194148	+	.	1
3L	Unnamed	Unnamed	7867130	7867810	342.135653	+	.	1
3L	Unnamed	Unnamed	7947710	7948420	306.960657	+	.	1
3L	Unnamed	Unnamed	8242900	8243890	1285.895988	+	.	1
3L	Unnamed	Unnamed	8285080	8285650	278.983712	+	.	1
3L	Unnamed	Unnamed	8454600	8455570	959.545946	+	.	1
3L	Unnamed	Unnamed	8765830	8766760	461.725802	+	.	1
3L	Unnamed	Unnamed	8766880	8767620	307.919224	+	.	1
3L	Unnamed	Unnamed	9018990	9019970	588.420812	+	.	1
3L	Unnamed	Unnamed	9400790	9402440	638.967825	+	.	1
3L	Unnamed	Unnamed	9431600	9432550	409.849854	+	.	1
3L	Unnamed	Unnamed	9677860	9678850	1714.113264	+	.	1
3L	Unnamed	Unnamed	9692320	9693040	311.195066	+	.	1
3L	Unnamed	Unnamed	9693340	9694120	434.537282	+	.	1
3L	Unnamed	Unnamed	10253970	10254960	1245.729407	+	.	1
3L	Unnamed	Unnamed	10307710	10308690	980.986707	+	.	1
3L	Unnamed	Unnamed	10324830	10326180	1205.335001	+	.	1
3L	Unnamed	Unnamed	10360130	10360830	310.303598	+	.	1
3L	Unnamed	Unnamed	10411660	10412630	499.487738	+	.	1
3L	Unnamed	Unnamed	10516250	10517020	340.015334	+	.	1
3L	Unnamed	Unnamed	10517380	10518280	373.829069	+	.	1
3L	Unnamed	Unnamed	10521210	10522180	929.932667	+	.	1
3L	Unnamed	Unnamed	10665100	10665970	352.762277	+	.	1
3L	Unnamed	Unnamed	10666090	10667030	459.893919	+	.	1
3L	Unnamed	Unnamed	10681510	10682380	375.320040	+	.	1
3L	Unnamed	Unnamed	10722330	10723310	1153.313865	+	.	1
3L	Unnamed	Unnamed	10739040	10740750	3247.990334	+	.	1
3L	Unnamed	Unnamed	10742410	10743390	698.858116	+	.	1
3L	Unnamed	Unnamed	10775810	10776380	309.697774	+	.	1
3L	Unnamed	Unnamed	10793190	10794170	2147.131773	+	.	1
3L	Unnamed	Unnamed	11007240	11008220	1212.904892	+	.	1
3L	Unnamed	Unnamed	11008850	11009460	296.759788	+	.	1
3L	Unnamed	Unnamed	11009980	11011040	2487.395366	+	.	1
3L	Unnamed	Unnamed	11214310	11216210	2058.785821	+	.	1
3L	Unnamed	Unnamed	11242420	11243400	1438.558226	+	.	1
3L	Unnamed	Unnamed	11245650	11246650	2327.753050	+	.	1
3L	Unnamed	Unnamed	11294400	11295410	1444.069019	+	.	1
3L	Unnamed	Unnamed	11359900	11360810	335.210725	+	.	1
3L	Unnamed	Unnamed	12311990	12312740	376.182544	+	.	1
3L	Unnamed	Unnamed	12318340	12318990	303.367778	+	.	1
3L	Unnamed	Unnamed	12330960	12331770	347.184821	+	.	1
3L	Unnamed	Unnamed	12467830	12468510	341.504562	+	.	1
3L	Unnamed	Unnamed	12580550	12581530	1300.096636	+	.	1
3L	Unnamed	Unnamed	12606550	12607480	385.630683	+	.	1
3L	Unnamed	Unnamed	12627380	12628360	861.102768	+	.	1
3L	Unnamed	Unnamed	12700820	12701440	306.722791	+	.	1
3L	Unnamed	Unnamed	12804050	12805260	553.910052	+	.	1
3L	Unnamed	Unnamed	13638550	13639520	460.063786	+	.	1
3L	Unnamed	Unnamed	13676620	13677410	431.664773	+	.	1
3L	Unnamed	Unnamed	13893180	13893940	344.525014	+	.	1
3L	Unnamed	Unnamed	13919710	13920390	284.345287	+	.	1
3L	Unnamed	Unnamed	14107870	14108840	721.655380	+	.	1
3L	Unnamed	Unnamed	14131170	14132010	464.799615	+	.	1
3L	Unnamed	Unnamed	14177460	14178560	1345.258632	+	.	1
3L	Unnamed	Unnamed	14550840	14551820	501.827861	+	.	1
3L	Unnamed	Unnamed	14580130	14581110	978.605731	+	.	1
3L	Unnamed	Unnamed	14634270	14635090	322.154827	+	.	1
3L	Unnamed	Unnamed	14756050	14757890	1021.257899	+	.	1
3L	Unnamed	Unnamed	14780750	14781640	496.796882	+	.	1
3L	Unnamed	Unnamed	14785260	14785830	265.181490	+	.	1
3L	Unnamed	Unnamed	15093990	15094790	296.186338	+	.	1
3L	Unnamed	Unnamed	15514070	15515020	394.713499	+	.	1
3L	Unnamed	Unnamed	15624970	15625700	342.226657	+	.	1
3L	Unnamed	Unnamed	15625840	15626510	335.874211	+	.	1
3L	Unnamed	Unnamed	15825300	15826190	438.161553	+	.	1
3L	Unnamed	Unnamed	16004080	16004720	351.299084	+	.	1
3L	Unnamed	Unnamed	16028440	16029220	302.161349	+	.	1
3L	Unnamed	Unnamed	16043400	16044220	664.335094	+	.	1
3L	Unnamed	Unnamed	16046870	16047840	567.133883	+	.	1
3L	Unnamed	Unnamed	16049770	16050740	937.429806	+	.	1
3L	Unnamed	Unnamed	16052080	16053340	902.651683	+	.	1
3L	Unnamed	Unnamed	16157230	16158090	309.536424	+	.	1
3L	Unnamed	Unnamed	16161890	16162870	1091.325188	+	.	1
3L	Unnamed	Unnamed	16163890	16164860	574.869362	+	.	1
3L	Unnamed	Unnamed	16288030	16289010	1157.962821	+	.	1
3L	Unnamed	Unnamed	16377600	16378400	436.559462	+	.	1
3L	Unnamed	Unnamed	16489180	16490030	300.407507	+	.	1
3L	Unnamed	Unnamed	16799820	16800580	335.085707	+	.	1
3L	Unnamed	Unnamed	17003440	17004340	418.987932	+	.	1
3L	Unnamed	Unnamed	17011880	17012690	339.899532	+	.	1
3L	Unnamed	Unnamed	17448350	17448880	326.453412	+	.	1
3L	Unnamed	Unnamed	17486930	17487710	420.369069	+	.	1
3L	Unnamed	Unnamed	17658720	17659700	923.216621	+	.	1
3L	Unnamed	Unnamed	17949990	17950550	285.252087	+	.	1
3L	Unnamed	Unnamed	17964490	17965460	736.313328	+	.	1
3L	Unnamed	Unnamed	17968390	17969370	679.913576	+	.	1
3L	Unnamed	Unnamed	17970860	17971580	335.586907	+	.	1
3L	Unnamed	Unnamed	17972120	17973600	664.574319	+	.	1
3L	Unnamed	Unnamed	18186520	18187490	582.331531	+	.	1
3L	Unnamed	Unnamed	18344940	18345910	522.973688	+	.	1
3L	Unnamed	Unnamed	18439580	18440550	1012.715816	+	.	1
3L	Unnamed	Unnamed	18792520	18793490	619.503927	+	.	1
3L	Unnamed	Unnamed	18799870	18800870	1059.437147	+	.	1
3L	Unnamed	Unnamed	18845840	18846810	913.695007	+	.	1
3L	Unnamed	Unnamed	19071770	19072750	1444.396695	+	.	1
3L	Unnamed	Unnamed	19689800	19690780	844.090481	+	.	1
3L	Unnamed	Unnamed	19692070	19693020	523.302330	+	.	1
3L	Unnamed	Unnamed	19890260	19891110	475.058657	+	.	1
3L	Unnamed	Unnamed	19894860	19896070	725.892240	+	.	1
3L	Unnamed	Unnamed	20348450	20350030	1272.434614	+	.	1
3L	Unnamed	Unnamed	20398390	20399160	286.654684	+	.	1
3L	Unnamed	Unnamed	20517100	20518030	610.936391	+	.	1
3L	Unnamed	Unnamed	20620430	20621320	373.061677	+	.	1
3L	Unnamed	Unnamed	20695160	20696170	1139.545202	+	.	1
3L	Unnamed	Unnamed	20949190	20950100	793.559959	+	.	1
3L	Unnamed	Unnamed	21007930	21008440	268.808720	+	.	1
3L	Unnamed	Unnamed	21008560	21009550	1034.412758	+	.	1
3L	Unnamed	Unnamed	21024830	21027030	1324.159780	+	.	1
3L	Unnamed	Unnamed	21202480	21203460	939.787051	+	.	1
3L	Unnamed	Unnamed	21476240	21477410	6877.275804	+	.	1
3L	Unnamed	Unnamed	21479330	21480250	660.839060	+	.	1
3L	Unnamed	Unnamed	21485030	21485910	391.680712	+	.	1
3L	Unnamed	Unnamed	21879140	21879840	324.088324	+	.	1
3L	Unnamed	Unnamed	21922090	21922810	316.170492	+	.	1
3L	Unnamed	Unnamed	22407500	22408400	936.088375	+	.	1
3L	Unnamed	Unnamed	22642200	22642980	349.023799	+	.	1
3R	Unnamed	Unnamed	4281000	4281880	568.175595	+	.	1
3R	Unnamed	Unnamed	4346430	4347110	385.535464	+	.	1
3R	Unnamed	Unnamed	4360550	4361500	451.456590	+	.	1
3R	Unnamed	Unnamed	4452150	4453010	344.844390	+	.	1
3R	Unnamed	Unnamed	4472330	4473300	523.294468	+	.	1
3R	Unnamed	Unnamed	4797290	4798290	2324.882572	+	.	1
3R	Unnamed	Unnamed	4802870	4803840	739.228101	+	.	1
3R	Unnamed	Unnamed	4806400	4807050	310.699365	+	.	1
3R	Unnamed	Unnamed	4867440	4868360	340.311138	+	.	1
3R	Unnamed	Unnamed	4871410	4872220	293.240712	+	.	1
3R	Unnamed	Unnamed	4910720	4911450	329.610511	+	.	1
3R	Unnamed	Unnamed	4954970	4955940	880.735542	+	.	1
3R	Unnamed	Unnamed	5086780	5088430	1356.536161	+	.	1
3R	Unnamed	Unnamed	5216080	5216710	273.556852	+	.	1
3R	Unnamed	Unnamed	5413830	5415190	715.215861	+	.	1
3R	Unnamed	Unnamed	5518360	5519330	834.489927	+	.	1
3R	Unnamed	Unnamed	5612070	5613050	678.496499	+	.	1
3R	Unnamed	Unnamed	5647790	5648730	392.282577	+	.	1
3R	Unnamed	Unnamed	6002640	6003620	1033.000857	+	.	1
3R	Unnamed	Unnamed	6007430	6008300	354.642684	+	.	1
3R	Unnamed	Unnamed	6402570	6403530	559.449789	+	.	1
3R	Unnamed	Unnamed	6405080	6405820	387.424463	+	.	1
3R	Unnamed	Unnamed	6407370	6408180	328.191322	+	.	1
3R	Unnamed	Unnamed	6791320	6792150	391.382993	+	.	1
3R	Unnamed	Unnamed	6810360	6811340	1976.677443	+	.	1
3R	Unnamed	Unnamed	6848410	6849180	325.549531	+	.	1
3R	Unnamed	Unnamed	6915200	6916180	1745.632133	+	.	1
3R	Unnamed	Unnamed	6975320	6976050	302.853293	+	.	1
3R	Unnamed	Unnamed	6988190	6989160	508.750966	+	.	1
3R	Unnamed	Unnamed	6996710	6997500	525.275546	+	.	1
3R	Unnamed	Unnamed	7000300	7001300	1024.761919	+	.	1
3R	Unnamed	Unnamed	7004090	7005030	556.838790	+	.	1
3R	Unnamed	Unnamed	7036930	7037910	1024.618142	+	.	1
3R	Unnamed	Unnamed	7186780	7188640	1371.388793	+	.	1
3R	Unnamed	Unnamed	7281780	7283240	396.652154	+	.	1
3R	Unnamed	Unnamed	7309380	7310360	1101.513690	+	.	1
3R	Unnamed	Unnamed	7491200	7492070	354.035684	+	.	1
3R	Unnamed	Unnamed	7944350	7945320	917.677875	+	.	1
3R	Unnamed	Unnamed	7947300	7947870	271.285551	+	.	1
3R	Unnamed	Unnamed	7967580	7968420	437.906933	+	.	1
3R	Unnamed	Unnamed	8110460	8111440	641.538474	+	.	1
3R	Unnamed	Unnamed	8119630	8120290	293.283896	+	.	1
3R	Unnamed	Unnamed	8151390	8152360	541.693919	+	.	1
3R	Unnamed	Unnamed	8169980	8170880	370.350472	+	.	1
3R	Unnamed	Unnamed	8187410	8188390	918.783993	+	.	1
3R	Unnamed	Unnamed	8190490	8191310	473.366021	+	.	1
3R	Unnamed	Unnamed	8308370	8309350	1271.301912	+	.	1
3R	Unnamed	Unnamed	8333570	8334930	344.636499	+	.	1
3R	Unnamed	Unnamed	8659120	8660050	629.679825	+	.	1
3R	Unnamed	Unnamed	8792190	8793110	546.073858	+	.	1
3R	Unnamed	Unnamed	8938680	8939460	367.211835	+	.	1
3R	Unnamed	Unnamed	9157840	9158660	367.302883	+	.	1
3R	Unnamed	Unnamed	9226460	9227590	932.976807	+	.	1
3R	Unnamed	Unnamed	9229260	9230700	1119.523889	+	.	1
3R	Unnamed	Unnamed	9235880	9237530	542.855217	+	.	1
3R	Unnamed	Unnamed	9352730	9353700	544.244457	+	.	1
3R	Unnamed	Unnamed	9417930	9419740	774.950093	+	.	1
3R	Unnamed	Unnamed	9427750	9428730	1286.402310	+	.	1
3R	Unnamed	Unnamed	9532660	9533190	267.003255	+	.	1
3R	Unnamed	Unnamed	9543370	9544070	314.862866	+	.	1
3R	Unnamed	Unnamed	9550370	9551890	749.219209	+	.	1
3R	Unnamed	Unnamed	9704420	9705370	494.115759	+	.	1
3R	Unnamed	Unnamed	9932230	9932940	285.127635	+	.	1
3R	Unnamed	Unnamed	10079020	10080020	2422.114474	+	.	1
3R	Unnamed	Unnamed	10086800	10087800	2098.190115	+	.	1
3R	Unnamed	Unnamed	10088930	10089890	558.057584	+	.	1
3R	Unnamed	Unnamed	10093390	10094170	445.400295	+	.	1
3R	Unnamed	Unnamed	10108890	10109870	1032.236887	+	.	1
3R	Unnamed	Unnamed	10226390	10227310	450.634051	+	.	1
3R	Unnamed	Unnamed	10382960	10383940	812.962973	+	.	1
3R	Unnamed	Unnamed	10420930	10421720	297.298052	+	.	1
3R	Unnamed	Unnamed	10433620	10434360	309.685436	+	.	1
3R	Unnamed	Unnamed	10494920	10495900	908.252023	+	.	1
3R	Unnamed	Unnamed	10516880	10517850	715.843336	+	.	1
3R	Unnamed	Unnamed	10541600	10542470	350.526238	+	.	1
3R	Unnamed	Unnamed	10556720	10557480	373.822775	+	.	1
3R	Unnamed	Unnamed	10621820	10622780	641.485647	+	.	1
3R	Unnamed	Unnamed	10638500	10639470	646.014828	+	.	1
3R	Unnamed	Unnamed	10863680	10864650	414.755773	+	.	1
3R	Unnamed	Unnamed	10889010	10889810	325.087270	+	.	1
3R	Unnamed	Unnamed	11253530	11255120	1786.185898	+	.	1
3R	Unnamed	Unnamed	11257470	11258390	634.397814	+	.	1
3R	Unnamed	Unnamed	11258820	11259670	520.745412	+	.	1
3R	Unnamed	Unnamed	11335330	11336210	965.697234	+	.	1
3R	Unnamed	Unnamed	11339790	11340790	2022.428290	+	.	1
3R	Unnamed	Unnamed	11351640	11352260	326.948402	+	.	1
3R	Unnamed	Unnamed	11376840	11377810	682.816180	+	.	1
3R	Unnamed	Unnamed	11388300	11388960	326.286084	+	.	1
3R	Unnamed	Unnamed	11389410	11390400	1257.244427	+	.	1
3R	Unnamed	Unnamed	11390790	11391750	706.266220	+	.	1
3R	Unnamed	Unnamed	11392430	11393420	1260.447673	+	.	1
3R	Unnamed	Unnamed	11648500	11649480	1323.738292	+	.	1
3R	Unnamed	Unnamed	11760940	11761620	302.599067	+	.	1
3R	Unnamed	Unnamed	11887770	11888590	432.617821	+	.	1
3R	Unnamed	Unnamed	12278570	12279520	581.444382	+	.	1
3R	Unnamed	Unnamed	12287910	12288880	671.357186	+	.	1
3R	Unnamed	Unnamed	12369040	12369880	465.997350	+	.	1
3R	Unnamed	Unnamed	12667230	12668150	332.419509	+	.	1
3R	Unnamed	Unnamed	12719550	12720390	671.891750	+	.	1
3R	Unnamed	Unnamed	13011860	13013430	1742.140291	+	.	1
3R	Unnamed	Unnamed	13063660	13064650	581.764285	+	.	1
3R	Unnamed	Unnamed	13074270	13075240	731.380610	+	.	1
3R	Unnamed	Unnamed	13363900	13365560	471.285996	+	.	1
3R	Unnamed	Unnamed	13395160	13395740	274.360656	+	.	1
3R	Unnamed	Unnamed	13664770	13665330	271.381165	+	.	1
3R	Unnamed	Unnamed	13683730	13684700	666.416405	+	.	1
3R	Unnamed	Unnamed	13812380	13813340	1082.649634	+	.	1
3R	Unnamed	Unnamed	13814100	13814970	529.947192	+	.	1
3R	Unnamed	Unnamed	13874570	13875800	1299.989668	+	.	1
3R	Unnamed	Unnamed	13983230	13984340	1661.923011	+	.	1
3R	Unnamed	Unnamed	14026250	14027220	842.407663	+	.	1
3R	Unnamed	Unnamed	14057170	14058090	466.299780	+	.	1
3R	Unnamed	Unnamed	14282410	14283990	421.640734	+	.	1
3R	Unnamed	Unnamed	14284840	14285820	1423.161468	+	.	1
3R	Unnamed	Unnamed	14286080	14287060	665.504362	+	.	1
3R	Unnamed	Unnamed	14325960	14326870	472.107597	+	.	1
3R	Unnamed	Unnamed	14363030	14363780	296.341817	+	.	1
3R	Unnamed	Unnamed	14369830	14370790	446.308406	+	.	1
3R	Unnamed	Unnamed	14373270	14374090	685.004246	+	.	1
3R	Unnamed	Unnamed	14472720	14473690	702.540012	+	.	1
3R	Unnamed	Unnamed	14723450	14724290	400.166402	+	.	1
3R	Unnamed	Unnamed	14737660	14738600	699.080133	+	.	1
3R	Unnamed	Unnamed	14876020	14876540	272.856838	+	.	1
3R	Unnamed	Unnamed	15094580	15095100	266.078724	+	.	1
3R	Unnamed	Unnamed	15130710	15131490	509.867677	+	.	1
3R	Unnamed	Unnamed	15146670	15147350	280.000771	+	.	1
3R	Unnamed	Unnamed	15286400	15287290	799.502428	+	.	1
3R	Unnamed	Unnamed	15291300	15292210	627.138269	+	.	1
3R	Unnamed	Unnamed	15292900	15293870	499.927111	+	.	1
3R	Unnamed	Unnamed	15617690	15618220	276.713861	+	.	1
3R	Unnamed	Unnamed	15664430	15665400	612.442840	+	.	1
3R	Unnamed	Unnamed	15794090	15794970	394.665989	+	.	1
3R	Unnamed	Unnamed	15851660	15852380	355.610702	+	.	1
3R	Unnamed	Unnamed	15973350	15974510	1496.141694	+	.	1
3R	Unnamed	Unnamed	16025350	16026460	1901.963348	+	.	1
3R	Unnamed	Unnamed	16099460	16100270	417.128025	+	.	1
3R	Unnamed	Unnamed	16213850	16214710	432.762027	+	.	1
3R	Unnamed	Unnamed	16221170	16221960	301.974301	+	.	1
3R	Unnamed	Unnamed	16224280	16225160	610.793920	+	.	1
3R	Unnamed	Unnamed	16240960	16241780	389.981846	+	.	1
3R	Unnamed	Unnamed	16242120	16243070	463.219334	+	.	1
3R	Unnamed	Unnamed	16281160	16282120	472.478927	+	.	1
3R	Unnamed	Unnamed	16403270	16403880	281.564686	+	.	1
3R	Unnamed	Unnamed	16410470	16411290	396.165593	+	.	1
3R	Unnamed	Unnamed	16449220	16450150	911.740980	+	.	1
3R	Unnamed	Unnamed	16452600	16453580	963.708704	+	.	1
3R	Unnamed	Unnamed	16538910	16539540	275.736746	+	.	1
3R	Unnamed	Unnamed	16629050	16630010	593.435469	+	.	1
3R	Unnamed	Unnamed	16702450	16703440	829.695169	+	.	1
3R	Unnamed	Unnamed	16715420	16716410	1334.131761	+	.	1
3R	Unnamed	Unnamed	16718230	16719190	634.788562	+	.	1
3R	Unnamed	Unnamed	16726200	16727170	563.489537	+	.	1
3R	Unnamed	Unnamed	16763670	16764640	519.097105	+	.	1
3R	Unnamed	Unnamed	16811610	16812430	362.392354	+	.	1
3R	Unnamed	Unnamed	16829870	16830730	389.568200	+	.	1
3R	Unnamed	Unnamed	16857440	16858220	320.422679	+	.	1
3R	Unnamed	Unnamed	16933920	16934890	589.237684	+	.	1
3R	Unnamed	Unnamed	16963350	16964220	596.358385	+	.	1
3R	Unnamed	Unnamed	17053550	17054180	280.033102	+	.	1
3R	Unnamed	Unnamed	17056050	17056840	324.858234	+	.	1
3R	Unnamed	Unnamed	17555970	17556950	1431.662554	+	.	1
3R	Unnamed	Unnamed	17557290	17558140	708.642321	+	.	1
3R	Unnamed	Unnamed	17558430	17559320	544.873100	+	.	1
3R	Unnamed	Unnamed	17566570	17567550	1150.980313	+	.	1
3R	Unnamed	Unnamed	17582160	17582930	349.120926	+	.	1
3R	Unnamed	Unnamed	17603660	17604350	284.959144	+	.	1
3R	Unnamed	Unnamed	17653320	17654420	1576.474786	+	.	1
3R	Unnamed	Unnamed	17665710	17667000	2113.898759	+	.	1
3R	Unnamed	Unnamed	17716850	17718030	658.392975	+	.	1
3R	Unnamed	Unnamed	17943490	17944440	518.038209	+	.	1
3R	Unnamed	Unnamed	17950120	17950680	270.219398	+	.	1
3R	Unnamed	Unnamed	18049020	18049940	491.028516	+	.	1
3R	Unnamed	Unnamed	18090140	18090660	271.241223	+	.	1
3R	Unnamed	Unnamed	18111340	18112320	836.505083	+	.	1
3R	Unnamed	Unnamed	18168220	18168940	376.913717	+	.	1
3R	Unnamed	Unnamed	18169860	18170610	311.082868	+	.	1
3R	Unnamed	Unnamed	18261150	18262050	388.704999	+	.	1
3R	Unnamed	Unnamed	18436610	18437600	1559.718448	+	.	1
3R	Unnamed	Unnamed	18584280	18586100	710.222857	+	.	1
3R	Unnamed	Unnamed	18740840	18741690	402.226688	+	.	1
3R	Unnamed	Unnamed	18922960	18923820	377.541607	+	.	1
3R	Unnamed	Unnamed	18924020	18925000	1002.362894	+	.	1
3R	Unnamed	Unnamed	19093280	19094210	611.110037	+	.	1
3R	Unnamed	Unnamed	19165580	19166180	292.009348	+	.	1
3R	Unnamed	Unnamed	19321540	19322650	2578.568364	+	.	1
3R	Unnamed	Unnamed	19463790	19464690	783.534563	+	.	1
3R	Unnamed	Unnamed	19836580	19837280	291.198482	+	.	1
3R	Unnamed	Unnamed	20253150	20254450	673.969264	+	.	1
3R	Unnamed	Unnamed	20593130	20593670	280.223206	+	.	1
3R	Unnamed	Unnamed	20752820	20753810	1577.737037	+	.	1
3R	Unnamed	Unnamed	20778140	20778990	481.484505	+	.	1
3R	Unnamed	Unnamed	20782190	20783150	850.364126	+	.	1
3R	Unnamed	Unnamed	20956630	20957520	510.975359	+	.	1
3R	Unnamed	Unnamed	21060390	21061330	967.799796	+	.	1
3R	Unnamed	Unnamed	21094080	21094900	413.573719	+	.	1
3R	Unnamed	Unnamed	21096370	21097200	559.302414	+	.	1
3R	Unnamed	Unnamed	21126560	21127270	332.863035	+	.	1
3R	Unnamed	Unnamed	21198740	21199510	358.154072	+	.	1
3R	Unnamed	Unnamed	21419210	21420180	622.896936	+	.	1
3R	Unnamed	Unnamed	21433830	21434970	2484.938391	+	.	1
3R	Unnamed	Unnamed	21445970	21446950	1032.143514	+	.	1
3R	Unnamed	Unnamed	21459670	21460580	403.992245	+	.	1
3R	Unnamed	Unnamed	21548060	21548670	275.470564	+	.	1
3R	Unnamed	Unnamed	21551210	21552820	724.974321	+	.	1
3R	Unnamed	Unnamed	21557630	21558580	367.100614	+	.	1
3R	Unnamed	Unnamed	21558630	21559590	960.929334	+	.	1
3R	Unnamed	Unnamed	21560950	21562160	1930.467022	+	.	1
3R	Unnamed	Unnamed	21589510	21590490	719.207995	+	.	1
3R	Unnamed	Unnamed	21605150	21606160	2264.146232	+	.	1
3R	Unnamed	Unnamed	21617990	21618930	518.524560	+	.	1
3R	Unnamed	Unnamed	21621360	21622330	501.145820	+	.	1
3R	Unnamed	Unnamed	21626090	21627070	1056.182825	+	.	1
3R	Unnamed	Unnamed	21632310	21633290	984.806458	+	.	1
3R	Unnamed	Unnamed	21651100	21652070	675.664673	+	.	1
3R	Unnamed	Unnamed	21821930	21822720	392.226676	+	.	1
3R	Unnamed	Unnamed	21853420	21854400	1303.361253	+	.	1
3R	Unnamed	Unnamed	22626380	22627360	1070.490924	+	.	1
3R	Unnamed	Unnamed	22732760	22733460	313.889721	+	.	1
3R	Unnamed	Unnamed	23173620	23174120	267.799738	+	.	1
3R	Unnamed	Unnamed	23175010	23175960	675.131821	+	.	1
3R	Unnamed	Unnamed	23219880	23220700	366.840538	+	.	1
3R	Unnamed	Unnamed	23221020	23221970	354.250085	+	.	1
3R	Unnamed	Unnamed	23295190	23295970	326.034038	+	.	1
3R	Unnamed	Unnamed	23309330	23310100	293.556972	+	.	1
3R	Unnamed	Unnamed	23314000	23314860	405.549448	+	.	1
3R	Unnamed	Unnamed	23345190	23347940	626.429144	+	.	1
3R	Unnamed	Unnamed	23722410	23723300	345.657159	+	.	1
3R	Unnamed	Unnamed	23723430	23724270	450.041694	+	.	1
3R	Unnamed	Unnamed	23782070	23783130	853.112895	+	.	1
3R	Unnamed	Unnamed	23845930	23846720	393.793363	+	.	1
3R	Unnamed	Unnamed	24104510	24105430	323.125072	+	.	1
3R	Unnamed	Unnamed	24565560	24566130	274.982222	+	.	1
3R	Unnamed	Unnamed	24590260	24590950	272.494064	+	.	1
3R	Unnamed	Unnamed	24650840	24651820	876.405512	+	.	1
3R	Unnamed	Unnamed	25137450	25138300	601.504993	+	.	1
3R	Unnamed	Unnamed	25183230	25185240	828.895761	+	.	1
3R	Unnamed	Unnamed	25186810	25187690	578.815680	+	.	1
3R	Unnamed	Unnamed	25188980	25189720	308.007197	+	.	1
3R	Unnamed	Unnamed	25472260	25473200	529.399208	+	.	1
3R	Unnamed	Unnamed	25515250	25516090	330.371873	+	.	1
3R	Unnamed	Unnamed	25517940	25518710	446.016446	+	.	1
3R	Unnamed	Unnamed	26041550	26042490	427.521464	+	.	1
3R	Unnamed	Unnamed	26106590	26107530	473.745627	+	.	1
3R	Unnamed	Unnamed	26834830	26835540	303.715249	+	.	1
3R	Unnamed	Unnamed	27048330	27049310	1022.578463	+	.	1
3R	Unnamed	Unnamed	27067200	27067890	311.138025	+	.	1
3R	Unnamed	Unnamed	27441090	27441900	332.222001	+	.	1
3R	Unnamed	Unnamed	27909430	27910140	314.819010	+	.	1
3R	Unnamed	Unnamed	27987470	27988420	407.149881	+	.	1
3R	Unnamed	Unnamed	28402060	28402860	330.561594	+	.	1
3R	Unnamed	Unnamed	28547100	28547840	309.248042	+	.	1
3R	Unnamed	Unnamed	28551820	28552700	662.225436	+	.	1
3R	Unnamed	Unnamed	28654390	28655220	355.887208	+	.	1
3R	Unnamed	Unnamed	28970140	28971120	607.295877	+	.	1
3R	Unnamed	Unnamed	29063810	29064580	396.577376	+	.	1
3R	Unnamed	Unnamed	29089150	29089820	284.110350	+	.	1
3R	Unnamed	Unnamed	29287000	29287960	589.288324	+	.	1
3R	Unnamed	Unnamed	29460940	29461910	571.093864	+	.	1
3R	Unnamed	Unnamed	29555930	29556770	651.991651	+	.	1
3R	Unnamed	Unnamed	29571510	29572790	860.344300	+	.	1
3R	Unnamed	Unnamed	29690580	29691760	904.628444	+	.	1
3R	Unnamed	Unnamed	29763980	29764960	1004.428756	+	.	1
3R	Unnamed	Unnamed	29772540	29773560	1332.535043	+	.	1
3R	Unnamed	Unnamed	29774120	29775110	1302.924777	+	.	1
3R	Unnamed	Unnamed	30097960	30098930	719.449935	+	.	1
3R	Unnamed	Unnamed	30270800	30271650	574.417473	+	.	1
3R	Unnamed	Unnamed	30272560	30273540	642.393162	+	.	1
3R	Unnamed	Unnamed	30616970	30617950	1372.036005	+	.	1
3R	Unnamed	Unnamed	30761880	30762530	324.239714	+	.	1
3R	Unnamed	Unnamed	30763820	30764800	1113.503576	+	.	1
3R	Unnamed	Unnamed	30802900	30803890	568.975408	+	.	1
3R	Unnamed	Unnamed	30805520	30806460	695.170395	+	.	1
3R	Unnamed	Unnamed	30912040	30913020	1288.438158	+	.	1
3R	Unnamed	Unnamed	31004390	31005110	306.958964	+	.	1
3R	Unnamed	Unnamed	31059200	31060180	1115.292815	+	.	1
3R	Unnamed	Unnamed	31689060	31689770	330.676257	+	.	1
3R	Unnamed	Unnamed	31777550	31778240	412.569951	+	.	1
4	Unnamed	Unnamed	507550	508070	268.044683	+	.	1
X	Unnamed	Unnamed	513430	515050	1557.678795	+	.	1
X	Unnamed	Unnamed	522280	522840	288.833553	+	.	1
X	Unnamed	Unnamed	541400	542350	533.203596	+	.	1
X	Unnamed	Unnamed	548020	549010	1669.986005	+	.	1
X	Unnamed	Unnamed	575510	577500	502.404705	+	.	1
X	Unnamed	Unnamed	590440	591010	270.717116	+	.	1
X	Unnamed	Unnamed	1276000	1276980	1135.012230	+	.	1
X	Unnamed	Unnamed	1618710	1619510	476.921284	+	.	1
X	Unnamed	Unnamed	1619900	1620810	622.821691	+	.	1
X	Unnamed	Unnamed	1726700	1727540	339.981485	+	.	1
X	Unnamed	Unnamed	1973430	1974050	318.381572	+	.	1
X	Unnamed	Unnamed	1975570	1976740	964.415468	+	.	1
X	Unnamed	Unnamed	1988210	1989190	701.316387	+	.	1
X	Unnamed	Unnamed	1991370	1992610	2914.638026	+	.	1
X	Unnamed	Unnamed	2112750	2113720	748.954122	+	.	1
X	Unnamed	Unnamed	2124090	2125030	460.258243	+	.	1
X	Unnamed	Unnamed	2137820	2138760	431.701334	+	.	1
X	Unnamed	Unnamed	2283140	2284120	1180.641270	+	.	1
X	Unnamed	Unnamed	2294380	2295200	401.624780	+	.	1
X	Unnamed	Unnamed	2305620	2306510	491.044220	+	.	1
X	Unnamed	Unnamed	2335990	2336960	762.181348	+	.	1
X	Unnamed	Unnamed	2353900	2354710	643.851418	+	.	1
X	Unnamed	Unnamed	2355600	2356580	1253.675776	+	.	1
X	Unnamed	Unnamed	2357410	2358370	589.113556	+	.	1
X	Unnamed	Unnamed	2545140	2546120	714.705425	+	.	1
X	Unnamed	Unnamed	2743320	2744300	1081.663562	+	.	1
X	Unnamed	Unnamed	3095830	3097180	838.635985	+	.	1
X	Unnamed	Unnamed	3143020	3143890	439.014463	+	.	1
X	Unnamed	Unnamed	3677070	3678840	849.151293	+	.	1
X	Unnamed	Unnamed	3718310	3719400	2919.953748	+	.	1
X	Unnamed	Unnamed	3720250	3720930	290.704494	+	.	1
X	Unnamed	Unnamed	3737670	3738540	508.989557	+	.	1
X	Unnamed	Unnamed	3740410	3741360	917.870394	+	.	1
X	Unnamed	Unnamed	3776040	3776610	288.592998	+	.	1
X	Unnamed	Unnamed	3776980	3777890	459.852503	+	.	1
X	Unnamed	Unnamed	3835100	3836070	561.419600	+	.	1
X	Unnamed	Unnamed	3845100	3846330	1273.190139	+	.	1
X	Unnamed	Unnamed	4011370	4012220	471.142789	+	.	1
X	Unnamed	Unnamed	4094650	4095480	475.483868	+	.	1
X	Unnamed	Unnamed	4203660	4204620	706.809001	+	.	1
X	Unnamed	Unnamed	4389190	4390050	441.632397	+	.	1
X	Unnamed	Unnamed	4411190	4411840	305.293785	+	.	1
X	Unnamed	Unnamed	4419950	4420820	408.641294	+	.	1
X	Unnamed	Unnamed	4421630	4422840	1290.540366	+	.	1
X	Unnamed	Unnamed	4423440	4424790	2029.890993	+	.	1
X	Unnamed	Unnamed	4426430	4427520	3894.802738	+	.	1
X	Unnamed	Unnamed	4507790	4508660	434.884614	+	.	1
X	Unnamed	Unnamed	4589530	4590410	473.422940	+	.	1
X	Unnamed	Unnamed	4596150	4597130	1078.233137	+	.	1
X	Unnamed	Unnamed	5081930	5082840	516.267504	+	.	1
X	Unnamed	Unnamed	5084110	5084670	296.470580	+	.	1
X	Unnamed	Unnamed	5086120	5087860	936.271014	+	.	1
X	Unnamed	Unnamed	5417550	5418530	1177.362119	+	.	1
X	Unnamed	Unnamed	5543270	5545170	474.136646	+	.	1
X	Unnamed	Unnamed	5548290	5549000	314.047491	+	.	1
X	Unnamed	Unnamed	5552320	5553310	1841.494687	+	.	1
X	Unnamed	Unnamed	5567540	5568760	1454.948276	+	.	1
X	Unnamed	Unnamed	5579260	5580020	292.114666	+	.	1
X	Unnamed	Unnamed	5593630	5594200	269.518554	+	.	1
X	Unnamed	Unnamed	5599850	5600690	595.264616	+	.	1
X	Unnamed	Unnamed	5601580	5602530	350.577150	+	.	1
X	Unnamed	Unnamed	5607820	5608800	1020.578945	+	.	1
X	Unnamed	Unnamed	5746600	5747200	296.527364	+	.	1
X	Unnamed	Unnamed	5885390	5886340	587.593239	+	.	1
X	Unnamed	Unnamed	5886540	5887550	2306.940056	+	.	1
X	Unnamed	Unnamed	5899560	5900480	309.679327	+	.	1
X	Unnamed	Unnamed	5901360	5902230	400.934581	+	.	1
X	Unnamed	Unnamed	6012830	6013860	1870.301669	+	.	1
X	Unnamed	Unnamed	6231500	6232490	1355.246795	+	.	1
X	Unnamed	Unnamed	6254360	6255330	610.141043	+	.	1
X	Unnamed	Unnamed	6317010	6318250	642.029179	+	.	1
X	Unnamed	Unnamed	6338590	6339570	1053.692098	+	.	1
X	Unnamed	Unnamed	6533810	6534780	657.306760	+	.	1
X	Unnamed	Unnamed	6601170	6602140	628.173566	+	.	1
X	Unnamed	Unnamed	6855470	6856260	402.300311	+	.	1
X	Unnamed	Unnamed	6865990	6866620	286.458895	+	.	1
X	Unnamed	Unnamed	7096790	7097660	541.338766	+	.	1
X	Unnamed	Unnamed	7110600	7111590	1057.785438	+	.	1
X	Unnamed	Unnamed	7117310	7118130	424.339302	+	.	1
X	Unnamed	Unnamed	7124200	7125170	550.142129	+	.	1
X	Unnamed	Unnamed	7134820	7135460	272.938053	+	.	1
X	Unnamed	Unnamed	7143150	7144020	361.329755	+	.	1
X	Unnamed	Unnamed	7151000	7152470	905.997428	+	.	1
X	Unnamed	Unnamed	7153750	7154970	1482.986597	+	.	1
X	Unnamed	Unnamed	7193740	7194530	367.789334	+	.	1
X	Unnamed	Unnamed	7195660	7196650	825.090399	+	.	1
X	Unnamed	Unnamed	7224610	7225590	1618.212678	+	.	1
X	Unnamed	Unnamed	7225740	7226680	610.842474	+	.	1
X	Unnamed	Unnamed	7245590	7246500	440.419256	+	.	1
X	Unnamed	Unnamed	7263130	7264110	969.271497	+	.	1
X	Unnamed	Unnamed	7288550	7289160	337.576253	+	.	1
X	Unnamed	Unnamed	7293070	7293980	521.521390	+	.	1
X	Unnamed	Unnamed	7299710	7301390	935.480649	+	.	1
X	Unnamed	Unnamed	7301640	7302610	683.992249	+	.	1
X	Unnamed	Unnamed	7306150	7307100	519.512113	+	.	1
X	Unnamed	Unnamed	7307250	7308190	666.417422	+	.	1
X	Unnamed	Unnamed	7537050	7538020	1245.454098	+	.	1
X	Unnamed	Unnamed	7572730	7573700	724.084714	+	.	1
X	Unnamed	Unnamed	7604340	7605330	1095.106933	+	.	1
X	Unnamed	Unnamed	7608100	7609060	472.823486	+	.	1
X	Unnamed	Unnamed	7626540	7627820	2958.864435	+	.	1
X	Unnamed	Unnamed	7628900	7629870	548.148631	+	.	1
X	Unnamed	Unnamed	7640750	7641770	1023.102339	+	.	1
X	Unnamed	Unnamed	7692190	7693150	515.425300	+	.	1
X	Unnamed	Unnamed	7696330	7697320	2121.675502	+	.	1
X	Unnamed	Unnamed	7709630	7710560	385.873306	+	.	1
X	Unnamed	Unnamed	7891800	7892500	305.379455	+	.	1
X	Unnamed	Unnamed	7944620	7945230	307.139512	+	.	1
X	Unnamed	Unnamed	7958780	7959750	1032.435261	+	.	1
X	Unnamed	Unnamed	7970880	7971510	288.400867	+	.	1
X	Unnamed	Unnamed	8420800	8421780	724.944425	+	.	1
X	Unnamed	Unnamed	8561160	8561980	440.267187	+	.	1
X	Unnamed	Unnamed	8622160	8622940	404.344995	+	.	1
X	Unnamed	Unnamed	8640510	8641490	1008.968778	+	.	1
X	Unnamed	Unnamed	8650480	8651470	1958.439416	+	.	1
X	Unnamed	Unnamed	8656760	8657750	2170.390338	+	.	1
X	Unnamed	Unnamed	8674430	8675400	975.923950	+	.	1
X	Unnamed	Unnamed	8693820	8694730	490.118439	+	.	1
X	Unnamed	Unnamed	8695900	8696820	496.544121	+	.	1
X	Unnamed	Unnamed	8757490	8758430	385.801524	+	.	1
X	Unnamed	Unnamed	8804810	8805770	496.485591	+	.	1
X	Unnamed	Unnamed	8806270	8807120	317.742505	+	.	1
X	Unnamed	Unnamed	8819170	8820150	1080.472776	+	.	1
X	Unnamed	Unnamed	8841320	8842300	606.633582	+	.	1
X	Unnamed	Unnamed	8891190	8892180	703.237531	+	.	1
X	Unnamed	Unnamed	8897620	8898330	291.414008	+	.	1
X	Unnamed	Unnamed	9110250	9110860	296.527526	+	.	1
X	Unnamed	Unnamed	9283900	9284870	1005.489818	+	.	1
X	Unnamed	Unnamed	9349310	9350280	534.685043	+	.	1
X	Unnamed	Unnamed	9581680	9582480	292.559634	+	.	1
X	Unnamed	Unnamed	9599080	9599950	377.804085	+	.	1
X	Unnamed	Unnamed	9689230	9690030	469.655966	+	.	1
X	Unnamed	Unnamed	9692410	9693310	358.367588	+	.	1
X	Unnamed	Unnamed	9693390	9694430	1922.803097	+	.	1
X	Unnamed	Unnamed	9701440	9702180	301.689478	+	.	1
X	Unnamed	Unnamed	9704140	9704800	312.176598	+	.	1
X	Unnamed	Unnamed	9743640	9744930	4140.494110	+	.	1
X	Unnamed	Unnamed	9749290	9750260	741.363479	+	.	1
X	Unnamed	Unnamed	10211670	10212170	266.581318	+	.	1
X	Unnamed	Unnamed	10324250	10324990	410.771094	+	.	1
X	Unnamed	Unnamed	10325270	10325860	341.783059	+	.	1
X	Unnamed	Unnamed	10742620	10743590	811.056745	+	.	1
X	Unnamed	Unnamed	10802600	10803570	709.086579	+	.	1
X	Unnamed	Unnamed	10816680	10817610	570.339445	+	.	1
X	Unnamed	Unnamed	10821850	10822760	477.345879	+	.	1
X	Unnamed	Unnamed	10824070	10824830	319.685483	+	.	1
X	Unnamed	Unnamed	11685870	11686850	1801.702576	+	.	1
X	Unnamed	Unnamed	11713740	11714690	539.135573	+	.	1
X	Unnamed	Unnamed	11805000	11805920	355.377616	+	.	1
X	Unnamed	Unnamed	12573390	12574360	482.745647	+	.	1
X	Unnamed	Unnamed	12579850	12580470	324.148692	+	.	1
X	Unnamed	Unnamed	12591420	12592230	367.902283	+	.	1
X	Unnamed	Unnamed	12654010	12654830	464.416621	+	.	1
X	Unnamed	Unnamed	12666050	12666840	444.631859	+	.	1
X	Unnamed	Unnamed	12719770	12720750	1192.975393	+	.	1
X	Unnamed	Unnamed	12720870	12721760	445.564016	+	.	1
X	Unnamed	Unnamed	12723200	12724150	390.535146	+	.	1
X	Unnamed	Unnamed	12727690	12728570	338.281317	+	.	1
X	Unnamed	Unnamed	12741500	12742440	485.039038	+	.	1
X	Unnamed	Unnamed	12748840	12749550	356.905953	+	.	1
X	Unnamed	Unnamed	12750120	12750980	496.045012	+	.	1
X	Unnamed	Unnamed	12751640	12752510	346.018743	+	.	1
X	Unnamed	Unnamed	12753500	12754490	1290.117724	+	.	1
X	Unnamed	Unnamed	12760030	12761010	1091.464068	+	.	1
X	Unnamed	Unnamed	13276880	13277850	517.421910	+	.	1
X	Unnamed	Unnamed	13278370	13279320	553.157559	+	.	1
X	Unnamed	Unnamed	13280040	13280750	316.033266	+	.	1
X	Unnamed	Unnamed	13284340	13285160	509.595620	+	.	1
X	Unnamed	Unnamed	13300760	13301300	274.518935	+	.	1
X	Unnamed	Unnamed	13322030	13323010	1189.377896	+	.	1
X	Unnamed	Unnamed	13411060	13412040	1339.800383	+	.	1
X	Unnamed	Unnamed	13624610	13625590	1223.831306	+	.	1
X	Unnamed	Unnamed	13641480	13642460	897.890040	+	.	1
X	Unnamed	Unnamed	13761770	13762520	350.026584	+	.	1
X	Unnamed	Unnamed	13838920	13839660	349.990326	+	.	1
X	Unnamed	Unnamed	13844020	13845020	1008.790808	+	.	1
X	Unnamed	Unnamed	13873640	13874630	1407.178312	+	.	1
X	Unnamed	Unnamed	13994510	13995570	1051.846824	+	.	1
X	Unnamed	Unnamed	14037840	14038820	1218.724965	+	.	1
X	Unnamed	Unnamed	14040140	14040870	276.298137	+	.	1
X	Unnamed	Unnamed	14653540	14654420	633.969360	+	.	1
X	Unnamed	Unnamed	14839530	14840510	1063.888477	+	.	1
X	Unnamed	Unnamed	15351310	15353050	1760.114174	+	.	1
X	Unnamed	Unnamed	15355990	15357190	4538.051719	+	.	1
X	Unnamed	Unnamed	15373960	15374870	641.460894	+	.	1
X	Unnamed	Unnamed	15484330	15485340	2282.176161	+	.	1
X	Unnamed	Unnamed	16087230	16088140	425.850232	+	.	1
X	Unnamed	Unnamed	16088970	16089950	1223.573357	+	.	1
X	Unnamed	Unnamed	16123640	16124590	426.603639	+	.	1
X	Unnamed	Unnamed	16146500	16148390	1001.612912	+	.	1
X	Unnamed	Unnamed	16150190	16151240	4192.950710	+	.	1
X	Unnamed	Unnamed	16216420	16217920	1198.570628	+	.	1
X	Unnamed	Unnamed	16448570	16449390	345.239238	+	.	1
X	Unnamed	Unnamed	16599560	16600380	315.314192	+	.	1
X	Unnamed	Unnamed	16607610	16608590	947.837905	+	.	1
X	Unnamed	Unnamed	16687090	16688080	1579.451914	+	.	1
X	Unnamed	Unnamed	16943280	16944920	600.209666	+	.	1
X	Unnamed	Unnamed	17345720	17346700	709.389117	+	.	1
X	Unnamed	Unnamed	17651260	17652750	609.282628	+	.	1
X	Unnamed	Unnamed	17658340	17659470	576.915162	+	.	1
X	Unnamed	Unnamed	17699480	17700320	297.726319	+	.	1
X	Unnamed	Unnamed	17738720	17739680	542.919201	+	.	1
X	Unnamed	Unnamed	17767930	17768910	816.784867	+	.	1
X	Unnamed	Unnamed	17789290	17790160	543.695299	+	.	1
X	Unnamed	Unnamed	17800000	17800630	302.735129	+	.	1
X	Unnamed	Unnamed	17811930	17812940	4007.409455	+	.	1
X	Unnamed	Unnamed	17878440	17879230	364.119358	+	.	1
X	Unnamed	Unnamed	18243190	18244020	423.903262	+	.	1
X	Unnamed	Unnamed	18288310	18289280	547.115337	+	.	1
X	Unnamed	Unnamed	18290360	18291340	1367.667095	+	.	1
X	Unnamed	Unnamed	18297700	18298560	399.597709	+	.	1
X	Unnamed	Unnamed	18305370	18306350	1250.018170	+	.	1
X	Unnamed	Unnamed	18309280	18310250	535.759813	+	.	1
X	Unnamed	Unnamed	18312300	18313250	518.932609	+	.	1
X	Unnamed	Unnamed	18534110	18535460	674.579976	+	.	1
X	Unnamed	Unnamed	19455580	19456560	597.647287	+	.	1
X	Unnamed	Unnamed	19535710	19536290	334.391130	+	.	1
X	Unnamed	Unnamed	19545650	19547230	1771.175926	+	.	1
X	Unnamed	Unnamed	19548150	19549150	3057.333484	+	.	1
X	Unnamed	Unnamed	19718100	19718950	534.621062	+	.	1
X	Unnamed	Unnamed	19719530	19720640	975.488144	+	.	1
X	Unnamed	Unnamed	19782670	19783640	692.638187	+	.	1
X	Unnamed	Unnamed	19889020	19890000	1065.698262	+	.	1
X	Unnamed	Unnamed	20176440	20177200	445.466464	+	.	1
X	Unnamed	Unnamed	20230550	20232340	2499.090515	+	.	1
X	Unnamed	Unnamed	20481290	20482280	2149.900064	+	.	1
X	Unnamed	Unnamed	20536030	20536780	325.139107	+	.	1
X	Unnamed	Unnamed	20693520	20694510	1833.831558	+	.	1
X	Unnamed	Unnamed	20704860	20705730	386.501331	+	.	1
X	Unnamed	Unnamed	21053990	21054950	327.519985	+	.	1
X	Unnamed	Unnamed	21054990	21055870	584.283331	+	.	1
X	Unnamed	Unnamed	21056330	21057300	737.239718	+	.	1
X	Unnamed	Unnamed	21351200	21352000	353.407822	+	.	1
