# Supplementary material for: DNA sequence models of genome-wide Drosophila melanogaster Polycomb binding sites improve generalization to independent Polycomb Response Elements
Source: Nucleic Acids Res. 2019 Jul 24;47(15):7781–97. doi: 10.1093/nar/gkz617 (PMC6735708; doi:10.1093/nar/gkz617)
Supplement: gkz617_Supplemental_Files [file gkz617_supplemental_files.zip › SFile3_SVMMOCCA_PREPredictions.gff]

2L	Unnamed	Unnamed	15540	21910	29.144180	+	.	1
2L	Unnamed	Unnamed	63980	69920	51.350431	+	.	1
2L	Unnamed	Unnamed	90570	95130	24.278665	+	.	1
2L	Unnamed	Unnamed	156260	162150	41.071573	+	.	1
2L	Unnamed	Unnamed	164750	172890	26.160155	+	.	1
2L	Unnamed	Unnamed	173570	177910	26.025612	+	.	1
2L	Unnamed	Unnamed	200130	205720	26.858116	+	.	1
2L	Unnamed	Unnamed	219250	225900	54.602111	+	.	1
2L	Unnamed	Unnamed	240730	252180	57.687819	+	.	1
2L	Unnamed	Unnamed	254900	262140	39.401100	+	.	1
2L	Unnamed	Unnamed	301510	309340	41.953060	+	.	1
2L	Unnamed	Unnamed	310010	313060	19.955994	+	.	1
2L	Unnamed	Unnamed	334350	339780	39.391315	+	.	1
2L	Unnamed	Unnamed	345180	351160	58.648579	+	.	1
2L	Unnamed	Unnamed	352210	358190	52.407699	+	.	1
2L	Unnamed	Unnamed	375290	379760	19.685766	+	.	1
2L	Unnamed	Unnamed	467530	475020	58.597789	+	.	1
2L	Unnamed	Unnamed	476240	493750	85.907493	+	.	1
2L	Unnamed	Unnamed	498870	506690	50.742356	+	.	1
2L	Unnamed	Unnamed	507700	530500	80.604001	+	.	1
2L	Unnamed	Unnamed	579370	582480	19.529677	+	.	1
2L	Unnamed	Unnamed	584520	590250	31.007177	+	.	1
2L	Unnamed	Unnamed	592110	600110	46.108818	+	.	1
2L	Unnamed	Unnamed	617120	622890	25.856766	+	.	1
2L	Unnamed	Unnamed	625290	628570	25.885026	+	.	1
2L	Unnamed	Unnamed	639820	642820	19.241861	+	.	1
2L	Unnamed	Unnamed	682480	688460	42.143174	+	.	1
2L	Unnamed	Unnamed	698810	705010	68.575399	+	.	1
2L	Unnamed	Unnamed	712330	717840	31.962517	+	.	1
2L	Unnamed	Unnamed	738650	744110	37.076393	+	.	1
2L	Unnamed	Unnamed	766560	771910	28.110100	+	.	1
2L	Unnamed	Unnamed	792890	797900	25.651721	+	.	1
2L	Unnamed	Unnamed	823270	829580	62.261682	+	.	1
2L	Unnamed	Unnamed	847890	853670	33.801625	+	.	1
2L	Unnamed	Unnamed	864390	871420	33.163028	+	.	1
2L	Unnamed	Unnamed	920100	926070	38.626341	+	.	1
2L	Unnamed	Unnamed	932700	949330	68.897356	+	.	1
2L	Unnamed	Unnamed	958250	969820	36.478944	+	.	1
2L	Unnamed	Unnamed	992120	998010	33.525418	+	.	1
2L	Unnamed	Unnamed	1005270	1012910	32.982089	+	.	1
2L	Unnamed	Unnamed	1019130	1025990	28.311676	+	.	1
2L	Unnamed	Unnamed	1044790	1053680	41.925981	+	.	1
2L	Unnamed	Unnamed	1054710	1060260	32.906794	+	.	1
2L	Unnamed	Unnamed	1074130	1080450	58.442053	+	.	1
2L	Unnamed	Unnamed	1086760	1092630	37.227813	+	.	1
2L	Unnamed	Unnamed	1116130	1121430	33.081456	+	.	1
2L	Unnamed	Unnamed	1125750	1131440	26.634994	+	.	1
2L	Unnamed	Unnamed	1134190	1138920	36.692901	+	.	1
2L	Unnamed	Unnamed	1153370	1160830	44.060519	+	.	1
2L	Unnamed	Unnamed	1186450	1189510	28.459381	+	.	1
2L	Unnamed	Unnamed	1215080	1220910	29.534801	+	.	1
2L	Unnamed	Unnamed	1233910	1237030	19.484211	+	.	1
2L	Unnamed	Unnamed	1244300	1250230	39.643306	+	.	1
2L	Unnamed	Unnamed	1261420	1265680	22.108505	+	.	1
2L	Unnamed	Unnamed	1275280	1282790	47.207479	+	.	1
2L	Unnamed	Unnamed	1298330	1304130	33.316207	+	.	1
2L	Unnamed	Unnamed	1308740	1313570	27.715492	+	.	1
2L	Unnamed	Unnamed	1324980	1335250	31.514502	+	.	1
2L	Unnamed	Unnamed	1339300	1349760	47.889663	+	.	1
2L	Unnamed	Unnamed	1381070	1384930	19.608021	+	.	1
2L	Unnamed	Unnamed	1409100	1414880	22.928814	+	.	1
2L	Unnamed	Unnamed	1432220	1438130	36.240036	+	.	1
2L	Unnamed	Unnamed	1464960	1470910	23.498243	+	.	1
2L	Unnamed	Unnamed	1479510	1482520	19.755864	+	.	1
2L	Unnamed	Unnamed	1531210	1541940	37.098341	+	.	1
2L	Unnamed	Unnamed	1542400	1545500	23.998192	+	.	1
2L	Unnamed	Unnamed	1555730	1560550	20.024969	+	.	1
2L	Unnamed	Unnamed	1582230	1585310	20.541753	+	.	1
2L	Unnamed	Unnamed	1615010	1620990	44.257140	+	.	1
2L	Unnamed	Unnamed	1623940	1632530	92.346970	+	.	1
2L	Unnamed	Unnamed	1632860	1635940	19.636272	+	.	1
2L	Unnamed	Unnamed	1636430	1639430	19.530098	+	.	1
2L	Unnamed	Unnamed	1645920	1668000	127.259192	+	.	1
2L	Unnamed	Unnamed	1669120	1674880	29.197640	+	.	1
2L	Unnamed	Unnamed	1689910	1695710	28.929209	+	.	1
2L	Unnamed	Unnamed	1696920	1706640	40.817703	+	.	1
2L	Unnamed	Unnamed	1722100	1725570	22.210257	+	.	1
2L	Unnamed	Unnamed	1734600	1740570	25.389484	+	.	1
2L	Unnamed	Unnamed	1803220	1806820	22.891937	+	.	1
2L	Unnamed	Unnamed	1828120	1831120	21.193515	+	.	1
2L	Unnamed	Unnamed	1836660	1840660	29.238538	+	.	1
2L	Unnamed	Unnamed	1855680	1863990	35.531655	+	.	1
2L	Unnamed	Unnamed	1869070	1893240	60.724273	+	.	1
2L	Unnamed	Unnamed	1918220	1923410	30.821574	+	.	1
2L	Unnamed	Unnamed	1942860	1946050	24.136868	+	.	1
2L	Unnamed	Unnamed	1951710	1957640	29.977784	+	.	1
2L	Unnamed	Unnamed	1967660	1978720	77.572047	+	.	1
2L	Unnamed	Unnamed	2011160	2018650	49.641701	+	.	1
2L	Unnamed	Unnamed	2019610	2025270	21.293294	+	.	1
2L	Unnamed	Unnamed	2035300	2041840	49.737812	+	.	1
2L	Unnamed	Unnamed	2043260	2046280	19.542382	+	.	1
2L	Unnamed	Unnamed	2048040	2055110	40.182722	+	.	1
2L	Unnamed	Unnamed	2059180	2064560	27.438372	+	.	1
2L	Unnamed	Unnamed	2074220	2080260	46.776210	+	.	1
2L	Unnamed	Unnamed	2083680	2089420	26.298719	+	.	1
2L	Unnamed	Unnamed	2090450	2096430	21.066974	+	.	1
2L	Unnamed	Unnamed	2107100	2113030	22.778865	+	.	1
2L	Unnamed	Unnamed	2116820	2122200	39.570953	+	.	1
2L	Unnamed	Unnamed	2124510	2130610	59.940255	+	.	1
2L	Unnamed	Unnamed	2144160	2147490	25.327807	+	.	1
2L	Unnamed	Unnamed	2172530	2181310	43.765831	+	.	1
2L	Unnamed	Unnamed	2194380	2205900	46.182266	+	.	1
2L	Unnamed	Unnamed	2223910	2230140	52.124366	+	.	1
2L	Unnamed	Unnamed	2230150	2233160	21.895778	+	.	1
2L	Unnamed	Unnamed	2239240	2245220	46.336127	+	.	1
2L	Unnamed	Unnamed	2245830	2251400	24.533236	+	.	1
2L	Unnamed	Unnamed	2269080	2282400	54.720623	+	.	1
2L	Unnamed	Unnamed	2317040	2323020	48.408952	+	.	1
2L	Unnamed	Unnamed	2326010	2331880	27.984845	+	.	1
2L	Unnamed	Unnamed	2340660	2346590	40.016991	+	.	1
2L	Unnamed	Unnamed	2362590	2368020	32.516361	+	.	1
2L	Unnamed	Unnamed	2373330	2379130	28.207522	+	.	1
2L	Unnamed	Unnamed	2407240	2412000	25.950326	+	.	1
2L	Unnamed	Unnamed	2425130	2431110	41.656064	+	.	1
2L	Unnamed	Unnamed	2447060	2453860	47.362836	+	.	1
2L	Unnamed	Unnamed	2458410	2461500	20.187139	+	.	1
2L	Unnamed	Unnamed	2507490	2513380	34.859116	+	.	1
2L	Unnamed	Unnamed	2523970	2533880	83.292300	+	.	1
2L	Unnamed	Unnamed	2535220	2538280	19.287748	+	.	1
2L	Unnamed	Unnamed	2539500	2547980	46.186572	+	.	1
2L	Unnamed	Unnamed	2552420	2565160	51.295303	+	.	1
2L	Unnamed	Unnamed	2567900	2572350	23.072476	+	.	1
2L	Unnamed	Unnamed	2603690	2625610	36.755824	+	.	1
2L	Unnamed	Unnamed	2627350	2633150	32.717581	+	.	1
2L	Unnamed	Unnamed	2642110	2648020	26.127045	+	.	1
2L	Unnamed	Unnamed	2661540	2667290	25.992999	+	.	1
2L	Unnamed	Unnamed	2686180	2694220	39.093105	+	.	1
2L	Unnamed	Unnamed	2698120	2711900	40.792602	+	.	1
2L	Unnamed	Unnamed	2717290	2724120	43.779427	+	.	1
2L	Unnamed	Unnamed	2750190	2758400	86.481515	+	.	1
2L	Unnamed	Unnamed	2772260	2775320	24.117640	+	.	1
2L	Unnamed	Unnamed	2775540	2783820	49.550422	+	.	1
2L	Unnamed	Unnamed	2783960	2794230	60.446658	+	.	1
2L	Unnamed	Unnamed	2794600	2807950	112.933806	+	.	1
2L	Unnamed	Unnamed	2819970	2823000	22.142050	+	.	1
2L	Unnamed	Unnamed	2826820	2833070	58.613782	+	.	1
2L	Unnamed	Unnamed	2878100	2891930	90.227729	+	.	1
2L	Unnamed	Unnamed	2895900	2905690	48.423710	+	.	1
2L	Unnamed	Unnamed	2906770	2912610	31.828232	+	.	1
2L	Unnamed	Unnamed	2920540	2926380	34.243806	+	.	1
2L	Unnamed	Unnamed	2929700	2933350	22.051336	+	.	1
2L	Unnamed	Unnamed	2933970	2941510	31.205957	+	.	1
2L	Unnamed	Unnamed	2942720	2948530	29.324285	+	.	1
2L	Unnamed	Unnamed	2951500	2961150	80.994291	+	.	1
2L	Unnamed	Unnamed	2964190	2970160	37.018890	+	.	1
2L	Unnamed	Unnamed	2990730	2996370	22.741222	+	.	1
2L	Unnamed	Unnamed	2997030	3000210	22.056803	+	.	1
2L	Unnamed	Unnamed	3055470	3060920	40.039157	+	.	1
2L	Unnamed	Unnamed	3085520	3093500	26.799391	+	.	1
2L	Unnamed	Unnamed	3136800	3142100	24.061394	+	.	1
2L	Unnamed	Unnamed	3156870	3162080	22.976473	+	.	1
2L	Unnamed	Unnamed	3166880	3171600	23.145649	+	.	1
2L	Unnamed	Unnamed	3199450	3205160	22.857505	+	.	1
2L	Unnamed	Unnamed	3213470	3219440	33.796458	+	.	1
2L	Unnamed	Unnamed	3281090	3286990	25.808529	+	.	1
2L	Unnamed	Unnamed	3332450	3338270	28.711082	+	.	1
2L	Unnamed	Unnamed	3338480	3344500	40.311422	+	.	1
2L	Unnamed	Unnamed	3348730	3359290	33.022322	+	.	1
2L	Unnamed	Unnamed	3381080	3386410	29.318393	+	.	1
2L	Unnamed	Unnamed	3386550	3390900	24.155284	+	.	1
2L	Unnamed	Unnamed	3400340	3405520	21.672656	+	.	1
2L	Unnamed	Unnamed	3413070	3416130	20.408107	+	.	1
2L	Unnamed	Unnamed	3417620	3427060	28.143766	+	.	1
2L	Unnamed	Unnamed	3437100	3443050	26.949696	+	.	1
2L	Unnamed	Unnamed	3475690	3481370	25.382700	+	.	1
2L	Unnamed	Unnamed	3497830	3500840	20.606917	+	.	1
2L	Unnamed	Unnamed	3504280	3509010	25.588572	+	.	1
2L	Unnamed	Unnamed	3530200	3542510	51.804001	+	.	1
2L	Unnamed	Unnamed	3543810	3550870	49.560438	+	.	1
2L	Unnamed	Unnamed	3567730	3571770	27.362023	+	.	1
2L	Unnamed	Unnamed	3578050	3583820	29.383067	+	.	1
2L	Unnamed	Unnamed	3591340	3597320	40.419238	+	.	1
2L	Unnamed	Unnamed	3629400	3632420	20.716016	+	.	1
2L	Unnamed	Unnamed	3640500	3646470	35.245908	+	.	1
2L	Unnamed	Unnamed	3652680	3658630	30.176226	+	.	1
2L	Unnamed	Unnamed	3659650	3663270	21.599003	+	.	1
2L	Unnamed	Unnamed	3666970	3672750	25.286187	+	.	1
2L	Unnamed	Unnamed	3679770	3684810	25.945849	+	.	1
2L	Unnamed	Unnamed	3718580	3721650	19.467096	+	.	1
2L	Unnamed	Unnamed	3727100	3733040	32.517504	+	.	1
2L	Unnamed	Unnamed	3745380	3750940	22.889105	+	.	1
2L	Unnamed	Unnamed	3752460	3755560	25.331981	+	.	1
2L	Unnamed	Unnamed	3757810	3766260	32.347051	+	.	1
2L	Unnamed	Unnamed	3768890	3775840	33.861635	+	.	1
2L	Unnamed	Unnamed	3784610	3792740	46.701038	+	.	1
2L	Unnamed	Unnamed	3800800	3806910	48.517863	+	.	1
2L	Unnamed	Unnamed	3829710	3837010	27.358100	+	.	1
2L	Unnamed	Unnamed	3879900	3882900	19.432386	+	.	1
2L	Unnamed	Unnamed	3885940	3893400	47.501951	+	.	1
2L	Unnamed	Unnamed	3896800	3905710	49.721463	+	.	1
2L	Unnamed	Unnamed	3906760	3917780	37.011972	+	.	1
2L	Unnamed	Unnamed	3918570	3928580	31.888633	+	.	1
2L	Unnamed	Unnamed	3946690	3951090	30.779266	+	.	1
2L	Unnamed	Unnamed	3957530	3966450	31.713170	+	.	1
2L	Unnamed	Unnamed	3975500	3978660	22.100484	+	.	1
2L	Unnamed	Unnamed	3982550	3988540	38.863704	+	.	1
2L	Unnamed	Unnamed	3996260	3999470	19.467096	+	.	1
2L	Unnamed	Unnamed	4017420	4023370	31.796607	+	.	1
2L	Unnamed	Unnamed	4025400	4034440	61.524065	+	.	1
2L	Unnamed	Unnamed	4039490	4044630	31.180563	+	.	1
2L	Unnamed	Unnamed	4054880	4059630	24.529166	+	.	1
2L	Unnamed	Unnamed	4060060	4066070	55.564811	+	.	1
2L	Unnamed	Unnamed	4080610	4083720	25.950326	+	.	1
2L	Unnamed	Unnamed	4086970	4097350	34.032855	+	.	1
2L	Unnamed	Unnamed	4106270	4117950	59.363016	+	.	1
2L	Unnamed	Unnamed	4142340	4148300	44.452763	+	.	1
2L	Unnamed	Unnamed	4153450	4159690	42.965912	+	.	1
2L	Unnamed	Unnamed	4159930	4164090	25.538800	+	.	1
2L	Unnamed	Unnamed	4165980	4172740	68.983980	+	.	1
2L	Unnamed	Unnamed	4181390	4187360	30.501138	+	.	1
2L	Unnamed	Unnamed	4194450	4200670	69.883363	+	.	1
2L	Unnamed	Unnamed	4218380	4224350	44.089754	+	.	1
2L	Unnamed	Unnamed	4234690	4240430	26.356866	+	.	1
2L	Unnamed	Unnamed	4240660	4259040	39.885656	+	.	1
2L	Unnamed	Unnamed	4273930	4286290	91.034397	+	.	1
2L	Unnamed	Unnamed	4290030	4305450	65.589976	+	.	1
2L	Unnamed	Unnamed	4307400	4313590	54.711024	+	.	1
2L	Unnamed	Unnamed	4320870	4330770	67.740207	+	.	1
2L	Unnamed	Unnamed	4343900	4349780	39.591655	+	.	1
2L	Unnamed	Unnamed	4375070	4378150	20.679613	+	.	1
2L	Unnamed	Unnamed	4409400	4428010	41.054014	+	.	1
2L	Unnamed	Unnamed	4435860	4443790	63.505612	+	.	1
2L	Unnamed	Unnamed	4498610	4504270	24.117640	+	.	1
2L	Unnamed	Unnamed	4505870	4508890	20.070191	+	.	1
2L	Unnamed	Unnamed	4512590	4517550	26.500528	+	.	1
2L	Unnamed	Unnamed	4546320	4552280	28.625357	+	.	1
2L	Unnamed	Unnamed	4559580	4563580	23.283272	+	.	1
2L	Unnamed	Unnamed	4567800	4571050	22.072716	+	.	1
2L	Unnamed	Unnamed	4594640	4600600	27.010474	+	.	1
2L	Unnamed	Unnamed	4611640	4615070	23.893474	+	.	1
2L	Unnamed	Unnamed	4617810	4623780	26.973479	+	.	1
2L	Unnamed	Unnamed	4647750	4652100	21.876871	+	.	1
2L	Unnamed	Unnamed	4666440	4670610	19.744024	+	.	1
2L	Unnamed	Unnamed	4675470	4681050	31.622197	+	.	1
2L	Unnamed	Unnamed	4720340	4732360	47.852194	+	.	1
2L	Unnamed	Unnamed	4742360	4753280	34.654410	+	.	1
2L	Unnamed	Unnamed	4753480	4770360	65.227947	+	.	1
2L	Unnamed	Unnamed	4779710	4783740	21.138850	+	.	1
2L	Unnamed	Unnamed	4785070	4793500	90.746713	+	.	1
2L	Unnamed	Unnamed	4806090	4814790	35.633499	+	.	1
2L	Unnamed	Unnamed	4817580	4824870	52.269415	+	.	1
2L	Unnamed	Unnamed	4835930	4841910	33.056931	+	.	1
2L	Unnamed	Unnamed	4850320	4856580	44.715640	+	.	1
2L	Unnamed	Unnamed	4859220	4872050	78.376944	+	.	1
2L	Unnamed	Unnamed	4872630	4883550	59.496768	+	.	1
2L	Unnamed	Unnamed	4885000	4890550	33.364550	+	.	1
2L	Unnamed	Unnamed	4904100	4909790	31.572862	+	.	1
2L	Unnamed	Unnamed	4997460	5012470	24.306044	+	.	1
2L	Unnamed	Unnamed	5033880	5039750	31.466843	+	.	1
2L	Unnamed	Unnamed	5040650	5046510	33.250612	+	.	1
2L	Unnamed	Unnamed	5060370	5063390	20.213853	+	.	1
2L	Unnamed	Unnamed	5072130	5082410	42.327709	+	.	1
2L	Unnamed	Unnamed	5090070	5096250	45.102720	+	.	1
2L	Unnamed	Unnamed	5105400	5111370	32.391336	+	.	1
2L	Unnamed	Unnamed	5114280	5118540	23.390111	+	.	1
2L	Unnamed	Unnamed	5154610	5159210	25.707977	+	.	1
2L	Unnamed	Unnamed	5183760	5188320	23.219071	+	.	1
2L	Unnamed	Unnamed	5234460	5243120	39.051075	+	.	1
2L	Unnamed	Unnamed	5249690	5255290	32.252750	+	.	1
2L	Unnamed	Unnamed	5268370	5274120	25.501157	+	.	1
2L	Unnamed	Unnamed	5282200	5286500	26.538171	+	.	1
2L	Unnamed	Unnamed	5287170	5296030	76.349005	+	.	1
2L	Unnamed	Unnamed	5299740	5318260	59.829400	+	.	1
2L	Unnamed	Unnamed	5323300	5329250	26.269254	+	.	1
2L	Unnamed	Unnamed	5332820	5339010	47.743242	+	.	1
2L	Unnamed	Unnamed	5346340	5356000	30.063787	+	.	1
2L	Unnamed	Unnamed	5373570	5376610	22.511001	+	.	1
2L	Unnamed	Unnamed	5400640	5406930	39.158421	+	.	1
2L	Unnamed	Unnamed	5418860	5424890	58.067383	+	.	1
2L	Unnamed	Unnamed	5445290	5455290	65.859283	+	.	1
2L	Unnamed	Unnamed	5458480	5464330	29.434992	+	.	1
2L	Unnamed	Unnamed	5488740	5491780	23.072476	+	.	1
2L	Unnamed	Unnamed	5508960	5517680	43.399501	+	.	1
2L	Unnamed	Unnamed	5540070	5548600	36.358698	+	.	1
2L	Unnamed	Unnamed	5552880	5558010	29.127877	+	.	1
2L	Unnamed	Unnamed	5566510	5577680	39.714023	+	.	1
2L	Unnamed	Unnamed	5586630	5597030	43.109001	+	.	1
2L	Unnamed	Unnamed	5598340	5604300	31.347439	+	.	1
2L	Unnamed	Unnamed	5604910	5608090	21.895778	+	.	1
2L	Unnamed	Unnamed	5614270	5624020	42.708551	+	.	1
2L	Unnamed	Unnamed	5625340	5631570	30.300840	+	.	1
2L	Unnamed	Unnamed	5635240	5638320	24.343687	+	.	1
2L	Unnamed	Unnamed	5647880	5659850	40.555815	+	.	1
2L	Unnamed	Unnamed	5687280	5693120	33.440069	+	.	1
2L	Unnamed	Unnamed	5694010	5701780	30.209036	+	.	1
2L	Unnamed	Unnamed	5702950	5708260	21.372955	+	.	1
2L	Unnamed	Unnamed	5727090	5734460	65.455370	+	.	1
2L	Unnamed	Unnamed	5748890	5751890	19.241861	+	.	1
2L	Unnamed	Unnamed	5795690	5802780	57.175585	+	.	1
2L	Unnamed	Unnamed	5845440	5850050	39.317326	+	.	1
2L	Unnamed	Unnamed	5852020	5855850	20.092104	+	.	1
2L	Unnamed	Unnamed	5864810	5870580	32.033115	+	.	1
2L	Unnamed	Unnamed	5919960	5928240	43.382928	+	.	1
2L	Unnamed	Unnamed	5929530	5935530	53.714360	+	.	1
2L	Unnamed	Unnamed	5941000	5947600	59.928979	+	.	1
2L	Unnamed	Unnamed	5972300	5986400	95.386661	+	.	1
2L	Unnamed	Unnamed	5989170	5992300	19.214483	+	.	1
2L	Unnamed	Unnamed	5992610	6001800	89.662702	+	.	1
2L	Unnamed	Unnamed	6051400	6057440	51.490580	+	.	1
2L	Unnamed	Unnamed	6076020	6094500	45.931870	+	.	1
2L	Unnamed	Unnamed	6098160	6103710	26.790784	+	.	1
2L	Unnamed	Unnamed	6106680	6112450	29.820393	+	.	1
2L	Unnamed	Unnamed	6114150	6120140	33.013061	+	.	1
2L	Unnamed	Unnamed	6121360	6127250	36.959953	+	.	1
2L	Unnamed	Unnamed	6146370	6159800	49.859283	+	.	1
2L	Unnamed	Unnamed	6167580	6173230	23.486114	+	.	1
2L	Unnamed	Unnamed	6183660	6189660	56.065139	+	.	1
2L	Unnamed	Unnamed	6208220	6213400	24.091073	+	.	1
2L	Unnamed	Unnamed	6246690	6254820	26.233484	+	.	1
2L	Unnamed	Unnamed	6276080	6281910	26.402660	+	.	1
2L	Unnamed	Unnamed	6282250	6288130	30.847252	+	.	1
2L	Unnamed	Unnamed	6303390	6309370	32.564080	+	.	1
2L	Unnamed	Unnamed	6310360	6315580	28.172189	+	.	1
2L	Unnamed	Unnamed	6316570	6319710	21.209869	+	.	1
2L	Unnamed	Unnamed	6321000	6327250	53.713101	+	.	1
2L	Unnamed	Unnamed	6336390	6342390	43.219607	+	.	1
2L	Unnamed	Unnamed	6359740	6365570	31.865075	+	.	1
2L	Unnamed	Unnamed	6370410	6373410	19.176642	+	.	1
2L	Unnamed	Unnamed	6386800	6392620	28.201680	+	.	1
2L	Unnamed	Unnamed	6401930	6405400	23.540528	+	.	1
2L	Unnamed	Unnamed	6448110	6451350	20.585435	+	.	1
2L	Unnamed	Unnamed	6470530	6476440	34.510312	+	.	1
2L	Unnamed	Unnamed	6476520	6484280	59.873253	+	.	1
2L	Unnamed	Unnamed	6500190	6506160	28.653447	+	.	1
2L	Unnamed	Unnamed	6524940	6528100	20.643794	+	.	1
2L	Unnamed	Unnamed	6535890	6549660	44.287112	+	.	1
2L	Unnamed	Unnamed	6566780	6575720	61.911734	+	.	1
2L	Unnamed	Unnamed	6576540	6590180	60.627505	+	.	1
2L	Unnamed	Unnamed	6590550	6604760	81.140646	+	.	1
2L	Unnamed	Unnamed	6608640	6614630	30.082749	+	.	1
2L	Unnamed	Unnamed	6621660	6624700	20.681437	+	.	1
2L	Unnamed	Unnamed	6630620	6636410	39.603362	+	.	1
2L	Unnamed	Unnamed	6644630	6649810	29.350999	+	.	1
2L	Unnamed	Unnamed	6714450	6718940	27.454924	+	.	1
2L	Unnamed	Unnamed	6720080	6727270	48.189486	+	.	1
2L	Unnamed	Unnamed	6729780	6734850	25.331981	+	.	1
2L	Unnamed	Unnamed	6766350	6772160	28.091872	+	.	1
2L	Unnamed	Unnamed	6780500	6790750	57.578867	+	.	1
2L	Unnamed	Unnamed	6791990	6796790	21.060063	+	.	1
2L	Unnamed	Unnamed	6819670	6827750	76.784533	+	.	1
2L	Unnamed	Unnamed	6830830	6836810	44.347455	+	.	1
2L	Unnamed	Unnamed	6864360	6867560	20.549904	+	.	1
2L	Unnamed	Unnamed	6868410	6878170	45.701706	+	.	1
2L	Unnamed	Unnamed	6882590	6892530	36.215254	+	.	1
2L	Unnamed	Unnamed	6896520	6902440	34.992762	+	.	1
2L	Unnamed	Unnamed	6918250	6925290	61.866984	+	.	1
2L	Unnamed	Unnamed	6925740	6934320	40.073247	+	.	1
2L	Unnamed	Unnamed	6936960	6944000	43.826042	+	.	1
2L	Unnamed	Unnamed	6963520	6967060	23.641904	+	.	1
2L	Unnamed	Unnamed	7007250	7012880	31.010334	+	.	1
2L	Unnamed	Unnamed	7030390	7045490	49.387524	+	.	1
2L	Unnamed	Unnamed	7053780	7059310	24.126705	+	.	1
2L	Unnamed	Unnamed	7093670	7101180	45.915551	+	.	1
2L	Unnamed	Unnamed	7107950	7113930	47.616191	+	.	1
2L	Unnamed	Unnamed	7114460	7117520	19.550378	+	.	1
2L	Unnamed	Unnamed	7119150	7127410	38.423277	+	.	1
2L	Unnamed	Unnamed	7131200	7136690	24.351839	+	.	1
2L	Unnamed	Unnamed	7139160	7144890	24.529166	+	.	1
2L	Unnamed	Unnamed	7146270	7151450	30.181193	+	.	1
2L	Unnamed	Unnamed	7163850	7169800	37.227574	+	.	1
2L	Unnamed	Unnamed	7172370	7175380	19.910843	+	.	1
2L	Unnamed	Unnamed	7187910	7191750	22.424183	+	.	1
2L	Unnamed	Unnamed	7199810	7202820	19.853109	+	.	1
2L	Unnamed	Unnamed	7213400	7222400	34.461797	+	.	1
2L	Unnamed	Unnamed	7223910	7226940	19.467096	+	.	1
2L	Unnamed	Unnamed	7237620	7243480	25.034063	+	.	1
2L	Unnamed	Unnamed	7252740	7258580	31.850990	+	.	1
2L	Unnamed	Unnamed	7284360	7287560	25.573287	+	.	1
2L	Unnamed	Unnamed	7291530	7297490	22.510434	+	.	1
2L	Unnamed	Unnamed	7301570	7304870	29.206916	+	.	1
2L	Unnamed	Unnamed	7305080	7309800	27.549913	+	.	1
2L	Unnamed	Unnamed	7371220	7377050	31.810056	+	.	1
2L	Unnamed	Unnamed	7390600	7396080	23.390111	+	.	1
2L	Unnamed	Unnamed	7415690	7427970	54.330811	+	.	1
2L	Unnamed	Unnamed	7492270	7498520	35.637450	+	.	1
2L	Unnamed	Unnamed	7522590	7533250	28.881114	+	.	1
2L	Unnamed	Unnamed	7556500	7562540	24.642095	+	.	1
2L	Unnamed	Unnamed	7573550	7579500	32.384640	+	.	1
2L	Unnamed	Unnamed	7593710	7598300	27.796951	+	.	1
2L	Unnamed	Unnamed	7644540	7650260	25.321663	+	.	1
2L	Unnamed	Unnamed	7650570	7659810	71.731503	+	.	1
2L	Unnamed	Unnamed	7698730	7704660	45.472681	+	.	1
2L	Unnamed	Unnamed	7737820	7740900	19.421302	+	.	1
2L	Unnamed	Unnamed	7742700	7748440	23.521644	+	.	1
2L	Unnamed	Unnamed	7800670	7806590	30.722584	+	.	1
2L	Unnamed	Unnamed	7808480	7814440	42.301731	+	.	1
2L	Unnamed	Unnamed	7826140	7831520	27.589335	+	.	1
2L	Unnamed	Unnamed	7836110	7841950	41.529938	+	.	1
2L	Unnamed	Unnamed	7843580	7848630	28.883222	+	.	1
2L	Unnamed	Unnamed	7852020	7855030	24.531279	+	.	1
2L	Unnamed	Unnamed	7890200	7894250	22.940943	+	.	1
2L	Unnamed	Unnamed	7923680	7944420	104.189271	+	.	1
2L	Unnamed	Unnamed	7954460	7969840	43.685867	+	.	1
2L	Unnamed	Unnamed	7973730	7979830	42.736714	+	.	1
2L	Unnamed	Unnamed	7980190	7985180	26.715498	+	.	1
2L	Unnamed	Unnamed	7988850	7994770	29.902553	+	.	1
2L	Unnamed	Unnamed	7996200	8002150	24.147132	+	.	1
2L	Unnamed	Unnamed	8016370	8021530	22.528217	+	.	1
2L	Unnamed	Unnamed	8028090	8034820	70.837227	+	.	1
2L	Unnamed	Unnamed	8051000	8054010	20.643794	+	.	1
2L	Unnamed	Unnamed	8080710	8088610	87.339205	+	.	1
2L	Unnamed	Unnamed	8090270	8096150	24.100215	+	.	1
2L	Unnamed	Unnamed	8096960	8117730	41.564370	+	.	1
2L	Unnamed	Unnamed	8174910	8178050	21.661424	+	.	1
2L	Unnamed	Unnamed	8236640	8242170	22.763615	+	.	1
2L	Unnamed	Unnamed	8263930	8270520	34.076829	+	.	1
2L	Unnamed	Unnamed	8296420	8300930	23.472865	+	.	1
2L	Unnamed	Unnamed	8325420	8328530	30.613091	+	.	1
2L	Unnamed	Unnamed	8338420	8341440	22.809410	+	.	1
2L	Unnamed	Unnamed	8365540	8368710	20.681437	+	.	1
2L	Unnamed	Unnamed	8400830	8405050	28.633734	+	.	1
2L	Unnamed	Unnamed	8413520	8433050	53.463541	+	.	1
2L	Unnamed	Unnamed	8475840	8480030	26.769157	+	.	1
2L	Unnamed	Unnamed	8531740	8537640	27.713824	+	.	1
2L	Unnamed	Unnamed	8540230	8551960	41.835268	+	.	1
2L	Unnamed	Unnamed	8557540	8566430	70.586317	+	.	1
2L	Unnamed	Unnamed	8573790	8579500	20.747995	+	.	1
2L	Unnamed	Unnamed	8584380	8598240	72.081128	+	.	1
2L	Unnamed	Unnamed	8599960	8603550	22.008707	+	.	1
2L	Unnamed	Unnamed	8607720	8613650	35.941924	+	.	1
2L	Unnamed	Unnamed	8617720	8620770	19.782619	+	.	1
2L	Unnamed	Unnamed	8630060	8643060	73.967515	+	.	1
2L	Unnamed	Unnamed	8643640	8649660	50.450342	+	.	1
2L	Unnamed	Unnamed	8665760	8672950	36.467868	+	.	1
2L	Unnamed	Unnamed	8706110	8712100	59.203571	+	.	1
2L	Unnamed	Unnamed	8717950	8720980	21.946660	+	.	1
2L	Unnamed	Unnamed	8732330	8743120	38.951307	+	.	1
2L	Unnamed	Unnamed	8804290	8807390	20.817520	+	.	1
2L	Unnamed	Unnamed	8818640	8826450	78.451886	+	.	1
2L	Unnamed	Unnamed	8836700	8842260	20.036525	+	.	1
2L	Unnamed	Unnamed	8849770	8852930	27.714868	+	.	1
2L	Unnamed	Unnamed	8872020	8877770	28.220719	+	.	1
2L	Unnamed	Unnamed	8888540	8894130	25.050500	+	.	1
2L	Unnamed	Unnamed	8894570	8903540	38.635784	+	.	1
2L	Unnamed	Unnamed	8910120	8915660	29.628879	+	.	1
2L	Unnamed	Unnamed	8922780	8925840	23.429363	+	.	1
2L	Unnamed	Unnamed	8929060	8937340	30.431694	+	.	1
2L	Unnamed	Unnamed	8947020	8954850	47.458111	+	.	1
2L	Unnamed	Unnamed	8954930	8959570	23.110119	+	.	1
2L	Unnamed	Unnamed	9016950	9025920	37.636414	+	.	1
2L	Unnamed	Unnamed	9030370	9036330	31.877112	+	.	1
2L	Unnamed	Unnamed	9048730	9059810	34.564118	+	.	1
2L	Unnamed	Unnamed	9065410	9070760	30.882976	+	.	1
2L	Unnamed	Unnamed	9077710	9083700	35.831107	+	.	1
2L	Unnamed	Unnamed	9106360	9109710	19.636272	+	.	1
2L	Unnamed	Unnamed	9130500	9136670	32.132847	+	.	1
2L	Unnamed	Unnamed	9164080	9170290	49.385219	+	.	1
2L	Unnamed	Unnamed	9173090	9187920	51.517294	+	.	1
2L	Unnamed	Unnamed	9192440	9198410	33.713074	+	.	1
2L	Unnamed	Unnamed	9202540	9214260	37.887774	+	.	1
2L	Unnamed	Unnamed	9224030	9229310	24.639827	+	.	1
2L	Unnamed	Unnamed	9229770	9232810	19.268444	+	.	1
2L	Unnamed	Unnamed	9234800	9240740	42.931491	+	.	1
2L	Unnamed	Unnamed	9242240	9252790	38.671315	+	.	1
2L	Unnamed	Unnamed	9254100	9268330	36.130428	+	.	1
2L	Unnamed	Unnamed	9272500	9278480	41.173170	+	.	1
2L	Unnamed	Unnamed	9283480	9289240	24.286817	+	.	1
2L	Unnamed	Unnamed	9292430	9295590	19.429453	+	.	1
2L	Unnamed	Unnamed	9310460	9316410	41.644320	+	.	1
2L	Unnamed	Unnamed	9320370	9330240	43.357825	+	.	1
2L	Unnamed	Unnamed	9351030	9354050	19.258788	+	.	1
2L	Unnamed	Unnamed	9356380	9360090	23.390111	+	.	1
2L	Unnamed	Unnamed	9366880	9373260	40.771908	+	.	1
2L	Unnamed	Unnamed	9375260	9385320	30.649877	+	.	1
2L	Unnamed	Unnamed	9396260	9404850	37.050682	+	.	1
2L	Unnamed	Unnamed	9408440	9423000	46.620490	+	.	1
2L	Unnamed	Unnamed	9434590	9440580	40.270301	+	.	1
2L	Unnamed	Unnamed	9457450	9463310	28.819245	+	.	1
2L	Unnamed	Unnamed	9471010	9489050	71.065652	+	.	1
2L	Unnamed	Unnamed	9493550	9499520	33.746053	+	.	1
2L	Unnamed	Unnamed	9510340	9513480	28.918465	+	.	1
2L	Unnamed	Unnamed	9518740	9526070	75.602155	+	.	1
2L	Unnamed	Unnamed	9547080	9550270	21.968951	+	.	1
2L	Unnamed	Unnamed	9556340	9572280	70.401591	+	.	1
2L	Unnamed	Unnamed	9623490	9626900	30.627647	+	.	1
2L	Unnamed	Unnamed	9633960	9637000	19.399408	+	.	1
2L	Unnamed	Unnamed	9657540	9660630	27.217293	+	.	1
2L	Unnamed	Unnamed	9670780	9676550	38.082072	+	.	1
2L	Unnamed	Unnamed	9680280	9686160	40.073247	+	.	1
2L	Unnamed	Unnamed	9696010	9701760	33.124088	+	.	1
2L	Unnamed	Unnamed	9709990	9717470	40.388770	+	.	1
2L	Unnamed	Unnamed	9718980	9725970	51.832509	+	.	1
2L	Unnamed	Unnamed	9728650	9734490	38.578204	+	.	1
2L	Unnamed	Unnamed	9737330	9749870	62.752844	+	.	1
2L	Unnamed	Unnamed	9750590	9759920	58.439167	+	.	1
2L	Unnamed	Unnamed	9792930	9804700	60.444263	+	.	1
2L	Unnamed	Unnamed	9805270	9837470	49.648289	+	.	1
2L	Unnamed	Unnamed	9843610	9866690	74.780657	+	.	1
2L	Unnamed	Unnamed	9870340	9889230	73.254214	+	.	1
2L	Unnamed	Unnamed	9898320	9901420	19.279528	+	.	1
2L	Unnamed	Unnamed	9926300	9932290	58.691574	+	.	1
2L	Unnamed	Unnamed	10019790	10022960	27.491746	+	.	1
2L	Unnamed	Unnamed	10033760	10040840	26.179538	+	.	1
2L	Unnamed	Unnamed	10058650	10062470	29.859956	+	.	1
2L	Unnamed	Unnamed	10074150	10080020	35.250614	+	.	1
2L	Unnamed	Unnamed	10100290	10104400	28.523490	+	.	1
2L	Unnamed	Unnamed	10106330	10112290	39.630741	+	.	1
2L	Unnamed	Unnamed	10114860	10121460	26.583965	+	.	1
2L	Unnamed	Unnamed	10142650	10148340	39.736527	+	.	1
2L	Unnamed	Unnamed	10163420	10166560	22.587956	+	.	1
2L	Unnamed	Unnamed	10183770	10189330	22.349938	+	.	1
2L	Unnamed	Unnamed	10195900	10199160	22.771767	+	.	1
2L	Unnamed	Unnamed	10223840	10235970	50.263513	+	.	1
2L	Unnamed	Unnamed	10249320	10252660	21.095075	+	.	1
2L	Unnamed	Unnamed	10257220	10267060	49.262522	+	.	1
2L	Unnamed	Unnamed	10274270	10280160	30.896157	+	.	1
2L	Unnamed	Unnamed	10289130	10296200	36.505511	+	.	1
2L	Unnamed	Unnamed	10303890	10309100	29.246845	+	.	1
2L	Unnamed	Unnamed	10318690	10325120	21.858135	+	.	1
2L	Unnamed	Unnamed	10325560	10330950	19.315035	+	.	1
2L	Unnamed	Unnamed	10332160	10337970	32.803308	+	.	1
2L	Unnamed	Unnamed	10351030	10354220	23.794274	+	.	1
2L	Unnamed	Unnamed	10363660	10366860	22.974608	+	.	1
2L	Unnamed	Unnamed	10373630	10379590	29.764637	+	.	1
2L	Unnamed	Unnamed	10380070	10383100	19.260277	+	.	1
2L	Unnamed	Unnamed	10385480	10400320	41.352610	+	.	1
2L	Unnamed	Unnamed	10469640	10479250	47.227759	+	.	1
2L	Unnamed	Unnamed	10496070	10499980	27.648357	+	.	1
2L	Unnamed	Unnamed	10524610	10527630	24.493636	+	.	1
2L	Unnamed	Unnamed	10531130	10534220	19.636272	+	.	1
2L	Unnamed	Unnamed	10534230	10540180	35.091449	+	.	1
2L	Unnamed	Unnamed	10557730	10563540	36.315807	+	.	1
2L	Unnamed	Unnamed	10597460	10602110	22.973409	+	.	1
2L	Unnamed	Unnamed	10618700	10624630	30.933803	+	.	1
2L	Unnamed	Unnamed	10624930	10630500	31.646035	+	.	1
2L	Unnamed	Unnamed	10632990	10636130	25.777796	+	.	1
2L	Unnamed	Unnamed	10659790	10665300	28.268814	+	.	1
2L	Unnamed	Unnamed	10683100	10686370	19.502627	+	.	1
2L	Unnamed	Unnamed	10756010	10759120	19.781823	+	.	1
2L	Unnamed	Unnamed	10769740	10772770	19.782619	+	.	1
2L	Unnamed	Unnamed	10783110	10791480	36.434867	+	.	1
2L	Unnamed	Unnamed	10811190	10814340	21.858135	+	.	1
2L	Unnamed	Unnamed	10822400	10825420	19.569761	+	.	1
2L	Unnamed	Unnamed	10828100	10831130	23.840572	+	.	1
2L	Unnamed	Unnamed	10839860	10843960	20.529267	+	.	1
2L	Unnamed	Unnamed	10864380	10870010	27.082906	+	.	1
2L	Unnamed	Unnamed	10879880	10884340	27.929839	+	.	1
2L	Unnamed	Unnamed	10889380	10892940	21.488802	+	.	1
2L	Unnamed	Unnamed	10893110	10896110	19.458945	+	.	1
2L	Unnamed	Unnamed	10901150	10907010	25.010526	+	.	1
2L	Unnamed	Unnamed	10911460	10919420	39.743858	+	.	1
2L	Unnamed	Unnamed	10920420	10923440	22.313778	+	.	1
2L	Unnamed	Unnamed	10923910	10937130	83.026504	+	.	1
2L	Unnamed	Unnamed	10942300	10948140	33.069308	+	.	1
2L	Unnamed	Unnamed	10956060	10959150	23.486114	+	.	1
2L	Unnamed	Unnamed	10964320	10968030	26.732714	+	.	1
2L	Unnamed	Unnamed	10974230	10978290	19.277640	+	.	1
2L	Unnamed	Unnamed	10994730	10998110	19.504739	+	.	1
2L	Unnamed	Unnamed	11010930	11016500	29.288662	+	.	1
2L	Unnamed	Unnamed	11034320	11037350	19.432138	+	.	1
2L	Unnamed	Unnamed	11042320	11053380	48.919226	+	.	1
2L	Unnamed	Unnamed	11055460	11064220	32.016889	+	.	1
2L	Unnamed	Unnamed	11069150	11073140	24.882423	+	.	1
2L	Unnamed	Unnamed	11083940	11088550	27.155750	+	.	1
2L	Unnamed	Unnamed	11099560	11103740	20.986367	+	.	1
2L	Unnamed	Unnamed	11145360	11148440	20.305442	+	.	1
2L	Unnamed	Unnamed	11155720	11161690	48.479743	+	.	1
2L	Unnamed	Unnamed	11161970	11173580	35.157622	+	.	1
2L	Unnamed	Unnamed	11200060	11206040	50.152940	+	.	1
2L	Unnamed	Unnamed	11207500	11214330	46.499410	+	.	1
2L	Unnamed	Unnamed	11217330	11223280	27.773704	+	.	1
2L	Unnamed	Unnamed	11229060	11236640	71.005558	+	.	1
2L	Unnamed	Unnamed	11237330	11255370	114.670949	+	.	1
2L	Unnamed	Unnamed	11292880	11296000	21.202771	+	.	1
2L	Unnamed	Unnamed	11347500	11350850	20.681437	+	.	1
2L	Unnamed	Unnamed	11356410	11366150	79.608477	+	.	1
2L	Unnamed	Unnamed	11420520	11426500	43.200590	+	.	1
2L	Unnamed	Unnamed	11429010	11434900	35.422703	+	.	1
2L	Unnamed	Unnamed	11441410	11450730	129.460193	+	.	1
2L	Unnamed	Unnamed	11459000	11464920	28.894499	+	.	1
2L	Unnamed	Unnamed	11488480	11498390	37.755874	+	.	1
2L	Unnamed	Unnamed	11498990	11505890	41.532459	+	.	1
2L	Unnamed	Unnamed	11513940	11519490	27.320403	+	.	1
2L	Unnamed	Unnamed	11533330	11541180	37.494617	+	.	1
2L	Unnamed	Unnamed	11545380	11551370	33.980827	+	.	1
2L	Unnamed	Unnamed	11553220	11560660	55.098483	+	.	1
2L	Unnamed	Unnamed	11566620	11571360	23.223048	+	.	1
2L	Unnamed	Unnamed	11573930	11579230	30.867725	+	.	1
2L	Unnamed	Unnamed	11579310	11586990	55.979504	+	.	1
2L	Unnamed	Unnamed	11600680	11606470	28.760867	+	.	1
2L	Unnamed	Unnamed	11612690	11615790	23.198542	+	.	1
2L	Unnamed	Unnamed	11624890	11634530	36.765746	+	.	1
2L	Unnamed	Unnamed	11636600	11643180	33.037506	+	.	1
2L	Unnamed	Unnamed	11647400	11653300	29.557818	+	.	1
2L	Unnamed	Unnamed	11672610	11682860	29.181823	+	.	1
2L	Unnamed	Unnamed	11684290	11687440	24.368953	+	.	1
2L	Unnamed	Unnamed	11695350	11701320	35.358502	+	.	1
2L	Unnamed	Unnamed	11710930	11715600	20.656323	+	.	1
2L	Unnamed	Unnamed	11720730	11723740	19.596806	+	.	1
2L	Unnamed	Unnamed	11727740	11733700	28.574197	+	.	1
2L	Unnamed	Unnamed	11734180	11737230	26.444281	+	.	1
2L	Unnamed	Unnamed	11742840	11752090	40.256229	+	.	1
2L	Unnamed	Unnamed	11752500	11765360	96.434799	+	.	1
2L	Unnamed	Unnamed	11768830	11774810	38.038880	+	.	1
2L	Unnamed	Unnamed	11776140	11790510	47.204930	+	.	1
2L	Unnamed	Unnamed	11792320	11797910	30.565340	+	.	1
2L	Unnamed	Unnamed	11798060	11823710	98.570621	+	.	1
2L	Unnamed	Unnamed	11852300	11858250	34.442560	+	.	1
2L	Unnamed	Unnamed	11866240	11875100	41.631261	+	.	1
2L	Unnamed	Unnamed	11876950	11882510	22.242905	+	.	1
2L	Unnamed	Unnamed	11899030	11902030	19.843092	+	.	1
2L	Unnamed	Unnamed	11905640	11908790	19.473759	+	.	1
2L	Unnamed	Unnamed	11915220	11929510	38.941291	+	.	1
2L	Unnamed	Unnamed	11962740	11974070	94.218433	+	.	1
2L	Unnamed	Unnamed	11974930	11980880	34.907414	+	.	1
2L	Unnamed	Unnamed	12000890	12006730	27.058460	+	.	1
2L	Unnamed	Unnamed	12007900	12013880	45.547518	+	.	1
2L	Unnamed	Unnamed	12041830	12049520	44.489361	+	.	1
2L	Unnamed	Unnamed	12053060	12059010	34.304182	+	.	1
2L	Unnamed	Unnamed	12070660	12076320	27.929839	+	.	1
2L	Unnamed	Unnamed	12112210	12116570	29.715419	+	.	1
2L	Unnamed	Unnamed	12129610	12137900	51.830086	+	.	1
2L	Unnamed	Unnamed	12138520	12146940	61.217636	+	.	1
2L	Unnamed	Unnamed	12148840	12154790	22.064954	+	.	1
2L	Unnamed	Unnamed	12155910	12161310	20.635643	+	.	1
2L	Unnamed	Unnamed	12170070	12178050	25.426495	+	.	1
2L	Unnamed	Unnamed	12183430	12190460	38.310185	+	.	1
2L	Unnamed	Unnamed	12200010	12206470	27.322570	+	.	1
2L	Unnamed	Unnamed	12214640	12219740	22.271773	+	.	1
2L	Unnamed	Unnamed	12219850	12224950	22.271773	+	.	1
2L	Unnamed	Unnamed	12228390	12234380	49.392322	+	.	1
2L	Unnamed	Unnamed	12236560	12250010	77.743130	+	.	1
2L	Unnamed	Unnamed	12250300	12265200	46.836470	+	.	1
2L	Unnamed	Unnamed	12273950	12280990	52.812419	+	.	1
2L	Unnamed	Unnamed	12284950	12299900	94.013980	+	.	1
2L	Unnamed	Unnamed	12300990	12309020	43.415561	+	.	1
2L	Unnamed	Unnamed	12310150	12316090	36.637044	+	.	1
2L	Unnamed	Unnamed	12318360	12321910	30.170929	+	.	1
2L	Unnamed	Unnamed	12355570	12369150	75.723096	+	.	1
2L	Unnamed	Unnamed	12370790	12377920	59.025531	+	.	1
2L	Unnamed	Unnamed	12383390	12397600	45.577926	+	.	1
2L	Unnamed	Unnamed	12402920	12407220	24.173388	+	.	1
2L	Unnamed	Unnamed	12418970	12422160	26.649079	+	.	1
2L	Unnamed	Unnamed	12431930	12437810	36.350274	+	.	1
2L	Unnamed	Unnamed	12454370	12465890	44.813971	+	.	1
2L	Unnamed	Unnamed	12466400	12470680	25.219676	+	.	1
2L	Unnamed	Unnamed	12477500	12487250	63.125274	+	.	1
2L	Unnamed	Unnamed	12488140	12491520	21.895778	+	.	1
2L	Unnamed	Unnamed	12495190	12513170	78.644659	+	.	1
2L	Unnamed	Unnamed	12518260	12536240	74.980579	+	.	1
2L	Unnamed	Unnamed	12537480	12549320	98.146690	+	.	1
2L	Unnamed	Unnamed	12563650	12569640	40.936054	+	.	1
2L	Unnamed	Unnamed	12570820	12579210	34.932734	+	.	1
2L	Unnamed	Unnamed	12584270	12590190	35.062656	+	.	1
2L	Unnamed	Unnamed	12615200	12621550	92.531287	+	.	1
2L	Unnamed	Unnamed	12641190	12645260	21.726602	+	.	1
2L	Unnamed	Unnamed	12651160	12661100	62.031102	+	.	1
2L	Unnamed	Unnamed	12675500	12681510	51.871395	+	.	1
2L	Unnamed	Unnamed	12751580	12757570	44.014617	+	.	1
2L	Unnamed	Unnamed	12760860	12774750	41.096154	+	.	1
2L	Unnamed	Unnamed	12779970	12785470	27.760663	+	.	1
2L	Unnamed	Unnamed	12792850	12802290	40.370603	+	.	1
2L	Unnamed	Unnamed	12810700	12825710	74.278256	+	.	1
2L	Unnamed	Unnamed	12831950	12837980	53.557311	+	.	1
2L	Unnamed	Unnamed	12844280	12850400	61.601897	+	.	1
2L	Unnamed	Unnamed	12851910	12866380	66.169150	+	.	1
2L	Unnamed	Unnamed	12872290	12886900	33.029123	+	.	1
2L	Unnamed	Unnamed	12888810	12906690	77.189230	+	.	1
2L	Unnamed	Unnamed	12908540	12911650	21.542132	+	.	1
2L	Unnamed	Unnamed	12931130	12936720	29.317734	+	.	1
2L	Unnamed	Unnamed	12940940	12953470	37.523697	+	.	1
2L	Unnamed	Unnamed	12959260	12965180	49.654832	+	.	1
2L	Unnamed	Unnamed	12965590	12968650	22.094446	+	.	1
2L	Unnamed	Unnamed	12968810	12977250	66.094497	+	.	1
2L	Unnamed	Unnamed	12981360	12990500	59.736290	+	.	1
2L	Unnamed	Unnamed	12991860	13001040	56.959148	+	.	1
2L	Unnamed	Unnamed	13019160	13025680	32.824845	+	.	1
2L	Unnamed	Unnamed	13029760	13041840	78.100771	+	.	1
2L	Unnamed	Unnamed	13057660	13061860	22.972520	+	.	1
2L	Unnamed	Unnamed	13068110	13074080	38.891083	+	.	1
2L	Unnamed	Unnamed	13075630	13081590	33.972675	+	.	1
2L	Unnamed	Unnamed	13095390	13104060	39.121061	+	.	1
2L	Unnamed	Unnamed	13152270	13161280	26.732425	+	.	1
2L	Unnamed	Unnamed	13162900	13170540	30.627453	+	.	1
2L	Unnamed	Unnamed	13191170	13194320	20.088451	+	.	1
2L	Unnamed	Unnamed	13244850	13250640	30.565340	+	.	1
2L	Unnamed	Unnamed	13260050	13265200	27.871480	+	.	1
2L	Unnamed	Unnamed	13281860	13284990	21.519783	+	.	1
2L	Unnamed	Unnamed	13289050	13297010	31.927009	+	.	1
2L	Unnamed	Unnamed	13299700	13305560	31.572862	+	.	1
2L	Unnamed	Unnamed	13309100	13317100	25.416042	+	.	1
2L	Unnamed	Unnamed	13318040	13326410	82.540539	+	.	1
2L	Unnamed	Unnamed	13328190	13335600	47.989643	+	.	1
2L	Unnamed	Unnamed	13350370	13353410	19.577383	+	.	1
2L	Unnamed	Unnamed	13373710	13376780	21.764245	+	.	1
2L	Unnamed	Unnamed	13418260	13431020	42.612746	+	.	1
2L	Unnamed	Unnamed	13449930	13453130	27.760663	+	.	1
2L	Unnamed	Unnamed	13454190	13467650	60.356155	+	.	1
2L	Unnamed	Unnamed	13469740	13477530	39.130748	+	.	1
2L	Unnamed	Unnamed	13479210	13492670	70.239975	+	.	1
2L	Unnamed	Unnamed	13510080	13517210	53.967578	+	.	1
2L	Unnamed	Unnamed	13545920	13553490	77.790855	+	.	1
2L	Unnamed	Unnamed	13554810	13558040	19.605292	+	.	1
2L	Unnamed	Unnamed	13569110	13575220	28.308519	+	.	1
2L	Unnamed	Unnamed	13578700	13587070	23.110119	+	.	1
2L	Unnamed	Unnamed	13592900	13596600	20.082320	+	.	1
2L	Unnamed	Unnamed	13599970	13605940	35.305984	+	.	1
2L	Unnamed	Unnamed	13609850	13614810	24.286817	+	.	1
2L	Unnamed	Unnamed	13623190	13629080	31.854967	+	.	1
2L	Unnamed	Unnamed	13630590	13636520	26.124300	+	.	1
2L	Unnamed	Unnamed	13644600	13653070	41.571223	+	.	1
2L	Unnamed	Unnamed	13653710	13662110	39.197744	+	.	1
2L	Unnamed	Unnamed	13663260	13668780	27.086128	+	.	1
2L	Unnamed	Unnamed	13671230	13675820	23.390111	+	.	1
2L	Unnamed	Unnamed	13682210	13685310	22.478592	+	.	1
2L	Unnamed	Unnamed	13693100	13699020	29.362895	+	.	1
2L	Unnamed	Unnamed	13712150	13718260	30.740169	+	.	1
2L	Unnamed	Unnamed	13724110	13727130	22.978586	+	.	1
2L	Unnamed	Unnamed	13728630	13734610	41.772535	+	.	1
2L	Unnamed	Unnamed	13736200	13742060	36.619540	+	.	1
2L	Unnamed	Unnamed	13745690	13751670	46.728865	+	.	1
2L	Unnamed	Unnamed	13756440	13762170	23.808780	+	.	1
2L	Unnamed	Unnamed	13762300	13768130	30.189345	+	.	1
2L	Unnamed	Unnamed	13775360	13782780	32.340958	+	.	1
2L	Unnamed	Unnamed	13787300	13792940	27.240874	+	.	1
2L	Unnamed	Unnamed	13827770	13830830	19.929929	+	.	1
2L	Unnamed	Unnamed	13835600	13840510	28.842427	+	.	1
2L	Unnamed	Unnamed	13891690	13896900	24.639457	+	.	1
2L	Unnamed	Unnamed	13918570	13923340	20.959142	+	.	1
2L	Unnamed	Unnamed	13929500	13938250	29.557327	+	.	1
2L	Unnamed	Unnamed	13970810	13976140	24.013486	+	.	1
2L	Unnamed	Unnamed	13991290	13997300	40.099137	+	.	1
2L	Unnamed	Unnamed	13997860	14003840	38.922064	+	.	1
2L	Unnamed	Unnamed	14019110	14027220	57.005488	+	.	1
2L	Unnamed	Unnamed	14037480	14060590	70.522814	+	.	1
2L	Unnamed	Unnamed	14061220	14072380	43.162636	+	.	1
2L	Unnamed	Unnamed	14072500	14080360	42.191048	+	.	1
2L	Unnamed	Unnamed	14080440	14090340	34.001543	+	.	1
2L	Unnamed	Unnamed	14091300	14103200	87.494440	+	.	1
2L	Unnamed	Unnamed	14110620	14121210	134.945470	+	.	1
2L	Unnamed	Unnamed	14121710	14144620	67.575899	+	.	1
2L	Unnamed	Unnamed	14147970	14150970	20.545927	+	.	1
2L	Unnamed	Unnamed	14152320	14162520	33.609245	+	.	1
2L	Unnamed	Unnamed	14190870	14196360	28.361514	+	.	1
2L	Unnamed	Unnamed	14201520	14205370	22.560490	+	.	1
2L	Unnamed	Unnamed	14230180	14235740	25.707977	+	.	1
2L	Unnamed	Unnamed	14242570	14247340	27.041088	+	.	1
2L	Unnamed	Unnamed	14273290	14276290	19.673915	+	.	1
2L	Unnamed	Unnamed	14300970	14305110	26.037585	+	.	1
2L	Unnamed	Unnamed	14312710	14316640	26.245613	+	.	1
2L	Unnamed	Unnamed	14332150	14338100	29.181823	+	.	1
2L	Unnamed	Unnamed	14370370	14373400	20.643794	+	.	1
2L	Unnamed	Unnamed	14375040	14378900	22.978586	+	.	1
2L	Unnamed	Unnamed	14381960	14398880	59.655757	+	.	1
2L	Unnamed	Unnamed	14404400	14413520	69.158291	+	.	1
2L	Unnamed	Unnamed	14421460	14424460	19.297920	+	.	1
2L	Unnamed	Unnamed	14453990	14458800	22.869402	+	.	1
2L	Unnamed	Unnamed	14464270	14468270	20.886144	+	.	1
2L	Unnamed	Unnamed	14469640	14475460	45.144092	+	.	1
2L	Unnamed	Unnamed	14487450	14495790	65.796833	+	.	1
2L	Unnamed	Unnamed	14506060	14514200	31.548301	+	.	1
2L	Unnamed	Unnamed	14525420	14532060	25.700168	+	.	1
2L	Unnamed	Unnamed	14552610	14558480	22.730193	+	.	1
2L	Unnamed	Unnamed	14559520	14563660	21.614296	+	.	1
2L	Unnamed	Unnamed	14567370	14571690	26.108032	+	.	1
2L	Unnamed	Unnamed	14573230	14576440	21.343074	+	.	1
2L	Unnamed	Unnamed	14576620	14582540	43.423371	+	.	1
2L	Unnamed	Unnamed	14588660	14591660	19.263201	+	.	1
2L	Unnamed	Unnamed	14612460	14616530	23.099855	+	.	1
2L	Unnamed	Unnamed	14632710	14637650	22.571861	+	.	1
2L	Unnamed	Unnamed	14658700	14661700	19.287656	+	.	1
2L	Unnamed	Unnamed	14671650	14679250	42.700597	+	.	1
2L	Unnamed	Unnamed	14686230	14691970	20.742427	+	.	1
2L	Unnamed	Unnamed	14721300	14725590	23.798516	+	.	1
2L	Unnamed	Unnamed	14745340	14751540	39.041888	+	.	1
2L	Unnamed	Unnamed	14756800	14760010	25.631201	+	.	1
2L	Unnamed	Unnamed	14765500	14773110	41.624451	+	.	1
2L	Unnamed	Unnamed	14784790	14794650	25.538800	+	.	1
2L	Unnamed	Unnamed	14810840	14816570	32.349109	+	.	1
2L	Unnamed	Unnamed	14825220	14830180	27.263551	+	.	1
2L	Unnamed	Unnamed	14838400	14844270	22.449921	+	.	1
2L	Unnamed	Unnamed	14846680	14852350	30.066679	+	.	1
2L	Unnamed	Unnamed	14859110	14869270	22.100484	+	.	1
2L	Unnamed	Unnamed	14890480	14896440	24.314195	+	.	1
2L	Unnamed	Unnamed	14900650	14906440	30.565340	+	.	1
2L	Unnamed	Unnamed	14929970	14945880	44.669676	+	.	1
2L	Unnamed	Unnamed	14947370	14955750	37.260419	+	.	1
2L	Unnamed	Unnamed	14968830	14978820	38.107399	+	.	1
2L	Unnamed	Unnamed	14982870	14987400	19.473004	+	.	1
2L	Unnamed	Unnamed	14992700	14999150	61.936232	+	.	1
2L	Unnamed	Unnamed	15010610	15021640	79.327161	+	.	1
2L	Unnamed	Unnamed	15031640	15036960	27.967482	+	.	1
2L	Unnamed	Unnamed	15054160	15060100	39.877968	+	.	1
2L	Unnamed	Unnamed	15060410	15065920	32.787202	+	.	1
2L	Unnamed	Unnamed	15087890	15090900	21.095075	+	.	1
2L	Unnamed	Unnamed	15094330	15099350	21.837418	+	.	1
2L	Unnamed	Unnamed	15106620	15112110	26.686641	+	.	1
2L	Unnamed	Unnamed	15123970	15129950	26.663578	+	.	1
2L	Unnamed	Unnamed	15135460	15145570	37.252267	+	.	1
2L	Unnamed	Unnamed	15146230	15165730	63.386011	+	.	1
2L	Unnamed	Unnamed	15170950	15176470	22.667612	+	.	1
2L	Unnamed	Unnamed	15185050	15191030	40.077757	+	.	1
2L	Unnamed	Unnamed	15206430	15210580	25.031272	+	.	1
2L	Unnamed	Unnamed	15211340	15225240	58.862586	+	.	1
2L	Unnamed	Unnamed	15227540	15237720	35.406762	+	.	1
2L	Unnamed	Unnamed	15244280	15248110	22.208180	+	.	1
2L	Unnamed	Unnamed	15251680	15257490	34.226966	+	.	1
2L	Unnamed	Unnamed	15262930	15265930	19.546401	+	.	1
2L	Unnamed	Unnamed	15305640	15309890	22.589409	+	.	1
2L	Unnamed	Unnamed	15317070	15322850	24.489705	+	.	1
2L	Unnamed	Unnamed	15333530	15336530	19.588243	+	.	1
2L	Unnamed	Unnamed	15336840	15342680	33.319121	+	.	1
2L	Unnamed	Unnamed	15418060	15428800	22.485255	+	.	1
2L	Unnamed	Unnamed	15475470	15481450	36.147975	+	.	1
2L	Unnamed	Unnamed	15483800	15488640	21.782652	+	.	1
2L	Unnamed	Unnamed	15489190	15495160	38.342280	+	.	1
2L	Unnamed	Unnamed	15496640	15502590	31.285579	+	.	1
2L	Unnamed	Unnamed	15503090	15506320	27.161545	+	.	1
2L	Unnamed	Unnamed	15513800	15519700	25.926924	+	.	1
2L	Unnamed	Unnamed	15533550	15539190	32.663867	+	.	1
2L	Unnamed	Unnamed	15563810	15570920	43.923089	+	.	1
2L	Unnamed	Unnamed	15574520	15579910	23.444540	+	.	1
2L	Unnamed	Unnamed	15589740	15594200	27.929839	+	.	1
2L	Unnamed	Unnamed	15594920	15599660	23.892217	+	.	1
2L	Unnamed	Unnamed	15605350	15611190	37.528850	+	.	1
2L	Unnamed	Unnamed	15640550	15648280	32.486493	+	.	1
2L	Unnamed	Unnamed	15651520	15657280	28.303524	+	.	1
2L	Unnamed	Unnamed	15661290	15667750	39.778189	+	.	1
2L	Unnamed	Unnamed	15668520	15677030	58.047111	+	.	1
2L	Unnamed	Unnamed	15677720	15694320	55.804674	+	.	1
2L	Unnamed	Unnamed	15696290	15702750	39.778189	+	.	1
2L	Unnamed	Unnamed	15703510	15712030	58.047111	+	.	1
2L	Unnamed	Unnamed	15712720	15729550	55.936207	+	.	1
2L	Unnamed	Unnamed	15742770	15750870	47.518059	+	.	1
2L	Unnamed	Unnamed	15759570	15769130	34.500484	+	.	1
2L	Unnamed	Unnamed	15775330	15781110	39.141012	+	.	1
2L	Unnamed	Unnamed	15789200	15792200	21.273503	+	.	1
2L	Unnamed	Unnamed	15800550	15806500	42.953210	+	.	1
2L	Unnamed	Unnamed	15818570	15822550	22.138128	+	.	1
2L	Unnamed	Unnamed	15836880	15843340	41.717332	+	.	1
2L	Unnamed	Unnamed	15844810	15851190	19.987326	+	.	1
2L	Unnamed	Unnamed	15856690	15859810	23.121195	+	.	1
2L	Unnamed	Unnamed	15865300	15870980	33.307680	+	.	1
2L	Unnamed	Unnamed	15871760	15874770	19.480901	+	.	1
2L	Unnamed	Unnamed	15892620	15895760	19.429453	+	.	1
2L	Unnamed	Unnamed	15909070	15914330	22.409767	+	.	1
2L	Unnamed	Unnamed	15929260	15937610	25.707977	+	.	1
2L	Unnamed	Unnamed	15951300	15959110	35.231990	+	.	1
2L	Unnamed	Unnamed	15959580	15962580	19.599395	+	.	1
2L	Unnamed	Unnamed	15973540	15978600	26.711568	+	.	1
2L	Unnamed	Unnamed	15992100	15998670	32.323839	+	.	1
2L	Unnamed	Unnamed	16010380	16022180	36.371865	+	.	1
2L	Unnamed	Unnamed	16025340	16029530	25.603822	+	.	1
2L	Unnamed	Unnamed	16039500	16044010	22.038396	+	.	1
2L	Unnamed	Unnamed	16047320	16053260	39.393113	+	.	1
2L	Unnamed	Unnamed	16067600	16082100	35.251217	+	.	1
2L	Unnamed	Unnamed	16110300	16113880	23.516146	+	.	1
2L	Unnamed	Unnamed	16118390	16124160	32.579903	+	.	1
2L	Unnamed	Unnamed	16125450	16128630	20.201288	+	.	1
2L	Unnamed	Unnamed	16130070	16135980	31.486126	+	.	1
2L	Unnamed	Unnamed	16137940	16143510	23.440936	+	.	1
2L	Unnamed	Unnamed	16150760	16157510	32.766486	+	.	1
2L	Unnamed	Unnamed	16162550	16168640	34.246005	+	.	1
2L	Unnamed	Unnamed	16178090	16182690	21.858135	+	.	1
2L	Unnamed	Unnamed	16185010	16189390	24.531279	+	.	1
2L	Unnamed	Unnamed	16198730	16207230	53.645770	+	.	1
2L	Unnamed	Unnamed	16215740	16220650	21.157985	+	.	1
2L	Unnamed	Unnamed	16228610	16231610	19.921508	+	.	1
2L	Unnamed	Unnamed	16238580	16243600	27.422311	+	.	1
2L	Unnamed	Unnamed	16248330	16253090	24.609695	+	.	1
2L	Unnamed	Unnamed	16254230	16260220	36.501534	+	.	1
2L	Unnamed	Unnamed	16265220	16274510	68.009574	+	.	1
2L	Unnamed	Unnamed	16276870	16290410	96.009231	+	.	1
2L	Unnamed	Unnamed	16296670	16302640	38.962823	+	.	1
2L	Unnamed	Unnamed	16304610	16310310	23.279295	+	.	1
2L	Unnamed	Unnamed	16313050	16316120	20.850613	+	.	1
2L	Unnamed	Unnamed	16348140	16354880	47.581018	+	.	1
2L	Unnamed	Unnamed	16368590	16374570	38.486739	+	.	1
2L	Unnamed	Unnamed	16375330	16380860	22.978586	+	.	1
2L	Unnamed	Unnamed	16382110	16385110	19.618956	+	.	1
2L	Unnamed	Unnamed	16397220	16400860	22.344947	+	.	1
2L	Unnamed	Unnamed	16419840	16425840	55.205058	+	.	1
2L	Unnamed	Unnamed	16435180	16442420	30.549037	+	.	1
2L	Unnamed	Unnamed	16466080	16469140	21.166136	+	.	1
2L	Unnamed	Unnamed	16482920	16489380	73.996152	+	.	1
2L	Unnamed	Unnamed	16489980	16492980	19.333451	+	.	1
2L	Unnamed	Unnamed	16494950	16500490	35.110686	+	.	1
2L	Unnamed	Unnamed	16502740	16510450	42.262608	+	.	1
2L	Unnamed	Unnamed	16517310	16541850	66.188297	+	.	1
2L	Unnamed	Unnamed	16542660	16548650	46.500451	+	.	1
2L	Unnamed	Unnamed	16549320	16559120	36.467868	+	.	1
2L	Unnamed	Unnamed	16567190	16573420	58.192160	+	.	1
2L	Unnamed	Unnamed	16578240	16585070	28.999465	+	.	1
2L	Unnamed	Unnamed	16585120	16591100	52.177745	+	.	1
2L	Unnamed	Unnamed	16594990	16607370	37.889028	+	.	1
2L	Unnamed	Unnamed	16610160	16622270	42.516571	+	.	1
2L	Unnamed	Unnamed	16631020	16636410	33.046479	+	.	1
2L	Unnamed	Unnamed	16636830	16646720	35.041187	+	.	1
2L	Unnamed	Unnamed	16661100	16665070	23.145649	+	.	1
2L	Unnamed	Unnamed	16667890	16679180	49.756993	+	.	1
2L	Unnamed	Unnamed	16686910	16694520	73.266454	+	.	1
2L	Unnamed	Unnamed	16701750	16706880	25.745620	+	.	1
2L	Unnamed	Unnamed	16713610	16721850	46.033532	+	.	1
2L	Unnamed	Unnamed	16723070	16728810	38.913476	+	.	1
2L	Unnamed	Unnamed	16746000	16752970	28.003013	+	.	1
2L	Unnamed	Unnamed	16762270	16765870	20.850613	+	.	1
2L	Unnamed	Unnamed	16766830	16776400	64.069584	+	.	1
2L	Unnamed	Unnamed	16781090	16790450	30.176226	+	.	1
2L	Unnamed	Unnamed	16837090	16840530	19.577913	+	.	1
2L	Unnamed	Unnamed	16856150	16861870	34.925430	+	.	1
2L	Unnamed	Unnamed	16874850	16878490	22.548644	+	.	1
2L	Unnamed	Unnamed	16885990	16891730	26.530019	+	.	1
2L	Unnamed	Unnamed	16929410	16935330	28.536911	+	.	1
2L	Unnamed	Unnamed	16941900	16950470	45.031411	+	.	1
2L	Unnamed	Unnamed	16966010	16975980	40.995842	+	.	1
2L	Unnamed	Unnamed	16983350	16989720	83.851650	+	.	1
2L	Unnamed	Unnamed	17004920	17013120	55.363226	+	.	1
2L	Unnamed	Unnamed	17013880	17023660	43.176956	+	.	1
2L	Unnamed	Unnamed	17047540	17052060	23.523601	+	.	1
2L	Unnamed	Unnamed	17075750	17084660	69.315670	+	.	1
2L	Unnamed	Unnamed	17088840	17103470	45.412000	+	.	1
2L	Unnamed	Unnamed	17105880	17112890	24.097168	+	.	1
2L	Unnamed	Unnamed	17139000	17144150	20.324669	+	.	1
2L	Unnamed	Unnamed	17149010	17153470	23.972779	+	.	1
2L	Unnamed	Unnamed	17155170	17160510	30.958262	+	.	1
2L	Unnamed	Unnamed	17185200	17191310	42.032044	+	.	1
2L	Unnamed	Unnamed	17197600	17204190	33.115002	+	.	1
2L	Unnamed	Unnamed	17209700	17212700	24.286817	+	.	1
2L	Unnamed	Unnamed	17212840	17221460	50.590410	+	.	1
2L	Unnamed	Unnamed	17244890	17248120	21.092963	+	.	1
2L	Unnamed	Unnamed	17249360	17252390	25.947205	+	.	1
2L	Unnamed	Unnamed	17266770	17273140	26.879208	+	.	1
2L	Unnamed	Unnamed	17278690	17287390	52.330405	+	.	1
2L	Unnamed	Unnamed	17294710	17298300	25.493006	+	.	1
2L	Unnamed	Unnamed	17311580	17315110	24.399746	+	.	1
2L	Unnamed	Unnamed	17318620	17321660	22.271773	+	.	1
2L	Unnamed	Unnamed	17322130	17327950	36.182480	+	.	1
2L	Unnamed	Unnamed	17329840	17341770	46.893518	+	.	1
2L	Unnamed	Unnamed	17344970	17357080	40.980156	+	.	1
2L	Unnamed	Unnamed	17363170	17372020	30.509093	+	.	1
2L	Unnamed	Unnamed	17381060	17387870	38.858906	+	.	1
2L	Unnamed	Unnamed	17390690	17395760	27.929839	+	.	1
2L	Unnamed	Unnamed	17396770	17404950	38.535750	+	.	1
2L	Unnamed	Unnamed	17418930	17434640	49.402338	+	.	1
2L	Unnamed	Unnamed	17444360	17452610	39.955086	+	.	1
2L	Unnamed	Unnamed	17457360	17463120	30.726981	+	.	1
2L	Unnamed	Unnamed	17466480	17475650	55.727092	+	.	1
2L	Unnamed	Unnamed	17486470	17489810	20.589415	+	.	1
2L	Unnamed	Unnamed	17537170	17546100	34.354709	+	.	1
2L	Unnamed	Unnamed	17554750	17565190	68.726488	+	.	1
2L	Unnamed	Unnamed	17565500	17568630	19.671803	+	.	1
2L	Unnamed	Unnamed	17570590	17577810	58.305098	+	.	1
2L	Unnamed	Unnamed	17586350	17592320	29.096562	+	.	1
2L	Unnamed	Unnamed	17613170	17619110	29.459703	+	.	1
2L	Unnamed	Unnamed	17622000	17625150	24.228457	+	.	1
2L	Unnamed	Unnamed	17627930	17638930	42.942946	+	.	1
2L	Unnamed	Unnamed	17644220	17655980	43.716270	+	.	1
2L	Unnamed	Unnamed	17663550	17667260	21.632712	+	.	1
2L	Unnamed	Unnamed	17683320	17689590	38.684076	+	.	1
2L	Unnamed	Unnamed	17691350	17696560	32.403056	+	.	1
2L	Unnamed	Unnamed	17711310	17716800	22.809410	+	.	1
2L	Unnamed	Unnamed	17725270	17732100	37.417269	+	.	1
2L	Unnamed	Unnamed	17744530	17747570	19.709446	+	.	1
2L	Unnamed	Unnamed	17748640	17757160	77.479337	+	.	1
2L	Unnamed	Unnamed	17775070	17779470	27.338393	+	.	1
2L	Unnamed	Unnamed	17780990	17787410	24.644208	+	.	1
2L	Unnamed	Unnamed	17798550	17801550	19.404477	+	.	1
2L	Unnamed	Unnamed	17815090	17821930	45.423805	+	.	1
2L	Unnamed	Unnamed	17829750	17835650	21.604032	+	.	1
2L	Unnamed	Unnamed	17841700	17845930	25.278035	+	.	1
2L	Unnamed	Unnamed	17862380	17865830	28.494737	+	.	1
2L	Unnamed	Unnamed	17876970	17880470	24.006325	+	.	1
2L	Unnamed	Unnamed	17882320	17887050	24.477949	+	.	1
2L	Unnamed	Unnamed	17899590	17908260	26.414789	+	.	1
2L	Unnamed	Unnamed	17913210	17916210	20.049911	+	.	1
2L	Unnamed	Unnamed	17917040	17925660	33.310644	+	.	1
2L	Unnamed	Unnamed	17925880	17930470	23.064324	+	.	1
2L	Unnamed	Unnamed	17946310	17949330	20.077906	+	.	1
2L	Unnamed	Unnamed	17950360	17956110	28.061175	+	.	1
2L	Unnamed	Unnamed	17969120	17977150	37.099410	+	.	1
2L	Unnamed	Unnamed	18009950	18015750	22.502850	+	.	1
2L	Unnamed	Unnamed	18017960	18023930	33.638434	+	.	1
2L	Unnamed	Unnamed	18025140	18031120	39.625711	+	.	1
2L	Unnamed	Unnamed	18045760	18053830	25.566179	+	.	1
2L	Unnamed	Unnamed	18148620	18154570	39.885656	+	.	1
2L	Unnamed	Unnamed	18159150	18162810	26.583965	+	.	1
2L	Unnamed	Unnamed	18163320	18169340	43.296977	+	.	1
2L	Unnamed	Unnamed	18176440	18182440	44.302869	+	.	1
2L	Unnamed	Unnamed	18210290	18213320	20.725876	+	.	1
2L	Unnamed	Unnamed	18213450	18216450	19.636272	+	.	1
2L	Unnamed	Unnamed	18218360	18223670	34.223822	+	.	1
2L	Unnamed	Unnamed	18231810	18237720	36.385251	+	.	1
2L	Unnamed	Unnamed	18249320	18255650	40.788835	+	.	1
2L	Unnamed	Unnamed	18263950	18269260	34.752067	+	.	1
2L	Unnamed	Unnamed	18270910	18279540	39.250486	+	.	1
2L	Unnamed	Unnamed	18299900	18305010	22.619705	+	.	1
2L	Unnamed	Unnamed	18315250	18323400	38.420814	+	.	1
2L	Unnamed	Unnamed	18325570	18328830	19.636272	+	.	1
2L	Unnamed	Unnamed	18360450	18366070	31.721321	+	.	1
2L	Unnamed	Unnamed	18383150	18394430	58.974069	+	.	1
2L	Unnamed	Unnamed	18404090	18410060	28.965652	+	.	1
2L	Unnamed	Unnamed	18415350	18418490	20.353130	+	.	1
2L	Unnamed	Unnamed	18421910	18426970	26.957848	+	.	1
2L	Unnamed	Unnamed	18438010	18441140	28.042768	+	.	1
2L	Unnamed	Unnamed	18442270	18446450	22.573580	+	.	1
2L	Unnamed	Unnamed	18453080	18460030	55.714615	+	.	1
2L	Unnamed	Unnamed	18465700	18472060	35.505619	+	.	1
2L	Unnamed	Unnamed	18498890	18502110	22.132705	+	.	1
2L	Unnamed	Unnamed	18508370	18511370	19.636272	+	.	1
2L	Unnamed	Unnamed	18517190	18520240	20.634296	+	.	1
2L	Unnamed	Unnamed	18544430	18547570	25.330494	+	.	1
2L	Unnamed	Unnamed	18561610	18566160	28.235346	+	.	1
2L	Unnamed	Unnamed	18581680	18587670	47.331414	+	.	1
2L	Unnamed	Unnamed	18602930	18607570	20.054483	+	.	1
2L	Unnamed	Unnamed	18614640	18617730	20.643794	+	.	1
2L	Unnamed	Unnamed	18623270	18632300	52.016153	+	.	1
2L	Unnamed	Unnamed	18645720	18651690	23.563595	+	.	1
2L	Unnamed	Unnamed	18735520	18738520	19.285791	+	.	1
2L	Unnamed	Unnamed	18742870	18748720	30.352725	+	.	1
2L	Unnamed	Unnamed	18750570	18754900	29.349955	+	.	1
2L	Unnamed	Unnamed	18768860	18786920	90.721990	+	.	1
2L	Unnamed	Unnamed	18790360	18804860	73.635206	+	.	1
2L	Unnamed	Unnamed	18805360	18809060	27.755197	+	.	1
2L	Unnamed	Unnamed	18836440	18842090	26.455553	+	.	1
2L	Unnamed	Unnamed	18842120	18855980	78.350694	+	.	1
2L	Unnamed	Unnamed	18863650	18872210	70.892554	+	.	1
2L	Unnamed	Unnamed	18880080	18890070	37.954737	+	.	1
2L	Unnamed	Unnamed	18894010	18897210	21.428194	+	.	1
2L	Unnamed	Unnamed	18900380	18906370	51.301388	+	.	1
2L	Unnamed	Unnamed	18913870	18926070	52.104350	+	.	1
2L	Unnamed	Unnamed	18932460	18938270	23.333865	+	.	1
2L	Unnamed	Unnamed	18965550	18971450	33.655860	+	.	1
2L	Unnamed	Unnamed	18984300	18989930	26.707044	+	.	1
2L	Unnamed	Unnamed	19013850	19016920	21.284532	+	.	1
2L	Unnamed	Unnamed	19019600	19030100	35.279564	+	.	1
2L	Unnamed	Unnamed	19057720	19060780	19.183502	+	.	1
2L	Unnamed	Unnamed	19079680	19086910	52.749207	+	.	1
2L	Unnamed	Unnamed	19105190	19111000	29.122410	+	.	1
2L	Unnamed	Unnamed	19132320	19140780	33.664011	+	.	1
2L	Unnamed	Unnamed	19142250	19149220	64.011526	+	.	1
2L	Unnamed	Unnamed	19150680	19162540	53.720410	+	.	1
2L	Unnamed	Unnamed	19170690	19181860	41.325231	+	.	1
2L	Unnamed	Unnamed	19228360	19232830	23.440122	+	.	1
2L	Unnamed	Unnamed	19237640	19243620	42.862721	+	.	1
2L	Unnamed	Unnamed	19245830	19248990	25.122798	+	.	1
2L	Unnamed	Unnamed	19260790	19263950	24.553571	+	.	1
2L	Unnamed	Unnamed	19278980	19282470	24.493636	+	.	1
2L	Unnamed	Unnamed	19321940	19327760	28.469187	+	.	1
2L	Unnamed	Unnamed	19359420	19365950	51.879748	+	.	1
2L	Unnamed	Unnamed	19395110	19401090	41.034737	+	.	1
2L	Unnamed	Unnamed	19411590	19417370	30.358521	+	.	1
2L	Unnamed	Unnamed	19460170	19469990	38.869568	+	.	1
2L	Unnamed	Unnamed	19471060	19482850	46.303694	+	.	1
2L	Unnamed	Unnamed	19546540	19552510	28.797676	+	.	1
2L	Unnamed	Unnamed	19569020	19579880	81.624181	+	.	1
2L	Unnamed	Unnamed	19584490	19590470	35.518269	+	.	1
2L	Unnamed	Unnamed	19591250	19597220	43.681560	+	.	1
2L	Unnamed	Unnamed	19599540	19614120	75.101540	+	.	1
2L	Unnamed	Unnamed	19614630	19620570	32.852224	+	.	1
2L	Unnamed	Unnamed	19621810	19632860	72.135930	+	.	1
2L	Unnamed	Unnamed	19645070	19655030	40.390883	+	.	1
2L	Unnamed	Unnamed	19662370	19665900	21.544097	+	.	1
2L	Unnamed	Unnamed	19680460	19686210	32.035835	+	.	1
2L	Unnamed	Unnamed	19687790	19693770	51.214423	+	.	1
2L	Unnamed	Unnamed	19695450	19704710	43.791556	+	.	1
2L	Unnamed	Unnamed	19710380	19725250	33.309545	+	.	1
2L	Unnamed	Unnamed	19737680	19740840	19.673915	+	.	1
2L	Unnamed	Unnamed	19753770	19757890	23.334873	+	.	1
2L	Unnamed	Unnamed	19773870	19779290	29.408712	+	.	1
2L	Unnamed	Unnamed	19788310	19799610	51.769220	+	.	1
2L	Unnamed	Unnamed	19817830	19823800	37.662159	+	.	1
2L	Unnamed	Unnamed	19824230	19830050	21.817771	+	.	1
2L	Unnamed	Unnamed	19832760	19835780	21.057432	+	.	1
2L	Unnamed	Unnamed	19838900	19848830	26.885495	+	.	1
2L	Unnamed	Unnamed	19982920	19988900	34.607746	+	.	1
2L	Unnamed	Unnamed	20038750	20042980	19.565831	+	.	1
2L	Unnamed	Unnamed	20047270	20060570	55.690502	+	.	1
2L	Unnamed	Unnamed	20081400	20087460	54.767252	+	.	1
2L	Unnamed	Unnamed	20094940	20100900	36.180544	+	.	1
2L	Unnamed	Unnamed	20154670	20160260	22.471057	+	.	1
2L	Unnamed	Unnamed	20169790	20177120	30.302274	+	.	1
2L	Unnamed	Unnamed	20197650	20203410	29.448430	+	.	1
2L	Unnamed	Unnamed	20224590	20231360	68.700118	+	.	1
2L	Unnamed	Unnamed	20233210	20240100	55.814704	+	.	1
2L	Unnamed	Unnamed	20240790	20258190	44.519897	+	.	1
2L	Unnamed	Unnamed	20263500	20266730	32.455184	+	.	1
2L	Unnamed	Unnamed	20267040	20271790	21.155872	+	.	1
2L	Unnamed	Unnamed	20279260	20285000	25.890047	+	.	1
2L	Unnamed	Unnamed	20289540	20295510	40.511143	+	.	1
2L	Unnamed	Unnamed	20301010	20305520	21.858135	+	.	1
2L	Unnamed	Unnamed	20308860	20314560	29.503055	+	.	1
2L	Unnamed	Unnamed	20384600	20388340	20.643794	+	.	1
2L	Unnamed	Unnamed	20396250	20400450	23.733494	+	.	1
2L	Unnamed	Unnamed	20404190	20408760	24.058612	+	.	1
2L	Unnamed	Unnamed	20416730	20419880	20.643794	+	.	1
2L	Unnamed	Unnamed	20423520	20434900	41.249748	+	.	1
2L	Unnamed	Unnamed	20435650	20441640	45.215401	+	.	1
2L	Unnamed	Unnamed	20443810	20450110	36.215254	+	.	1
2L	Unnamed	Unnamed	20452930	20458640	32.787202	+	.	1
2L	Unnamed	Unnamed	20466120	20472110	49.300930	+	.	1
2L	Unnamed	Unnamed	20474430	20482730	75.709432	+	.	1
2L	Unnamed	Unnamed	20485030	20488040	20.512261	+	.	1
2L	Unnamed	Unnamed	20489500	20495150	31.540016	+	.	1
2L	Unnamed	Unnamed	20497310	20503110	39.816844	+	.	1
2L	Unnamed	Unnamed	20506400	20513710	48.608912	+	.	1
2L	Unnamed	Unnamed	20522880	20532930	32.373367	+	.	1
2L	Unnamed	Unnamed	20533880	20539800	25.735355	+	.	1
2L	Unnamed	Unnamed	20543430	20554380	80.572872	+	.	1
2L	Unnamed	Unnamed	20558400	20565420	82.727217	+	.	1
2L	Unnamed	Unnamed	20568850	20572340	20.925899	+	.	1
2L	Unnamed	Unnamed	20573580	20576650	23.218651	+	.	1
2L	Unnamed	Unnamed	20584490	20590380	27.942788	+	.	1
2L	Unnamed	Unnamed	20607780	20612510	24.712583	+	.	1
2L	Unnamed	Unnamed	20612960	20618840	30.077818	+	.	1
2L	Unnamed	Unnamed	20624890	20630880	29.985450	+	.	1
2L	Unnamed	Unnamed	20635490	20641460	40.380418	+	.	1
2L	Unnamed	Unnamed	20667760	20671900	21.078111	+	.	1
2L	Unnamed	Unnamed	20683180	20686350	19.540270	+	.	1
2L	Unnamed	Unnamed	20703090	20709080	65.801703	+	.	1
2L	Unnamed	Unnamed	20711710	20721870	40.959213	+	.	1
2L	Unnamed	Unnamed	20755560	20761320	40.063007	+	.	1
2L	Unnamed	Unnamed	20774100	20780030	48.720729	+	.	1
2L	Unnamed	Unnamed	20800930	20811770	39.715913	+	.	1
2L	Unnamed	Unnamed	20818970	20824770	32.525706	+	.	1
2L	Unnamed	Unnamed	20863900	20868100	29.177648	+	.	1
2L	Unnamed	Unnamed	20870510	20873750	21.688959	+	.	1
2L	Unnamed	Unnamed	20887470	20892490	28.340966	+	.	1
2L	Unnamed	Unnamed	20907300	20910300	21.683594	+	.	1
2L	Unnamed	Unnamed	20915320	20920210	29.666522	+	.	1
2L	Unnamed	Unnamed	20937550	20955250	53.400016	+	.	1
2L	Unnamed	Unnamed	20965450	20973960	51.784369	+	.	1
2L	Unnamed	Unnamed	20993630	20996700	21.831421	+	.	1
2L	Unnamed	Unnamed	21008890	21012040	25.844307	+	.	1
2L	Unnamed	Unnamed	21034630	21037660	19.305019	+	.	1
2L	Unnamed	Unnamed	21048580	21054280	32.663758	+	.	1
2L	Unnamed	Unnamed	21119190	21125180	47.936072	+	.	1
2L	Unnamed	Unnamed	21128510	21136980	26.556431	+	.	1
2L	Unnamed	Unnamed	21178560	21181670	20.306145	+	.	1
2L	Unnamed	Unnamed	21217110	21223560	39.591078	+	.	1
2L	Unnamed	Unnamed	21234560	21240800	55.031917	+	.	1
2L	Unnamed	Unnamed	21241490	21244510	21.695856	+	.	1
2L	Unnamed	Unnamed	21250700	21253840	25.698634	+	.	1
2L	Unnamed	Unnamed	21256370	21266670	38.786553	+	.	1
2L	Unnamed	Unnamed	21300620	21312400	41.099640	+	.	1
2L	Unnamed	Unnamed	21314430	21318460	20.305442	+	.	1
2L	Unnamed	Unnamed	21322110	21326000	21.369834	+	.	1
2L	Unnamed	Unnamed	21352890	21357970	25.366059	+	.	1
2L	Unnamed	Unnamed	21377250	21383390	22.092333	+	.	1
2L	Unnamed	Unnamed	21387520	21395290	24.155284	+	.	1
2L	Unnamed	Unnamed	21399540	21403770	23.502038	+	.	1
2L	Unnamed	Unnamed	21413300	21443120	51.760079	+	.	1
2L	Unnamed	Unnamed	21451330	21537570	50.671140	+	.	1
2L	Unnamed	Unnamed	21538100	21544090	49.789020	+	.	1
2L	Unnamed	Unnamed	21549900	21554200	27.929839	+	.	1
2L	Unnamed	Unnamed	21558440	21563650	25.681418	+	.	1
2L	Unnamed	Unnamed	21569450	21575720	43.557968	+	.	1
2L	Unnamed	Unnamed	21627450	21632290	35.000913	+	.	1
2L	Unnamed	Unnamed	21633710	21638510	21.895778	+	.	1
2L	Unnamed	Unnamed	21646760	21649790	20.786412	+	.	1
2L	Unnamed	Unnamed	21652920	21658450	24.946438	+	.	1
2L	Unnamed	Unnamed	21661100	21668410	28.040656	+	.	1
2L	Unnamed	Unnamed	21716290	21721140	22.579145	+	.	1
2L	Unnamed	Unnamed	21734850	21740160	23.324934	+	.	1
2L	Unnamed	Unnamed	21751700	21758590	33.700834	+	.	1
2L	Unnamed	Unnamed	21773260	21779240	39.808694	+	.	1
2L	Unnamed	Unnamed	21786710	21790540	28.117673	+	.	1
2L	Unnamed	Unnamed	21793240	21796430	21.699067	+	.	1
2L	Unnamed	Unnamed	21825310	21831680	56.273381	+	.	1
2L	Unnamed	Unnamed	21848880	21853820	26.064168	+	.	1
2L	Unnamed	Unnamed	21857850	21863800	30.912943	+	.	1
2L	Unnamed	Unnamed	21868690	21874630	28.223716	+	.	1
2L	Unnamed	Unnamed	21892110	21896180	22.406847	+	.	1
2L	Unnamed	Unnamed	21896500	21902490	43.336221	+	.	1
2L	Unnamed	Unnamed	21912810	21916610	22.433414	+	.	1
2L	Unnamed	Unnamed	22010220	22015330	30.135398	+	.	1
2L	Unnamed	Unnamed	22015840	22027670	74.555193	+	.	1
2L	Unnamed	Unnamed	22030290	22033290	19.240817	+	.	1
2L	Unnamed	Unnamed	22075670	22081650	46.703072	+	.	1
2L	Unnamed	Unnamed	22110860	22116160	23.559288	+	.	1
2L	Unnamed	Unnamed	22132560	22139980	29.328170	+	.	1
2L	Unnamed	Unnamed	22144290	22147800	20.708816	+	.	1
2L	Unnamed	Unnamed	22148440	22153380	21.376121	+	.	1
2L	Unnamed	Unnamed	22163080	22167250	25.992999	+	.	1
2L	Unnamed	Unnamed	22167970	22171750	23.110119	+	.	1
2L	Unnamed	Unnamed	22204990	22210910	28.116574	+	.	1
2L	Unnamed	Unnamed	22214860	22219560	20.877992	+	.	1
2L	Unnamed	Unnamed	22249660	22252860	20.681437	+	.	1
2L	Unnamed	Unnamed	22258380	22264140	24.673366	+	.	1
2L	Unnamed	Unnamed	22265440	22270430	27.608850	+	.	1
2L	Unnamed	Unnamed	22292800	22298150	26.452432	+	.	1
2L	Unnamed	Unnamed	22307160	22314910	26.863958	+	.	1
2L	Unnamed	Unnamed	22336050	22340380	26.125366	+	.	1
2L	Unnamed	Unnamed	22401010	22416840	58.242132	+	.	1
2L	Unnamed	Unnamed	22419890	22430370	32.413998	+	.	1
2L	Unnamed	Unnamed	22431400	22465710	69.971902	+	.	1
2L	Unnamed	Unnamed	22465830	22483040	71.599881	+	.	1
2L	Unnamed	Unnamed	22485320	22491100	31.278074	+	.	1
2L	Unnamed	Unnamed	22496120	22509140	70.753291	+	.	1
2L	Unnamed	Unnamed	22525980	22529000	19.429453	+	.	1
2L	Unnamed	Unnamed	22530860	22534740	26.826159	+	.	1
2L	Unnamed	Unnamed	22546960	22554710	27.343063	+	.	1
2L	Unnamed	Unnamed	22564410	22567540	19.429453	+	.	1
2L	Unnamed	Unnamed	22578630	22588640	24.324460	+	.	1
2L	Unnamed	Unnamed	22628970	22634940	29.758836	+	.	1
2L	Unnamed	Unnamed	22636950	22641940	21.625473	+	.	1
2L	Unnamed	Unnamed	22672210	22678190	39.910734	+	.	1
2L	Unnamed	Unnamed	22678530	22681530	20.016098	+	.	1
2L	Unnamed	Unnamed	22711570	22720490	42.292032	+	.	1
2L	Unnamed	Unnamed	22756310	22760700	25.124682	+	.	1
2L	Unnamed	Unnamed	22775010	22779490	27.409972	+	.	1
2L	Unnamed	Unnamed	22785690	22788790	25.286187	+	.	1
2L	Unnamed	Unnamed	22788890	22793800	23.659120	+	.	1
2L	Unnamed	Unnamed	22804460	22811900	49.330343	+	.	1
2L	Unnamed	Unnamed	22839650	22844590	29.386529	+	.	1
2L	Unnamed	Unnamed	22845930	22854050	23.145649	+	.	1
2L	Unnamed	Unnamed	22924000	22934850	25.574331	+	.	1
2L	Unnamed	Unnamed	22950700	22955790	24.529166	+	.	1
2L	Unnamed	Unnamed	22979160	22984810	23.516222	+	.	1
2L	Unnamed	Unnamed	22990660	22995980	30.433807	+	.	1
2L	Unnamed	Unnamed	23007870	23010900	20.754611	+	.	1
2L	Unnamed	Unnamed	23018950	23022690	19.429453	+	.	1
2L	Unnamed	Unnamed	23026030	23029090	20.886144	+	.	1
2L	Unnamed	Unnamed	23037120	23041680	30.189345	+	.	1
2L	Unnamed	Unnamed	23043560	23048070	24.481553	+	.	1
2L	Unnamed	Unnamed	23049780	23052890	19.429453	+	.	1
2L	Unnamed	Unnamed	23092800	23099860	21.858135	+	.	1
2L	Unnamed	Unnamed	23102700	23105860	20.305442	+	.	1
2L	Unnamed	Unnamed	23108260	23128120	27.929839	+	.	1
2L	Unnamed	Unnamed	23158730	23168750	33.069308	+	.	1
2L	Unnamed	Unnamed	23170820	23176380	27.798306	+	.	1
2L	Unnamed	Unnamed	23179360	23186440	24.690900	+	.	1
2L	Unnamed	Unnamed	23188880	23192720	24.624825	+	.	1
2L	Unnamed	Unnamed	23196470	23212740	28.714238	+	.	1
2L	Unnamed	Unnamed	23238130	23242150	23.699793	+	.	1
2L	Unnamed	Unnamed	23248060	23259090	38.858906	+	.	1
2L	Unnamed	Unnamed	23263860	23269850	38.858906	+	.	1
2L	Unnamed	Unnamed	23269860	23272870	19.195866	+	.	1
2L	Unnamed	Unnamed	23278630	23284570	38.625319	+	.	1
2L	Unnamed	Unnamed	23387350	23392800	34.677757	+	.	1
2L	Unnamed	Unnamed	23395740	23406070	32.919359	+	.	1
2L	Unnamed	Unnamed	23428490	23431980	23.284314	+	.	1
2L	Unnamed	Unnamed	23509840	23513720	110.738840	+	.	1
2R	Unnamed	Unnamed	18050	22600	23.072476	+	.	1
2R	Unnamed	Unnamed	36860	41000	25.501157	+	.	1
2R	Unnamed	Unnamed	70280	74200	24.435276	+	.	1
2R	Unnamed	Unnamed	98560	117470	27.278555	+	.	1
2R	Unnamed	Unnamed	118750	121960	20.850613	+	.	1
2R	Unnamed	Unnamed	124000	132280	26.995491	+	.	1
2R	Unnamed	Unnamed	143280	148530	23.314825	+	.	1
2R	Unnamed	Unnamed	237050	240190	20.151461	+	.	1
2R	Unnamed	Unnamed	299330	302360	19.859171	+	.	1
2R	Unnamed	Unnamed	306810	309820	19.705346	+	.	1
2R	Unnamed	Unnamed	316010	320200	26.073283	+	.	1
2R	Unnamed	Unnamed	325300	331110	24.993629	+	.	1
2R	Unnamed	Unnamed	397580	401140	19.722955	+	.	1
2R	Unnamed	Unnamed	404740	417250	42.163577	+	.	1
2R	Unnamed	Unnamed	439020	444290	34.846352	+	.	1
2R	Unnamed	Unnamed	511110	515850	29.945795	+	.	1
2R	Unnamed	Unnamed	520140	525540	27.996973	+	.	1
2R	Unnamed	Unnamed	534950	538090	22.508834	+	.	1
2R	Unnamed	Unnamed	541010	545670	21.895778	+	.	1
2R	Unnamed	Unnamed	585490	591100	21.519783	+	.	1
2R	Unnamed	Unnamed	598970	605830	26.753141	+	.	1
2R	Unnamed	Unnamed	608370	612340	19.711558	+	.	1
2R	Unnamed	Unnamed	621320	624510	24.286817	+	.	1
2R	Unnamed	Unnamed	631710	635940	26.924893	+	.	1
2R	Unnamed	Unnamed	649860	652890	20.464299	+	.	1
2R	Unnamed	Unnamed	660620	665020	23.072476	+	.	1
2R	Unnamed	Unnamed	676330	681780	30.358521	+	.	1
2R	Unnamed	Unnamed	683050	688800	32.787202	+	.	1
2R	Unnamed	Unnamed	701520	706450	26.546322	+	.	1
2R	Unnamed	Unnamed	714220	718800	19.851019	+	.	1
2R	Unnamed	Unnamed	799930	807160	21.931308	+	.	1
2R	Unnamed	Unnamed	808500	813440	29.386529	+	.	1
2R	Unnamed	Unnamed	841190	848610	45.687321	+	.	1
2R	Unnamed	Unnamed	859290	864200	23.659120	+	.	1
2R	Unnamed	Unnamed	864300	873510	90.227599	+	.	1
2R	Unnamed	Unnamed	887120	892710	25.501157	+	.	1
2R	Unnamed	Unnamed	899160	902220	19.880735	+	.	1
2R	Unnamed	Unnamed	947060	951360	22.177883	+	.	1
2R	Unnamed	Unnamed	961640	964750	19.429453	+	.	1
2R	Unnamed	Unnamed	966810	969850	19.540270	+	.	1
2R	Unnamed	Unnamed	970490	978990	34.606091	+	.	1
2R	Unnamed	Unnamed	979090	985020	32.787202	+	.	1
2R	Unnamed	Unnamed	985710	991380	32.374477	+	.	1
2R	Unnamed	Unnamed	996830	1003310	44.584107	+	.	1
2R	Unnamed	Unnamed	1007850	1013120	24.391529	+	.	1
2R	Unnamed	Unnamed	1019550	1025070	28.136658	+	.	1
2R	Unnamed	Unnamed	1068830	1073570	25.538800	+	.	1
2R	Unnamed	Unnamed	1076160	1081560	25.538800	+	.	1
2R	Unnamed	Unnamed	1089150	1094160	21.963876	+	.	1
2R	Unnamed	Unnamed	1094790	1097890	20.500132	+	.	1
2R	Unnamed	Unnamed	1161240	1180170	48.413668	+	.	1
2R	Unnamed	Unnamed	1232270	1235270	24.128305	+	.	1
2R	Unnamed	Unnamed	1259760	1265330	25.501157	+	.	1
2R	Unnamed	Unnamed	1275450	1281290	31.145853	+	.	1
2R	Unnamed	Unnamed	1282980	1286130	23.516146	+	.	1
2R	Unnamed	Unnamed	1293240	1296370	23.758495	+	.	1
2R	Unnamed	Unnamed	1303490	1311860	24.426634	+	.	1
2R	Unnamed	Unnamed	1336490	1342170	24.529166	+	.	1
2R	Unnamed	Unnamed	1346070	1352140	21.868243	+	.	1
2R	Unnamed	Unnamed	1361480	1365510	27.929839	+	.	1
2R	Unnamed	Unnamed	1394350	1400210	36.637044	+	.	1
2R	Unnamed	Unnamed	1406890	1412470	26.912975	+	.	1
2R	Unnamed	Unnamed	1417480	1425750	39.979357	+	.	1
2R	Unnamed	Unnamed	1461050	1464090	20.715103	+	.	1
2R	Unnamed	Unnamed	1508180	1513950	31.760020	+	.	1
2R	Unnamed	Unnamed	1522270	1529580	40.315597	+	.	1
2R	Unnamed	Unnamed	1531910	1535720	22.689929	+	.	1
2R	Unnamed	Unnamed	1551800	1555660	19.526053	+	.	1
2R	Unnamed	Unnamed	1565200	1572960	44.243222	+	.	1
2R	Unnamed	Unnamed	1573220	1576410	22.100484	+	.	1
2R	Unnamed	Unnamed	1587760	1591320	21.895778	+	.	1
2R	Unnamed	Unnamed	1631300	1635270	21.858135	+	.	1
2R	Unnamed	Unnamed	1636700	1644480	35.358502	+	.	1
2R	Unnamed	Unnamed	1648020	1653080	25.501157	+	.	1
2R	Unnamed	Unnamed	1703600	1708060	27.929839	+	.	1
2R	Unnamed	Unnamed	1761650	1764660	20.250373	+	.	1
2R	Unnamed	Unnamed	1778780	1784490	26.688940	+	.	1
2R	Unnamed	Unnamed	1799460	1804900	28.804628	+	.	1
2R	Unnamed	Unnamed	1806760	1812980	54.690976	+	.	1
2R	Unnamed	Unnamed	1813640	1817560	23.316938	+	.	1
2R	Unnamed	Unnamed	1861770	1867540	29.181823	+	.	1
2R	Unnamed	Unnamed	1904940	1908040	21.043003	+	.	1
2R	Unnamed	Unnamed	1952220	1957580	25.745620	+	.	1
2R	Unnamed	Unnamed	1971790	1977650	32.430434	+	.	1
2R	Unnamed	Unnamed	1998630	2001660	19.670759	+	.	1
2R	Unnamed	Unnamed	2089700	2093920	24.602340	+	.	1
2R	Unnamed	Unnamed	2116720	2119720	20.643794	+	.	1
2R	Unnamed	Unnamed	2121220	2124270	20.258603	+	.	1
2R	Unnamed	Unnamed	2154070	2157070	19.997838	+	.	1
2R	Unnamed	Unnamed	2172300	2178330	39.428335	+	.	1
2R	Unnamed	Unnamed	2193800	2196850	19.421302	+	.	1
2R	Unnamed	Unnamed	2221560	2224990	20.951657	+	.	1
2R	Unnamed	Unnamed	2227550	2230570	19.601806	+	.	1
2R	Unnamed	Unnamed	2232750	2236440	20.816147	+	.	1
2R	Unnamed	Unnamed	2256830	2264370	32.655669	+	.	1
2R	Unnamed	Unnamed	2280270	2283970	21.092963	+	.	1
2R	Unnamed	Unnamed	2292500	2295720	19.502627	+	.	1
2R	Unnamed	Unnamed	2307970	2313570	35.289057	+	.	1
2R	Unnamed	Unnamed	2323150	2327360	25.501157	+	.	1
2R	Unnamed	Unnamed	2330010	2334090	25.501157	+	.	1
2R	Unnamed	Unnamed	2373490	2376490	19.429453	+	.	1
2R	Unnamed	Unnamed	2385350	2388850	22.064954	+	.	1
2R	Unnamed	Unnamed	2394330	2398530	23.110119	+	.	1
2R	Unnamed	Unnamed	2400960	2404460	19.500762	+	.	1
2R	Unnamed	Unnamed	2442830	2446000	19.916265	+	.	1
2R	Unnamed	Unnamed	2452560	2455830	21.181431	+	.	1
2R	Unnamed	Unnamed	2490650	2499600	52.426132	+	.	1
2R	Unnamed	Unnamed	2588240	2591420	19.297920	+	.	1
2R	Unnamed	Unnamed	2619960	2624950	25.538800	+	.	1
2R	Unnamed	Unnamed	2628510	2633510	25.538800	+	.	1
2R	Unnamed	Unnamed	2637380	2641790	29.570767	+	.	1
2R	Unnamed	Unnamed	2663370	2666510	20.643794	+	.	1
2R	Unnamed	Unnamed	2699040	2704840	22.102597	+	.	1
2R	Unnamed	Unnamed	2743540	2756710	23.822409	+	.	1
2R	Unnamed	Unnamed	2801790	2807190	32.655669	+	.	1
2R	Unnamed	Unnamed	2817690	2823450	29.181823	+	.	1
2R	Unnamed	Unnamed	2829380	2835120	24.534820	+	.	1
2R	Unnamed	Unnamed	2841640	2845360	20.923787	+	.	1
2R	Unnamed	Unnamed	2855090	2858470	19.371094	+	.	1
2R	Unnamed	Unnamed	2888410	2891480	20.492722	+	.	1
2R	Unnamed	Unnamed	2892400	2896680	19.502627	+	.	1
2R	Unnamed	Unnamed	2902610	2907780	28.253129	+	.	1
2R	Unnamed	Unnamed	2915450	2919900	25.501157	+	.	1
2R	Unnamed	Unnamed	2952220	2956400	22.844940	+	.	1
2R	Unnamed	Unnamed	2956850	2960840	23.352468	+	.	1
2R	Unnamed	Unnamed	2964820	2969790	25.576444	+	.	1
2R	Unnamed	Unnamed	2978390	2984200	33.366383	+	.	1
2R	Unnamed	Unnamed	2988840	2991930	20.250373	+	.	1
2R	Unnamed	Unnamed	3013430	3016550	22.679055	+	.	1
2R	Unnamed	Unnamed	3029230	3032910	21.373744	+	.	1
2R	Unnamed	Unnamed	3038140	3043920	29.286798	+	.	1
2R	Unnamed	Unnamed	3046340	3050380	28.975004	+	.	1
2R	Unnamed	Unnamed	3061720	3068780	22.138128	+	.	1
2R	Unnamed	Unnamed	3089290	3092440	19.994469	+	.	1
2R	Unnamed	Unnamed	3110820	3113900	21.505259	+	.	1
2R	Unnamed	Unnamed	3134850	3144090	24.263987	+	.	1
2R	Unnamed	Unnamed	3169110	3172280	21.128493	+	.	1
2R	Unnamed	Unnamed	3174280	3178090	21.688959	+	.	1
2R	Unnamed	Unnamed	3217590	3220630	19.914152	+	.	1
2R	Unnamed	Unnamed	3221530	3224580	20.788276	+	.	1
2R	Unnamed	Unnamed	3232280	3237910	27.644380	+	.	1
2R	Unnamed	Unnamed	3241500	3244740	19.914152	+	.	1
2R	Unnamed	Unnamed	3249370	3254640	22.146123	+	.	1
2R	Unnamed	Unnamed	3258230	3261530	22.342834	+	.	1
2R	Unnamed	Unnamed	3261710	3266370	21.903774	+	.	1
2R	Unnamed	Unnamed	3269340	3273960	27.975478	+	.	1
2R	Unnamed	Unnamed	3283740	3291610	26.724260	+	.	1
2R	Unnamed	Unnamed	3311750	3314820	19.571027	+	.	1
2R	Unnamed	Unnamed	3325820	3330180	27.760663	+	.	1
2R	Unnamed	Unnamed	3338040	3345100	24.891364	+	.	1
2R	Unnamed	Unnamed	3371930	3374950	22.427564	+	.	1
2R	Unnamed	Unnamed	3390090	3394250	23.972779	+	.	1
2R	Unnamed	Unnamed	3405840	3408910	26.350579	+	.	1
2R	Unnamed	Unnamed	3409170	3412240	26.350579	+	.	1
2R	Unnamed	Unnamed	3412510	3415550	23.641904	+	.	1
2R	Unnamed	Unnamed	3417890	3422060	23.641904	+	.	1
2R	Unnamed	Unnamed	3425520	3428560	23.641904	+	.	1
2R	Unnamed	Unnamed	3431870	3434890	21.213223	+	.	1
2R	Unnamed	Unnamed	3438350	3441390	23.641904	+	.	1
2R	Unnamed	Unnamed	3444700	3447710	21.213223	+	.	1
2R	Unnamed	Unnamed	3449820	3454410	33.813951	+	.	1
2R	Unnamed	Unnamed	3463930	3467060	23.320834	+	.	1
2R	Unnamed	Unnamed	3490340	3495010	27.929839	+	.	1
2R	Unnamed	Unnamed	3504500	3508260	21.688959	+	.	1
2R	Unnamed	Unnamed	3512060	3517090	23.314825	+	.	1
2R	Unnamed	Unnamed	3544700	3549770	21.057432	+	.	1
2R	Unnamed	Unnamed	3558990	3563810	27.929839	+	.	1
2R	Unnamed	Unnamed	3590540	3596830	29.216309	+	.	1
2R	Unnamed	Unnamed	3607770	3613070	30.358521	+	.	1
2R	Unnamed	Unnamed	3632110	3635640	24.827536	+	.	1
2R	Unnamed	Unnamed	3642990	3649250	31.516615	+	.	1
2R	Unnamed	Unnamed	3655250	3660650	22.064954	+	.	1
2R	Unnamed	Unnamed	3668800	3685720	28.973750	+	.	1
2R	Unnamed	Unnamed	3689910	3695240	22.482344	+	.	1
2R	Unnamed	Unnamed	3714530	3720500	36.443597	+	.	1
2R	Unnamed	Unnamed	3728470	3734440	34.014915	+	.	1
2R	Unnamed	Unnamed	3742430	3753700	35.768296	+	.	1
2R	Unnamed	Unnamed	3766510	3771170	19.420111	+	.	1
2R	Unnamed	Unnamed	3776820	3779820	19.420111	+	.	1
2R	Unnamed	Unnamed	3803830	3808630	21.601200	+	.	1
2R	Unnamed	Unnamed	3834350	3837380	19.231698	+	.	1
2R	Unnamed	Unnamed	3869010	3873520	26.713410	+	.	1
2R	Unnamed	Unnamed	3895200	3904770	31.610505	+	.	1
2R	Unnamed	Unnamed	3935770	3944520	33.832367	+	.	1
2R	Unnamed	Unnamed	4022470	4029200	51.124693	+	.	1
2R	Unnamed	Unnamed	4045220	4051030	28.805828	+	.	1
2R	Unnamed	Unnamed	4068830	4074650	29.217353	+	.	1
2R	Unnamed	Unnamed	4102650	4107420	26.715498	+	.	1
2R	Unnamed	Unnamed	4166590	4172450	20.302021	+	.	1
2R	Unnamed	Unnamed	4184450	4189360	22.866423	+	.	1
2R	Unnamed	Unnamed	4205650	4210250	22.100484	+	.	1
2R	Unnamed	Unnamed	4213280	4216700	22.470163	+	.	1
2R	Unnamed	Unnamed	4220930	4225130	27.760663	+	.	1
2R	Unnamed	Unnamed	4267920	4270970	22.472314	+	.	1
2R	Unnamed	Unnamed	4286280	4291520	26.471052	+	.	1
2R	Unnamed	Unnamed	4321160	4325520	24.784713	+	.	1
2R	Unnamed	Unnamed	4352450	4360240	31.572862	+	.	1
2R	Unnamed	Unnamed	4430750	4438360	27.929839	+	.	1
2R	Unnamed	Unnamed	4440110	4448700	30.358521	+	.	1
2R	Unnamed	Unnamed	4463600	4473180	30.358521	+	.	1
2R	Unnamed	Unnamed	4508160	4512540	21.895778	+	.	1
2R	Unnamed	Unnamed	4517090	4520360	19.369229	+	.	1
2R	Unnamed	Unnamed	4545080	4554320	28.069326	+	.	1
2R	Unnamed	Unnamed	4591400	4597150	27.929839	+	.	1
2R	Unnamed	Unnamed	4614590	4619230	24.057416	+	.	1
2R	Unnamed	Unnamed	4625750	4631390	39.904071	+	.	1
2R	Unnamed	Unnamed	4648290	4651580	21.895778	+	.	1
2R	Unnamed	Unnamed	4667300	4670760	20.643794	+	.	1
2R	Unnamed	Unnamed	4694770	4702270	30.469337	+	.	1
2R	Unnamed	Unnamed	4741590	4746000	27.591487	+	.	1
2R	Unnamed	Unnamed	4756910	4760410	21.668242	+	.	1
2R	Unnamed	Unnamed	4788900	4792980	22.903300	+	.	1
2R	Unnamed	Unnamed	4801240	4804310	19.880735	+	.	1
2R	Unnamed	Unnamed	4828520	4832030	21.933421	+	.	1
2R	Unnamed	Unnamed	4871670	4877580	31.044009	+	.	1
2R	Unnamed	Unnamed	4885380	4889120	22.342834	+	.	1
2R	Unnamed	Unnamed	4993440	4996470	19.711558	+	.	1
2R	Unnamed	Unnamed	5014600	5017740	19.392576	+	.	1
2R	Unnamed	Unnamed	5038570	5044410	35.356059	+	.	1
2R	Unnamed	Unnamed	5047330	5052650	24.591403	+	.	1
2R	Unnamed	Unnamed	5086600	5092580	29.865676	+	.	1
2R	Unnamed	Unnamed	5119190	5128960	36.990210	+	.	1
2R	Unnamed	Unnamed	5139030	5144750	32.624924	+	.	1
2R	Unnamed	Unnamed	5165590	5171010	34.001543	+	.	1
2R	Unnamed	Unnamed	5249290	5253400	21.688959	+	.	1
2R	Unnamed	Unnamed	5258360	5266850	29.181823	+	.	1
2R	Unnamed	Unnamed	5290580	5294590	30.076737	+	.	1
2R	Unnamed	Unnamed	5294780	5297860	19.914152	+	.	1
2R	Unnamed	Unnamed	5303950	5312470	34.112360	+	.	1
2R	Unnamed	Unnamed	5349690	5352950	24.188949	+	.	1
2R	Unnamed	Unnamed	5370140	5374610	20.787232	+	.	1
2R	Unnamed	Unnamed	5377540	5383040	26.375946	+	.	1
2R	Unnamed	Unnamed	5390730	5396620	34.689940	+	.	1
2R	Unnamed	Unnamed	5399260	5404570	24.286817	+	.	1
2R	Unnamed	Unnamed	5412640	5418730	27.798306	+	.	1
2R	Unnamed	Unnamed	5432650	5437050	28.003013	+	.	1
2R	Unnamed	Unnamed	5446860	5450200	22.309416	+	.	1
2R	Unnamed	Unnamed	5467940	5471130	23.779288	+	.	1
2R	Unnamed	Unnamed	5491760	5494790	20.284725	+	.	1
2R	Unnamed	Unnamed	5495920	5499080	22.073926	+	.	1
2R	Unnamed	Unnamed	5501340	5504650	23.279295	+	.	1
2R	Unnamed	Unnamed	5518210	5522320	23.072476	+	.	1
2R	Unnamed	Unnamed	5523830	5531100	29.424173	+	.	1
2R	Unnamed	Unnamed	5596070	5601730	31.572862	+	.	1
2R	Unnamed	Unnamed	5644530	5650170	21.968951	+	.	1
2R	Unnamed	Unnamed	5669690	5672990	23.110119	+	.	1
2R	Unnamed	Unnamed	5683480	5686560	19.573936	+	.	1
2R	Unnamed	Unnamed	5723980	5732190	22.426519	+	.	1
2R	Unnamed	Unnamed	5738020	5742860	24.359990	+	.	1
2R	Unnamed	Unnamed	5751480	5755750	19.918378	+	.	1
2R	Unnamed	Unnamed	5770210	5776190	45.855594	+	.	1
2R	Unnamed	Unnamed	5780950	5784920	22.473358	+	.	1
2R	Unnamed	Unnamed	5800560	5807450	39.736775	+	.	1
2R	Unnamed	Unnamed	5808240	5813990	31.669483	+	.	1
2R	Unnamed	Unnamed	5818570	5824460	24.537120	+	.	1
2R	Unnamed	Unnamed	5838330	5848360	47.956732	+	.	1
2R	Unnamed	Unnamed	5853520	5856590	23.976333	+	.	1
2R	Unnamed	Unnamed	5859420	5863140	20.656982	+	.	1
2R	Unnamed	Unnamed	5876750	5882680	27.724541	+	.	1
2R	Unnamed	Unnamed	5890840	5896730	30.508048	+	.	1
2R	Unnamed	Unnamed	5900480	5903480	19.325299	+	.	1
2R	Unnamed	Unnamed	5909150	5914940	33.569505	+	.	1
2R	Unnamed	Unnamed	5934590	5939860	34.505258	+	.	1
2R	Unnamed	Unnamed	5943180	5946180	21.130606	+	.	1
2R	Unnamed	Unnamed	5979290	5985090	26.213204	+	.	1
2R	Unnamed	Unnamed	5990050	5998080	21.643164	+	.	1
2R	Unnamed	Unnamed	6009300	6012720	22.307304	+	.	1
2R	Unnamed	Unnamed	6023530	6026740	20.474618	+	.	1
2R	Unnamed	Unnamed	6032670	6038490	31.772102	+	.	1
2R	Unnamed	Unnamed	6040600	6043650	22.091568	+	.	1
2R	Unnamed	Unnamed	6059640	6065500	33.321409	+	.	1
2R	Unnamed	Unnamed	6085110	6093400	35.046708	+	.	1
2R	Unnamed	Unnamed	6093600	6099020	20.976680	+	.	1
2R	Unnamed	Unnamed	6100060	6106990	39.171746	+	.	1
2R	Unnamed	Unnamed	6112670	6123580	36.537500	+	.	1
2R	Unnamed	Unnamed	6129110	6136080	52.604225	+	.	1
2R	Unnamed	Unnamed	6138740	6145860	25.566179	+	.	1
2R	Unnamed	Unnamed	6153710	6159410	25.354696	+	.	1
2R	Unnamed	Unnamed	6169950	6173790	23.016229	+	.	1
2R	Unnamed	Unnamed	6193760	6202060	22.433414	+	.	1
2R	Unnamed	Unnamed	6214400	6224320	25.162805	+	.	1
2R	Unnamed	Unnamed	6233190	6239130	34.998880	+	.	1
2R	Unnamed	Unnamed	6302280	6305280	19.635228	+	.	1
2R	Unnamed	Unnamed	6349830	6364350	33.770269	+	.	1
2R	Unnamed	Unnamed	6364620	6368970	20.681437	+	.	1
2R	Unnamed	Unnamed	6371690	6375380	19.636272	+	.	1
2R	Unnamed	Unnamed	6392010	6399810	46.984929	+	.	1
2R	Unnamed	Unnamed	6401390	6413220	45.079070	+	.	1
2R	Unnamed	Unnamed	6414700	6418520	22.064954	+	.	1
2R	Unnamed	Unnamed	6453300	6456360	22.521930	+	.	1
2R	Unnamed	Unnamed	6459840	6462860	20.995096	+	.	1
2R	Unnamed	Unnamed	6498000	6508120	35.640607	+	.	1
2R	Unnamed	Unnamed	6541460	6544640	29.190639	+	.	1
2R	Unnamed	Unnamed	6550260	6556190	38.875925	+	.	1
2R	Unnamed	Unnamed	6563370	6572820	37.961392	+	.	1
2R	Unnamed	Unnamed	6593270	6598150	27.979945	+	.	1
2R	Unnamed	Unnamed	6602850	6615010	64.460864	+	.	1
2R	Unnamed	Unnamed	6623570	6639280	59.656807	+	.	1
2R	Unnamed	Unnamed	6652650	6655690	21.858135	+	.	1
2R	Unnamed	Unnamed	6696870	6701920	23.314825	+	.	1
2R	Unnamed	Unnamed	6709030	6713300	22.064954	+	.	1
2R	Unnamed	Unnamed	6746510	6752450	30.712979	+	.	1
2R	Unnamed	Unnamed	6773670	6777750	20.312188	+	.	1
2R	Unnamed	Unnamed	6782220	6786830	21.046732	+	.	1
2R	Unnamed	Unnamed	6792580	6795690	24.049500	+	.	1
2R	Unnamed	Unnamed	6797560	6800650	26.323200	+	.	1
2R	Unnamed	Unnamed	6803520	6808630	23.779912	+	.	1
2R	Unnamed	Unnamed	6818740	6832630	75.328361	+	.	1
2R	Unnamed	Unnamed	6836160	6842130	28.416651	+	.	1
2R	Unnamed	Unnamed	6848650	6851670	19.244547	+	.	1
2R	Unnamed	Unnamed	6858930	6862150	25.420653	+	.	1
2R	Unnamed	Unnamed	6868640	6875190	65.464900	+	.	1
2R	Unnamed	Unnamed	6887150	6896760	26.108229	+	.	1
2R	Unnamed	Unnamed	6910010	6915780	28.499268	+	.	1
2R	Unnamed	Unnamed	6968310	6974120	34.798984	+	.	1
2R	Unnamed	Unnamed	6989870	6995620	24.162391	+	.	1
2R	Unnamed	Unnamed	7020410	7028210	49.830471	+	.	1
2R	Unnamed	Unnamed	7047000	7050010	21.408532	+	.	1
2R	Unnamed	Unnamed	7065220	7069780	25.198138	+	.	1
2R	Unnamed	Unnamed	7103380	7109210	39.759754	+	.	1
2R	Unnamed	Unnamed	7135410	7144100	44.774867	+	.	1
2R	Unnamed	Unnamed	7158010	7163890	31.211119	+	.	1
2R	Unnamed	Unnamed	7168020	7175020	71.830626	+	.	1
2R	Unnamed	Unnamed	7185410	7193630	37.770634	+	.	1
2R	Unnamed	Unnamed	7251230	7257060	29.142356	+	.	1
2R	Unnamed	Unnamed	7261500	7265960	27.929839	+	.	1
2R	Unnamed	Unnamed	7287790	7293550	26.983074	+	.	1
2R	Unnamed	Unnamed	7323910	7329890	49.916006	+	.	1
2R	Unnamed	Unnamed	7349660	7355410	27.992896	+	.	1
2R	Unnamed	Unnamed	7377900	7384950	90.243467	+	.	1
2R	Unnamed	Unnamed	7395200	7399910	24.324460	+	.	1
2R	Unnamed	Unnamed	7404150	7410120	39.653814	+	.	1
2R	Unnamed	Unnamed	7415790	7421980	45.916611	+	.	1
2R	Unnamed	Unnamed	7470920	7483420	37.636812	+	.	1
2R	Unnamed	Unnamed	7485270	7491750	59.604111	+	.	1
2R	Unnamed	Unnamed	7497780	7503630	23.779288	+	.	1
2R	Unnamed	Unnamed	7528030	7533950	33.595649	+	.	1
2R	Unnamed	Unnamed	7538590	7557540	66.782126	+	.	1
2R	Unnamed	Unnamed	7584630	7589510	22.957082	+	.	1
2R	Unnamed	Unnamed	7609850	7615650	30.214859	+	.	1
2R	Unnamed	Unnamed	7617270	7620280	20.419628	+	.	1
2R	Unnamed	Unnamed	7623900	7629680	31.600240	+	.	1
2R	Unnamed	Unnamed	7629700	7638470	39.436896	+	.	1
2R	Unnamed	Unnamed	7674510	7677510	19.966037	+	.	1
2R	Unnamed	Unnamed	7689850	7696070	67.218441	+	.	1
2R	Unnamed	Unnamed	7696530	7702450	47.771873	+	.	1
2R	Unnamed	Unnamed	7721240	7726010	26.232074	+	.	1
2R	Unnamed	Unnamed	7732090	7741310	102.466840	+	.	1
2R	Unnamed	Unnamed	7741500	7748490	75.723894	+	.	1
2R	Unnamed	Unnamed	7752800	7766100	65.721000	+	.	1
2R	Unnamed	Unnamed	7767570	7779680	40.073247	+	.	1
2R	Unnamed	Unnamed	7806570	7809710	20.474462	+	.	1
2R	Unnamed	Unnamed	7837060	7842830	32.853901	+	.	1
2R	Unnamed	Unnamed	7845520	7864980	71.261765	+	.	1
2R	Unnamed	Unnamed	7876540	7896900	68.356920	+	.	1
2R	Unnamed	Unnamed	7910350	7920380	26.778656	+	.	1
2R	Unnamed	Unnamed	7981100	7986960	36.815092	+	.	1
2R	Unnamed	Unnamed	8010390	8024660	34.947874	+	.	1
2R	Unnamed	Unnamed	8029520	8032560	21.184732	+	.	1
2R	Unnamed	Unnamed	8055010	8068030	56.355353	+	.	1
2R	Unnamed	Unnamed	8080220	8086120	39.896530	+	.	1
2R	Unnamed	Unnamed	8109940	8115600	24.286817	+	.	1
2R	Unnamed	Unnamed	8119580	8125440	39.752566	+	.	1
2R	Unnamed	Unnamed	8131120	8134320	21.168249	+	.	1
2R	Unnamed	Unnamed	8143040	8148970	29.103816	+	.	1
2R	Unnamed	Unnamed	8171570	8177480	36.208015	+	.	1
2R	Unnamed	Unnamed	8177550	8183310	32.994022	+	.	1
2R	Unnamed	Unnamed	8185290	8191270	38.520554	+	.	1
2R	Unnamed	Unnamed	8234220	8244750	37.796248	+	.	1
2R	Unnamed	Unnamed	8269600	8275560	42.415162	+	.	1
2R	Unnamed	Unnamed	8276700	8286760	35.042622	+	.	1
2R	Unnamed	Unnamed	8295420	8306010	102.234007	+	.	1
2R	Unnamed	Unnamed	8307850	8318690	57.583223	+	.	1
2R	Unnamed	Unnamed	8319690	8330240	52.163993	+	.	1
2R	Unnamed	Unnamed	8332470	8341130	52.208903	+	.	1
2R	Unnamed	Unnamed	8342790	8352900	33.230820	+	.	1
2R	Unnamed	Unnamed	8371710	8389300	93.504666	+	.	1
2R	Unnamed	Unnamed	8391670	8397610	40.426661	+	.	1
2R	Unnamed	Unnamed	8441040	8444520	22.886997	+	.	1
2R	Unnamed	Unnamed	8475060	8480700	26.041056	+	.	1
2R	Unnamed	Unnamed	8489310	8492500	34.127498	+	.	1
2R	Unnamed	Unnamed	8502670	8506820	20.043868	+	.	1
2R	Unnamed	Unnamed	8508290	8514250	23.586666	+	.	1
2R	Unnamed	Unnamed	8536550	8541550	23.368574	+	.	1
2R	Unnamed	Unnamed	8551580	8557440	27.888265	+	.	1
2R	Unnamed	Unnamed	8635390	8639250	27.171554	+	.	1
2R	Unnamed	Unnamed	8644780	8658780	117.075248	+	.	1
2R	Unnamed	Unnamed	8663360	8673640	105.181520	+	.	1
2R	Unnamed	Unnamed	8675140	8685090	37.081071	+	.	1
2R	Unnamed	Unnamed	8686870	8690830	25.001062	+	.	1
2R	Unnamed	Unnamed	8721070	8726540	32.080733	+	.	1
2R	Unnamed	Unnamed	8764680	8773480	38.882111	+	.	1
2R	Unnamed	Unnamed	8773980	8779800	30.575448	+	.	1
2R	Unnamed	Unnamed	8796920	8816880	53.792793	+	.	1
2R	Unnamed	Unnamed	8818380	8824230	31.705596	+	.	1
2R	Unnamed	Unnamed	8826180	8832140	34.504650	+	.	1
2R	Unnamed	Unnamed	8835260	8841160	42.537382	+	.	1
2R	Unnamed	Unnamed	8852510	8858290	31.058814	+	.	1
2R	Unnamed	Unnamed	8859700	8865880	42.111754	+	.	1
2R	Unnamed	Unnamed	8898700	8904550	27.994861	+	.	1
2R	Unnamed	Unnamed	8911140	8914140	19.425279	+	.	1
2R	Unnamed	Unnamed	8982640	8988090	24.142111	+	.	1
2R	Unnamed	Unnamed	9002320	9008890	68.003298	+	.	1
2R	Unnamed	Unnamed	9013120	9016130	19.496588	+	.	1
2R	Unnamed	Unnamed	9024640	9030530	34.145063	+	.	1
2R	Unnamed	Unnamed	9030630	9035350	26.246425	+	.	1
2R	Unnamed	Unnamed	9035740	9039330	24.051424	+	.	1
2R	Unnamed	Unnamed	9053430	9062920	48.973872	+	.	1
2R	Unnamed	Unnamed	9093540	9097990	25.521374	+	.	1
2R	Unnamed	Unnamed	9118000	9121000	22.981151	+	.	1
2R	Unnamed	Unnamed	9197350	9203100	31.100879	+	.	1
2R	Unnamed	Unnamed	9206490	9212450	26.240583	+	.	1
2R	Unnamed	Unnamed	9227800	9234410	81.433374	+	.	1
2R	Unnamed	Unnamed	9244150	9250120	40.248289	+	.	1
2R	Unnamed	Unnamed	9250160	9253530	22.843075	+	.	1
2R	Unnamed	Unnamed	9255320	9259890	23.992029	+	.	1
2R	Unnamed	Unnamed	9270170	9273240	19.214483	+	.	1
2R	Unnamed	Unnamed	9281290	9287800	34.482090	+	.	1
2R	Unnamed	Unnamed	9289460	9295640	65.894819	+	.	1
2R	Unnamed	Unnamed	9299420	9302590	24.600475	+	.	1
2R	Unnamed	Unnamed	9305300	9323560	62.730843	+	.	1
2R	Unnamed	Unnamed	9325130	9328200	19.500762	+	.	1
2R	Unnamed	Unnamed	9336000	9346990	55.927143	+	.	1
2R	Unnamed	Unnamed	9366490	9370840	24.573143	+	.	1
2R	Unnamed	Unnamed	9373820	9386140	63.023928	+	.	1
2R	Unnamed	Unnamed	9386720	9393000	47.222250	+	.	1
2R	Unnamed	Unnamed	9438020	9446350	44.283253	+	.	1
2R	Unnamed	Unnamed	9447480	9453460	30.329388	+	.	1
2R	Unnamed	Unnamed	9456600	9462970	66.986977	+	.	1
2R	Unnamed	Unnamed	9478980	9484790	33.018279	+	.	1
2R	Unnamed	Unnamed	9487820	9490820	19.260277	+	.	1
2R	Unnamed	Unnamed	9501090	9514710	111.043181	+	.	1
2R	Unnamed	Unnamed	9515550	9525050	217.242804	+	.	1
2R	Unnamed	Unnamed	9527760	9533500	30.143550	+	.	1
2R	Unnamed	Unnamed	9534440	9543160	28.329936	+	.	1
2R	Unnamed	Unnamed	9545270	9555770	66.160771	+	.	1
2R	Unnamed	Unnamed	9563110	9569860	68.474122	+	.	1
2R	Unnamed	Unnamed	9612260	9615280	20.546590	+	.	1
2R	Unnamed	Unnamed	9623680	9635960	60.184045	+	.	1
2R	Unnamed	Unnamed	9659670	9665630	37.429595	+	.	1
2R	Unnamed	Unnamed	9690360	9696680	37.309811	+	.	1
2R	Unnamed	Unnamed	9709790	9715710	33.650628	+	.	1
2R	Unnamed	Unnamed	9722830	9728640	28.981905	+	.	1
2R	Unnamed	Unnamed	9732110	9736320	35.573275	+	.	1
2R	Unnamed	Unnamed	9737190	9743130	31.076409	+	.	1
2R	Unnamed	Unnamed	9755120	9758370	20.643794	+	.	1
2R	Unnamed	Unnamed	9783720	9789410	30.578812	+	.	1
2R	Unnamed	Unnamed	9914410	9920360	27.825685	+	.	1
2R	Unnamed	Unnamed	9926750	9940860	54.918988	+	.	1
2R	Unnamed	Unnamed	9941950	9945010	21.264252	+	.	1
2R	Unnamed	Unnamed	9945440	9961440	71.354096	+	.	1
2R	Unnamed	Unnamed	9963420	9966430	19.636272	+	.	1
2R	Unnamed	Unnamed	9975840	9984430	69.915305	+	.	1
2R	Unnamed	Unnamed	9991600	9997570	41.693692	+	.	1
2R	Unnamed	Unnamed	9998210	10006490	75.468947	+	.	1
2R	Unnamed	Unnamed	10022470	10033450	30.226988	+	.	1
2R	Unnamed	Unnamed	10048140	10051140	19.260277	+	.	1
2R	Unnamed	Unnamed	10055150	10059500	24.874503	+	.	1
2R	Unnamed	Unnamed	10063140	10066150	19.143994	+	.	1
2R	Unnamed	Unnamed	10087290	10093060	23.784522	+	.	1
2R	Unnamed	Unnamed	10106790	10111540	35.084351	+	.	1
2R	Unnamed	Unnamed	10121230	10127220	43.245964	+	.	1
2R	Unnamed	Unnamed	10148230	10151310	24.218441	+	.	1
2R	Unnamed	Unnamed	10156200	10161570	28.105349	+	.	1
2R	Unnamed	Unnamed	10165680	10176570	41.502362	+	.	1
2R	Unnamed	Unnamed	10183900	10189820	40.903441	+	.	1
2R	Unnamed	Unnamed	10190750	10193890	21.019592	+	.	1
2R	Unnamed	Unnamed	10197870	10233590	73.273717	+	.	1
2R	Unnamed	Unnamed	10234390	10241410	49.389953	+	.	1
2R	Unnamed	Unnamed	10272770	10281680	44.885582	+	.	1
2R	Unnamed	Unnamed	10282370	10288320	32.347432	+	.	1
2R	Unnamed	Unnamed	10289210	10295130	33.557407	+	.	1
2R	Unnamed	Unnamed	10300320	10303350	21.924912	+	.	1
2R	Unnamed	Unnamed	10325640	10331460	39.240689	+	.	1
2R	Unnamed	Unnamed	10331860	10334880	20.428823	+	.	1
2R	Unnamed	Unnamed	10346190	10351930	32.023896	+	.	1
2R	Unnamed	Unnamed	10365860	10368860	22.642534	+	.	1
2R	Unnamed	Unnamed	10381580	10384670	19.318137	+	.	1
2R	Unnamed	Unnamed	10386950	10390350	23.260732	+	.	1
2R	Unnamed	Unnamed	10400000	10405080	24.943625	+	.	1
2R	Unnamed	Unnamed	10405510	10409250	21.020889	+	.	1
2R	Unnamed	Unnamed	10415380	10418510	20.951166	+	.	1
2R	Unnamed	Unnamed	10423660	10433450	61.247080	+	.	1
2R	Unnamed	Unnamed	10434870	10447220	48.928912	+	.	1
2R	Unnamed	Unnamed	10457650	10466170	61.847276	+	.	1
2R	Unnamed	Unnamed	10475030	10480860	27.126746	+	.	1
2R	Unnamed	Unnamed	10481600	10488350	49.724539	+	.	1
2R	Unnamed	Unnamed	10491120	10501390	44.930611	+	.	1
2R	Unnamed	Unnamed	10501740	10509370	25.501157	+	.	1
2R	Unnamed	Unnamed	10511000	10526030	80.537882	+	.	1
2R	Unnamed	Unnamed	10527680	10571870	108.285557	+	.	1
2R	Unnamed	Unnamed	10580290	10587440	56.863938	+	.	1
2R	Unnamed	Unnamed	10593430	10607260	50.356257	+	.	1
2R	Unnamed	Unnamed	10608370	10614260	20.206219	+	.	1
2R	Unnamed	Unnamed	10615370	10621580	56.454608	+	.	1
2R	Unnamed	Unnamed	10655280	10661250	31.011387	+	.	1
2R	Unnamed	Unnamed	10670560	10675450	21.498027	+	.	1
2R	Unnamed	Unnamed	10680120	10687870	73.486335	+	.	1
2R	Unnamed	Unnamed	10701750	10709390	37.862221	+	.	1
2R	Unnamed	Unnamed	10715060	10726010	49.811509	+	.	1
2R	Unnamed	Unnamed	10746390	10749450	21.450150	+	.	1
2R	Unnamed	Unnamed	10757780	10768060	48.551052	+	.	1
2R	Unnamed	Unnamed	10768880	10771980	20.491981	+	.	1
2R	Unnamed	Unnamed	10772080	10775220	23.014116	+	.	1
2R	Unnamed	Unnamed	10775460	10785620	44.700011	+	.	1
2R	Unnamed	Unnamed	10792900	10799370	23.699604	+	.	1
2R	Unnamed	Unnamed	10857530	10860940	20.652569	+	.	1
2R	Unnamed	Unnamed	10906290	10912280	39.854713	+	.	1
2R	Unnamed	Unnamed	10914340	10927160	52.054078	+	.	1
2R	Unnamed	Unnamed	10930470	10933500	20.175977	+	.	1
2R	Unnamed	Unnamed	10934270	10938510	22.985684	+	.	1
2R	Unnamed	Unnamed	10939800	10942940	21.779587	+	.	1
2R	Unnamed	Unnamed	10943520	10950930	41.333186	+	.	1
2R	Unnamed	Unnamed	10952590	10966400	75.512956	+	.	1
2R	Unnamed	Unnamed	10970870	10979990	35.747236	+	.	1
2R	Unnamed	Unnamed	10980100	11009180	58.293157	+	.	1
2R	Unnamed	Unnamed	11024250	11046760	74.402690	+	.	1
2R	Unnamed	Unnamed	11048280	11066840	72.466333	+	.	1
2R	Unnamed	Unnamed	11069020	11076000	75.203935	+	.	1
2R	Unnamed	Unnamed	11076060	11087280	67.221232	+	.	1
2R	Unnamed	Unnamed	11089680	11098580	43.218289	+	.	1
2R	Unnamed	Unnamed	11100280	11103450	23.948464	+	.	1
2R	Unnamed	Unnamed	11104900	11108480	20.886144	+	.	1
2R	Unnamed	Unnamed	11113310	11119350	50.367233	+	.	1
2R	Unnamed	Unnamed	11126100	11131830	34.527534	+	.	1
2R	Unnamed	Unnamed	11132180	11135180	19.297920	+	.	1
2R	Unnamed	Unnamed	11142190	11148150	33.868243	+	.	1
2R	Unnamed	Unnamed	11156260	11160840	23.016229	+	.	1
2R	Unnamed	Unnamed	11162730	11187740	82.732517	+	.	1
2R	Unnamed	Unnamed	11193160	11207550	58.847750	+	.	1
2R	Unnamed	Unnamed	11225810	11235030	28.876639	+	.	1
2R	Unnamed	Unnamed	11249040	11254990	27.303441	+	.	1
2R	Unnamed	Unnamed	11361680	11369810	90.318396	+	.	1
2R	Unnamed	Unnamed	11414540	11418610	24.133959	+	.	1
2R	Unnamed	Unnamed	11432640	11437990	24.397633	+	.	1
2R	Unnamed	Unnamed	11438620	11444570	46.028668	+	.	1
2R	Unnamed	Unnamed	11444680	11453780	36.801520	+	.	1
2R	Unnamed	Unnamed	11466670	11472550	32.173991	+	.	1
2R	Unnamed	Unnamed	11472650	11480730	43.862008	+	.	1
2R	Unnamed	Unnamed	11486790	11495630	30.714432	+	.	1
2R	Unnamed	Unnamed	11506470	11510640	30.592719	+	.	1
2R	Unnamed	Unnamed	11525040	11532620	76.916944	+	.	1
2R	Unnamed	Unnamed	11539650	11547070	26.824319	+	.	1
2R	Unnamed	Unnamed	11562250	11566060	31.770172	+	.	1
2R	Unnamed	Unnamed	11573350	11577290	21.209855	+	.	1
2R	Unnamed	Unnamed	11579370	11584350	31.962796	+	.	1
2R	Unnamed	Unnamed	11591440	11600700	40.563456	+	.	1
2R	Unnamed	Unnamed	11600720	11608080	35.596622	+	.	1
2R	Unnamed	Unnamed	11613440	11620370	26.500528	+	.	1
2R	Unnamed	Unnamed	11623550	11643310	69.923743	+	.	1
2R	Unnamed	Unnamed	11643860	11651530	44.821483	+	.	1
2R	Unnamed	Unnamed	11654990	11668580	68.066429	+	.	1
2R	Unnamed	Unnamed	11677350	11683340	28.954287	+	.	1
2R	Unnamed	Unnamed	11711840	11715330	21.008036	+	.	1
2R	Unnamed	Unnamed	11757610	11760730	22.313367	+	.	1
2R	Unnamed	Unnamed	11787600	11793100	29.290286	+	.	1
2R	Unnamed	Unnamed	11811310	11816340	22.423150	+	.	1
2R	Unnamed	Unnamed	11838260	11841350	22.680177	+	.	1
2R	Unnamed	Unnamed	11889090	11895780	46.414673	+	.	1
2R	Unnamed	Unnamed	11916630	11921700	20.349747	+	.	1
2R	Unnamed	Unnamed	11952920	11960850	23.780592	+	.	1
2R	Unnamed	Unnamed	11994520	11997640	20.205042	+	.	1
2R	Unnamed	Unnamed	12014670	12020620	32.188085	+	.	1
2R	Unnamed	Unnamed	12051900	12057890	54.838773	+	.	1
2R	Unnamed	Unnamed	12068580	12075800	68.643405	+	.	1
2R	Unnamed	Unnamed	12083350	12105410	200.252083	+	.	1
2R	Unnamed	Unnamed	12110820	12121430	35.903476	+	.	1
2R	Unnamed	Unnamed	12127430	12138940	40.720319	+	.	1
2R	Unnamed	Unnamed	12140150	12145180	23.913754	+	.	1
2R	Unnamed	Unnamed	12148040	12153570	26.957848	+	.	1
2R	Unnamed	Unnamed	12209890	12216310	33.635412	+	.	1
2R	Unnamed	Unnamed	12220190	12224720	26.790784	+	.	1
2R	Unnamed	Unnamed	12234130	12238050	22.347059	+	.	1
2R	Unnamed	Unnamed	12241220	12246300	20.918364	+	.	1
2R	Unnamed	Unnamed	12246670	12264430	49.071704	+	.	1
2R	Unnamed	Unnamed	12267020	12277750	63.310676	+	.	1
2R	Unnamed	Unnamed	12283290	12290120	39.064048	+	.	1
2R	Unnamed	Unnamed	12320270	12323290	19.260277	+	.	1
2R	Unnamed	Unnamed	12387960	12391140	21.858135	+	.	1
2R	Unnamed	Unnamed	12400160	12405910	30.154626	+	.	1
2R	Unnamed	Unnamed	12409930	12415900	30.328265	+	.	1
2R	Unnamed	Unnamed	12443340	12446340	19.842890	+	.	1
2R	Unnamed	Unnamed	12449860	12457150	48.818701	+	.	1
2R	Unnamed	Unnamed	12471460	12477260	28.499887	+	.	1
2R	Unnamed	Unnamed	12490430	12493500	20.957255	+	.	1
2R	Unnamed	Unnamed	12497580	12500600	19.458945	+	.	1
2R	Unnamed	Unnamed	12504940	12509990	23.647755	+	.	1
2R	Unnamed	Unnamed	12543520	12548480	22.615446	+	.	1
2R	Unnamed	Unnamed	12574850	12580680	33.786572	+	.	1
2R	Unnamed	Unnamed	12583940	12595260	70.722659	+	.	1
2R	Unnamed	Unnamed	12595350	12599990	26.555285	+	.	1
2R	Unnamed	Unnamed	12610820	12614950	26.753141	+	.	1
2R	Unnamed	Unnamed	12617990	12622180	21.858135	+	.	1
2R	Unnamed	Unnamed	12676790	12679870	20.491624	+	.	1
2R	Unnamed	Unnamed	12701430	12708070	29.230303	+	.	1
2R	Unnamed	Unnamed	12723220	12734510	30.436740	+	.	1
2R	Unnamed	Unnamed	12737350	12740350	22.113434	+	.	1
2R	Unnamed	Unnamed	12763430	12768530	24.663435	+	.	1
2R	Unnamed	Unnamed	12774070	12789510	50.250519	+	.	1
2R	Unnamed	Unnamed	12806330	12809370	20.074168	+	.	1
2R	Unnamed	Unnamed	12830620	12833620	19.774716	+	.	1
2R	Unnamed	Unnamed	12834250	12840200	41.062165	+	.	1
2R	Unnamed	Unnamed	12859600	12871550	38.059592	+	.	1
2R	Unnamed	Unnamed	12884180	12887320	21.680099	+	.	1
2R	Unnamed	Unnamed	12889440	12894810	31.126617	+	.	1
2R	Unnamed	Unnamed	12900970	12910690	86.876965	+	.	1
2R	Unnamed	Unnamed	12911700	12919610	49.921396	+	.	1
2R	Unnamed	Unnamed	12945680	12948680	20.090471	+	.	1
2R	Unnamed	Unnamed	12955980	12963640	49.888141	+	.	1
2R	Unnamed	Unnamed	12976770	12987670	54.123382	+	.	1
2R	Unnamed	Unnamed	12988080	13000290	85.403701	+	.	1
2R	Unnamed	Unnamed	13002110	13009690	55.375287	+	.	1
2R	Unnamed	Unnamed	13012790	13018740	46.698340	+	.	1
2R	Unnamed	Unnamed	13023110	13041920	59.571700	+	.	1
2R	Unnamed	Unnamed	13042290	13048200	39.359080	+	.	1
2R	Unnamed	Unnamed	13049570	13058790	36.000283	+	.	1
2R	Unnamed	Unnamed	13092730	13095730	20.092828	+	.	1
2R	Unnamed	Unnamed	13097120	13100990	23.958340	+	.	1
2R	Unnamed	Unnamed	13104360	13107480	26.277405	+	.	1
2R	Unnamed	Unnamed	13117460	13123060	29.273880	+	.	1
2R	Unnamed	Unnamed	13139770	13142800	20.614992	+	.	1
2R	Unnamed	Unnamed	13174060	13181990	31.815211	+	.	1
2R	Unnamed	Unnamed	13186520	13195740	98.938612	+	.	1
2R	Unnamed	Unnamed	13219940	13228160	48.164324	+	.	1
2R	Unnamed	Unnamed	13243410	13252460	30.447194	+	.	1
2R	Unnamed	Unnamed	13254030	13257240	26.546322	+	.	1
2R	Unnamed	Unnamed	13277930	13282160	20.919612	+	.	1
2R	Unnamed	Unnamed	13286190	13289300	21.499066	+	.	1
2R	Unnamed	Unnamed	13292770	13296320	23.589879	+	.	1
2R	Unnamed	Unnamed	13301180	13353310	93.656680	+	.	1
2R	Unnamed	Unnamed	13357600	13374720	50.374813	+	.	1
2R	Unnamed	Unnamed	13379230	13385320	54.353380	+	.	1
2R	Unnamed	Unnamed	13472370	13476450	23.088582	+	.	1
2R	Unnamed	Unnamed	13479840	13486040	49.285726	+	.	1
2R	Unnamed	Unnamed	13487750	13497610	36.637044	+	.	1
2R	Unnamed	Unnamed	13499080	13509680	40.141069	+	.	1
2R	Unnamed	Unnamed	13511120	13515960	21.868243	+	.	1
2R	Unnamed	Unnamed	13536940	13541840	25.254254	+	.	1
2R	Unnamed	Unnamed	13565290	13568390	21.215180	+	.	1
2R	Unnamed	Unnamed	13573500	13579500	51.390002	+	.	1
2R	Unnamed	Unnamed	13581850	13587700	38.886285	+	.	1
2R	Unnamed	Unnamed	13589850	13596070	51.741740	+	.	1
2R	Unnamed	Unnamed	13602730	13605740	19.241673	+	.	1
2R	Unnamed	Unnamed	13606050	13612840	45.032511	+	.	1
2R	Unnamed	Unnamed	13617150	13651290	99.566174	+	.	1
2R	Unnamed	Unnamed	13661340	13667330	56.965402	+	.	1
2R	Unnamed	Unnamed	13673540	13686390	34.450712	+	.	1
2R	Unnamed	Unnamed	13688770	13697260	82.993754	+	.	1
2R	Unnamed	Unnamed	13699380	13707840	49.266099	+	.	1
2R	Unnamed	Unnamed	13711300	13719480	51.373989	+	.	1
2R	Unnamed	Unnamed	13726500	13731160	27.705370	+	.	1
2R	Unnamed	Unnamed	13733880	13741550	45.959472	+	.	1
2R	Unnamed	Unnamed	13790240	13793320	21.092963	+	.	1
2R	Unnamed	Unnamed	13803470	13809210	44.963420	+	.	1
2R	Unnamed	Unnamed	13809910	13835260	64.378023	+	.	1
2R	Unnamed	Unnamed	13839260	13842260	19.260277	+	.	1
2R	Unnamed	Unnamed	13843140	13848940	25.615951	+	.	1
2R	Unnamed	Unnamed	13894810	13900790	37.929842	+	.	1
2R	Unnamed	Unnamed	13908420	13916670	41.807712	+	.	1
2R	Unnamed	Unnamed	13922210	13928590	57.050742	+	.	1
2R	Unnamed	Unnamed	13938320	13950010	51.839275	+	.	1
2R	Unnamed	Unnamed	13950720	13960640	45.240095	+	.	1
2R	Unnamed	Unnamed	13977600	13982290	20.681437	+	.	1
2R	Unnamed	Unnamed	13987470	13997160	58.751413	+	.	1
2R	Unnamed	Unnamed	13998070	14003760	37.468004	+	.	1
2R	Unnamed	Unnamed	14004290	14011310	34.511660	+	.	1
2R	Unnamed	Unnamed	14012270	14020130	31.412649	+	.	1
2R	Unnamed	Unnamed	14021900	14062480	86.017646	+	.	1
2R	Unnamed	Unnamed	14066790	14072260	32.250885	+	.	1
2R	Unnamed	Unnamed	14081470	14086950	31.343251	+	.	1
2R	Unnamed	Unnamed	14118240	14124110	28.499268	+	.	1
2R	Unnamed	Unnamed	14137010	14143350	37.616451	+	.	1
2R	Unnamed	Unnamed	14170900	14178590	76.217816	+	.	1
2R	Unnamed	Unnamed	14178850	14188390	44.625216	+	.	1
2R	Unnamed	Unnamed	14217910	14222400	25.556163	+	.	1
2R	Unnamed	Unnamed	14264340	14270490	33.787485	+	.	1
2R	Unnamed	Unnamed	14274000	14284620	93.203371	+	.	1
2R	Unnamed	Unnamed	14292720	14301940	58.467490	+	.	1
2R	Unnamed	Unnamed	14304390	14311230	61.034822	+	.	1
2R	Unnamed	Unnamed	14355770	14364810	29.722169	+	.	1
2R	Unnamed	Unnamed	14404690	14410530	31.543993	+	.	1
2R	Unnamed	Unnamed	14416870	14423660	55.616592	+	.	1
2R	Unnamed	Unnamed	14426940	14429940	19.429453	+	.	1
2R	Unnamed	Unnamed	14433290	14452550	107.154849	+	.	1
2R	Unnamed	Unnamed	14454970	14461390	53.187434	+	.	1
2R	Unnamed	Unnamed	14478530	14487970	38.664740	+	.	1
2R	Unnamed	Unnamed	14501880	14507440	27.798306	+	.	1
2R	Unnamed	Unnamed	14515780	14520380	24.192927	+	.	1
2R	Unnamed	Unnamed	14524060	14530870	34.782562	+	.	1
2R	Unnamed	Unnamed	14531490	14543210	35.320085	+	.	1
2R	Unnamed	Unnamed	14551970	14555160	26.495061	+	.	1
2R	Unnamed	Unnamed	14563170	14573870	28.105847	+	.	1
2R	Unnamed	Unnamed	14575870	14579990	33.044627	+	.	1
2R	Unnamed	Unnamed	14583070	14591730	60.531126	+	.	1
2R	Unnamed	Unnamed	14623860	14629210	22.305003	+	.	1
2R	Unnamed	Unnamed	14639460	14643940	26.990024	+	.	1
2R	Unnamed	Unnamed	14650080	14663870	64.379291	+	.	1
2R	Unnamed	Unnamed	14671580	14674780	20.708816	+	.	1
2R	Unnamed	Unnamed	14680230	14686190	37.143948	+	.	1
2R	Unnamed	Unnamed	14688840	14702140	82.746755	+	.	1
2R	Unnamed	Unnamed	14704760	14709410	26.997603	+	.	1
2R	Unnamed	Unnamed	14710760	14718930	86.985211	+	.	1
2R	Unnamed	Unnamed	14726560	14729630	23.072476	+	.	1
2R	Unnamed	Unnamed	14730080	14733180	23.621103	+	.	1
2R	Unnamed	Unnamed	14742520	14747710	27.242065	+	.	1
2R	Unnamed	Unnamed	14757330	14772080	76.385078	+	.	1
2R	Unnamed	Unnamed	14779880	14791020	38.875032	+	.	1
2R	Unnamed	Unnamed	14792530	14795530	19.448989	+	.	1
2R	Unnamed	Unnamed	14796540	14807560	36.955290	+	.	1
2R	Unnamed	Unnamed	14818460	14823320	20.135213	+	.	1
2R	Unnamed	Unnamed	14825840	14831820	37.087033	+	.	1
2R	Unnamed	Unnamed	14847910	14850910	19.429453	+	.	1
2R	Unnamed	Unnamed	14869260	14872300	19.636272	+	.	1
2R	Unnamed	Unnamed	14894820	14897880	20.080153	+	.	1
2R	Unnamed	Unnamed	14905330	14912020	78.555998	+	.	1
2R	Unnamed	Unnamed	14913760	14920080	25.119788	+	.	1
2R	Unnamed	Unnamed	14935840	14940320	20.026261	+	.	1
2R	Unnamed	Unnamed	14941190	14947970	41.630738	+	.	1
2R	Unnamed	Unnamed	14951440	14971610	94.610188	+	.	1
2R	Unnamed	Unnamed	14992940	15004200	54.878770	+	.	1
2R	Unnamed	Unnamed	15004780	15010710	24.775741	+	.	1
2R	Unnamed	Unnamed	15032290	15035380	22.325522	+	.	1
2R	Unnamed	Unnamed	15049340	15055240	42.602481	+	.	1
2R	Unnamed	Unnamed	15056010	15061610	30.754360	+	.	1
2R	Unnamed	Unnamed	15066150	15072610	56.771464	+	.	1
2R	Unnamed	Unnamed	15073910	15079960	31.457446	+	.	1
2R	Unnamed	Unnamed	15088310	15094040	30.358521	+	.	1
2R	Unnamed	Unnamed	15102180	15108400	66.666347	+	.	1
2R	Unnamed	Unnamed	15109990	15117680	47.631133	+	.	1
2R	Unnamed	Unnamed	15132800	15141070	48.116343	+	.	1
2R	Unnamed	Unnamed	15141470	15147250	30.264631	+	.	1
2R	Unnamed	Unnamed	15148720	15165580	35.253527	+	.	1
2R	Unnamed	Unnamed	15191090	15195200	23.110119	+	.	1
2R	Unnamed	Unnamed	15213390	15218280	25.776696	+	.	1
2R	Unnamed	Unnamed	15240340	15243490	27.060614	+	.	1
2R	Unnamed	Unnamed	15284960	15290670	28.499268	+	.	1
2R	Unnamed	Unnamed	15292600	15295600	19.528997	+	.	1
2R	Unnamed	Unnamed	15306170	15311880	26.715498	+	.	1
2R	Unnamed	Unnamed	15322570	15325660	21.795890	+	.	1
2R	Unnamed	Unnamed	15326480	15334530	69.154459	+	.	1
2R	Unnamed	Unnamed	15334550	15342510	27.706717	+	.	1
2R	Unnamed	Unnamed	15346660	15353740	70.192329	+	.	1
2R	Unnamed	Unnamed	15388760	15394700	38.537917	+	.	1
2R	Unnamed	Unnamed	15398780	15404060	29.455341	+	.	1
2R	Unnamed	Unnamed	15407440	15412810	27.406251	+	.	1
2R	Unnamed	Unnamed	15422110	15431980	54.341374	+	.	1
2R	Unnamed	Unnamed	15433610	15439930	44.786752	+	.	1
2R	Unnamed	Unnamed	15446340	15453810	37.173871	+	.	1
2R	Unnamed	Unnamed	15458030	15461140	26.431029	+	.	1
2R	Unnamed	Unnamed	15461400	15466570	21.095075	+	.	1
2R	Unnamed	Unnamed	15475850	15478960	19.210308	+	.	1
2R	Unnamed	Unnamed	15488130	15493790	22.712021	+	.	1
2R	Unnamed	Unnamed	15495420	15501150	36.061906	+	.	1
2R	Unnamed	Unnamed	15519690	15525490	25.071216	+	.	1
2R	Unnamed	Unnamed	15528700	15534620	36.457604	+	.	1
2R	Unnamed	Unnamed	15579650	15595620	47.937466	+	.	1
2R	Unnamed	Unnamed	15597540	15603320	28.793985	+	.	1
2R	Unnamed	Unnamed	15605700	15616820	47.392580	+	.	1
2R	Unnamed	Unnamed	15617600	15626180	70.357926	+	.	1
2R	Unnamed	Unnamed	15626270	15636820	42.478098	+	.	1
2R	Unnamed	Unnamed	15637900	15643880	35.308418	+	.	1
2R	Unnamed	Unnamed	15645880	15664690	103.365722	+	.	1
2R	Unnamed	Unnamed	15672890	15679280	65.740846	+	.	1
2R	Unnamed	Unnamed	15717330	15744250	54.748002	+	.	1
2R	Unnamed	Unnamed	15748350	15753880	37.379879	+	.	1
2R	Unnamed	Unnamed	15754800	15764900	50.925342	+	.	1
2R	Unnamed	Unnamed	15767280	15777750	40.408104	+	.	1
2R	Unnamed	Unnamed	15781800	15791590	39.501509	+	.	1
[truncated: 4,911 more rows]
