# Supplementary material for: DNA sequence models of genome-wide Drosophila melanogaster Polycomb binding sites improve generalization to independent Polycomb Response Elements
Source: Nucleic Acids Res. 2019 Jul 24;47(15):7781–97. doi: 10.1093/nar/gkz617 (PMC6735708; doi:10.1093/nar/gkz617)
Supplement: gkz617_Supplemental_Files [file gkz617_supplemental_files.zip › SFile4_SVMMOCCA_PREPredictions_HC.GFF]

2L	Unnamed	Unnamed	15540	21910	29.144180	+	.	1
2L	Unnamed	Unnamed	63980	69920	51.350431	+	.	1
2L	Unnamed	Unnamed	156260	162150	41.071573	+	.	1
2L	Unnamed	Unnamed	200130	205720	26.858116	+	.	1
2L	Unnamed	Unnamed	219250	225900	54.602111	+	.	1
2L	Unnamed	Unnamed	240730	252180	57.687819	+	.	1
2L	Unnamed	Unnamed	301510	309340	41.953060	+	.	1
2L	Unnamed	Unnamed	345180	351160	58.648579	+	.	1
2L	Unnamed	Unnamed	375290	379760	19.685766	+	.	1
2L	Unnamed	Unnamed	467530	475020	58.597789	+	.	1
2L	Unnamed	Unnamed	476240	493750	85.907493	+	.	1
2L	Unnamed	Unnamed	498870	506690	50.742356	+	.	1
2L	Unnamed	Unnamed	507700	530500	80.604001	+	.	1
2L	Unnamed	Unnamed	579370	582480	19.529677	+	.	1
2L	Unnamed	Unnamed	584520	590250	31.007177	+	.	1
2L	Unnamed	Unnamed	592110	600110	46.108818	+	.	1
2L	Unnamed	Unnamed	617120	622890	25.856766	+	.	1
2L	Unnamed	Unnamed	625290	628570	25.885026	+	.	1
2L	Unnamed	Unnamed	639820	642820	19.241861	+	.	1
2L	Unnamed	Unnamed	682480	688460	42.143174	+	.	1
2L	Unnamed	Unnamed	698810	705010	68.575399	+	.	1
2L	Unnamed	Unnamed	712330	717840	31.962517	+	.	1
2L	Unnamed	Unnamed	823270	829580	62.261682	+	.	1
2L	Unnamed	Unnamed	847890	853670	33.801625	+	.	1
2L	Unnamed	Unnamed	864390	871420	33.163028	+	.	1
2L	Unnamed	Unnamed	932700	949330	68.897356	+	.	1
2L	Unnamed	Unnamed	958250	969820	36.478944	+	.	1
2L	Unnamed	Unnamed	1044790	1053680	41.925981	+	.	1
2L	Unnamed	Unnamed	1054710	1060260	32.906794	+	.	1
2L	Unnamed	Unnamed	1116130	1121430	33.081456	+	.	1
2L	Unnamed	Unnamed	1125750	1131440	26.634994	+	.	1
2L	Unnamed	Unnamed	1134190	1138920	36.692901	+	.	1
2L	Unnamed	Unnamed	1153370	1160830	44.060519	+	.	1
2L	Unnamed	Unnamed	1233910	1237030	19.484211	+	.	1
2L	Unnamed	Unnamed	1244300	1250230	39.643306	+	.	1
2L	Unnamed	Unnamed	1381070	1384930	19.608021	+	.	1
2L	Unnamed	Unnamed	1409100	1414880	22.928814	+	.	1
2L	Unnamed	Unnamed	1432220	1438130	36.240036	+	.	1
2L	Unnamed	Unnamed	1555730	1560550	20.024969	+	.	1
2L	Unnamed	Unnamed	1615010	1620990	44.257140	+	.	1
2L	Unnamed	Unnamed	1623940	1632530	92.346970	+	.	1
2L	Unnamed	Unnamed	1632860	1635940	19.636272	+	.	1
2L	Unnamed	Unnamed	1636430	1639430	19.530098	+	.	1
2L	Unnamed	Unnamed	1645920	1668000	127.259192	+	.	1
2L	Unnamed	Unnamed	1669120	1674880	29.197640	+	.	1
2L	Unnamed	Unnamed	1689910	1695710	28.929209	+	.	1
2L	Unnamed	Unnamed	1696920	1706640	40.817703	+	.	1
2L	Unnamed	Unnamed	1734600	1740570	25.389484	+	.	1
2L	Unnamed	Unnamed	1942860	1946050	24.136868	+	.	1
2L	Unnamed	Unnamed	1951710	1957640	29.977784	+	.	1
2L	Unnamed	Unnamed	1967660	1978720	77.572047	+	.	1
2L	Unnamed	Unnamed	2011160	2018650	49.641701	+	.	1
2L	Unnamed	Unnamed	2035300	2041840	49.737812	+	.	1
2L	Unnamed	Unnamed	2043260	2046280	19.542382	+	.	1
2L	Unnamed	Unnamed	2124510	2130610	59.940255	+	.	1
2L	Unnamed	Unnamed	2144160	2147490	25.327807	+	.	1
2L	Unnamed	Unnamed	2172530	2181310	43.765831	+	.	1
2L	Unnamed	Unnamed	2194380	2205900	46.182266	+	.	1
2L	Unnamed	Unnamed	2223910	2230140	52.124366	+	.	1
2L	Unnamed	Unnamed	2230150	2233160	21.895778	+	.	1
2L	Unnamed	Unnamed	2269080	2282400	54.720623	+	.	1
2L	Unnamed	Unnamed	2362590	2368020	32.516361	+	.	1
2L	Unnamed	Unnamed	2373330	2379130	28.207522	+	.	1
2L	Unnamed	Unnamed	2447060	2453860	47.362836	+	.	1
2L	Unnamed	Unnamed	2458410	2461500	20.187139	+	.	1
2L	Unnamed	Unnamed	2523970	2533880	83.292300	+	.	1
2L	Unnamed	Unnamed	2552420	2565160	51.295303	+	.	1
2L	Unnamed	Unnamed	2603690	2625610	36.755824	+	.	1
2L	Unnamed	Unnamed	2698120	2711900	40.792602	+	.	1
2L	Unnamed	Unnamed	2750190	2758400	86.481515	+	.	1
2L	Unnamed	Unnamed	2794600	2807950	112.933806	+	.	1
2L	Unnamed	Unnamed	2819970	2823000	22.142050	+	.	1
2L	Unnamed	Unnamed	2826820	2833070	58.613782	+	.	1
2L	Unnamed	Unnamed	2878100	2891930	90.227729	+	.	1
2L	Unnamed	Unnamed	2895900	2905690	48.423710	+	.	1
2L	Unnamed	Unnamed	2906770	2912610	31.828232	+	.	1
2L	Unnamed	Unnamed	2920540	2926380	34.243806	+	.	1
2L	Unnamed	Unnamed	2997030	3000210	22.056803	+	.	1
2L	Unnamed	Unnamed	3055470	3060920	40.039157	+	.	1
2L	Unnamed	Unnamed	3085520	3093500	26.799391	+	.	1
2L	Unnamed	Unnamed	3156870	3162080	22.976473	+	.	1
2L	Unnamed	Unnamed	3166880	3171600	23.145649	+	.	1
2L	Unnamed	Unnamed	3475690	3481370	25.382700	+	.	1
2L	Unnamed	Unnamed	3530200	3542510	51.804001	+	.	1
2L	Unnamed	Unnamed	3543810	3550870	49.560438	+	.	1
2L	Unnamed	Unnamed	3567730	3571770	27.362023	+	.	1
2L	Unnamed	Unnamed	3578050	3583820	29.383067	+	.	1
2L	Unnamed	Unnamed	3591340	3597320	40.419238	+	.	1
2L	Unnamed	Unnamed	3629400	3632420	20.716016	+	.	1
2L	Unnamed	Unnamed	3640500	3646470	35.245908	+	.	1
2L	Unnamed	Unnamed	3652680	3658630	30.176226	+	.	1
2L	Unnamed	Unnamed	3659650	3663270	21.599003	+	.	1
2L	Unnamed	Unnamed	3679770	3684810	25.945849	+	.	1
2L	Unnamed	Unnamed	3768890	3775840	33.861635	+	.	1
2L	Unnamed	Unnamed	3784610	3792740	46.701038	+	.	1
2L	Unnamed	Unnamed	3800800	3806910	48.517863	+	.	1
2L	Unnamed	Unnamed	3829710	3837010	27.358100	+	.	1
2L	Unnamed	Unnamed	4060060	4066070	55.564811	+	.	1
2L	Unnamed	Unnamed	4106270	4117950	59.363016	+	.	1
2L	Unnamed	Unnamed	4194450	4200670	69.883363	+	.	1
2L	Unnamed	Unnamed	4218380	4224350	44.089754	+	.	1
2L	Unnamed	Unnamed	4240660	4259040	39.885656	+	.	1
2L	Unnamed	Unnamed	4273930	4286290	91.034397	+	.	1
2L	Unnamed	Unnamed	4343900	4349780	39.591655	+	.	1
2L	Unnamed	Unnamed	4435860	4443790	63.505612	+	.	1
2L	Unnamed	Unnamed	4594640	4600600	27.010474	+	.	1
2L	Unnamed	Unnamed	4753480	4770360	65.227947	+	.	1
2L	Unnamed	Unnamed	4785070	4793500	90.746713	+	.	1
2L	Unnamed	Unnamed	4806090	4814790	35.633499	+	.	1
2L	Unnamed	Unnamed	4859220	4872050	78.376944	+	.	1
2L	Unnamed	Unnamed	4872630	4883550	59.496768	+	.	1
2L	Unnamed	Unnamed	4885000	4890550	33.364550	+	.	1
2L	Unnamed	Unnamed	4904100	4909790	31.572862	+	.	1
2L	Unnamed	Unnamed	4997460	5012470	24.306044	+	.	1
2L	Unnamed	Unnamed	5033880	5039750	31.466843	+	.	1
2L	Unnamed	Unnamed	5040650	5046510	33.250612	+	.	1
2L	Unnamed	Unnamed	5060370	5063390	20.213853	+	.	1
2L	Unnamed	Unnamed	5072130	5082410	42.327709	+	.	1
2L	Unnamed	Unnamed	5090070	5096250	45.102720	+	.	1
2L	Unnamed	Unnamed	5105400	5111370	32.391336	+	.	1
2L	Unnamed	Unnamed	5234460	5243120	39.051075	+	.	1
2L	Unnamed	Unnamed	5268370	5274120	25.501157	+	.	1
2L	Unnamed	Unnamed	5287170	5296030	76.349005	+	.	1
2L	Unnamed	Unnamed	5299740	5318260	59.829400	+	.	1
2L	Unnamed	Unnamed	5323300	5329250	26.269254	+	.	1
2L	Unnamed	Unnamed	5332820	5339010	47.743242	+	.	1
2L	Unnamed	Unnamed	5373570	5376610	22.511001	+	.	1
2L	Unnamed	Unnamed	5400640	5406930	39.158421	+	.	1
2L	Unnamed	Unnamed	5418860	5424890	58.067383	+	.	1
2L	Unnamed	Unnamed	5445290	5455290	65.859283	+	.	1
2L	Unnamed	Unnamed	5458480	5464330	29.434992	+	.	1
2L	Unnamed	Unnamed	5488740	5491780	23.072476	+	.	1
2L	Unnamed	Unnamed	5508960	5517680	43.399501	+	.	1
2L	Unnamed	Unnamed	5540070	5548600	36.358698	+	.	1
2L	Unnamed	Unnamed	5586630	5597030	43.109001	+	.	1
2L	Unnamed	Unnamed	5614270	5624020	42.708551	+	.	1
2L	Unnamed	Unnamed	5795690	5802780	57.175585	+	.	1
2L	Unnamed	Unnamed	5919960	5928240	43.382928	+	.	1
2L	Unnamed	Unnamed	5929530	5935530	53.714360	+	.	1
2L	Unnamed	Unnamed	5941000	5947600	59.928979	+	.	1
2L	Unnamed	Unnamed	5972300	5986400	95.386661	+	.	1
2L	Unnamed	Unnamed	5989170	5992300	19.214483	+	.	1
2L	Unnamed	Unnamed	5992610	6001800	89.662702	+	.	1
2L	Unnamed	Unnamed	6051400	6057440	51.490580	+	.	1
2L	Unnamed	Unnamed	6076020	6094500	45.931870	+	.	1
2L	Unnamed	Unnamed	6098160	6103710	26.790784	+	.	1
2L	Unnamed	Unnamed	6121360	6127250	36.959953	+	.	1
2L	Unnamed	Unnamed	6167580	6173230	23.486114	+	.	1
2L	Unnamed	Unnamed	6183660	6189660	56.065139	+	.	1
2L	Unnamed	Unnamed	6208220	6213400	24.091073	+	.	1
2L	Unnamed	Unnamed	6246690	6254820	26.233484	+	.	1
2L	Unnamed	Unnamed	6321000	6327250	53.713101	+	.	1
2L	Unnamed	Unnamed	6336390	6342390	43.219607	+	.	1
2L	Unnamed	Unnamed	6448110	6451350	20.585435	+	.	1
2L	Unnamed	Unnamed	6470530	6476440	34.510312	+	.	1
2L	Unnamed	Unnamed	6476520	6484280	59.873253	+	.	1
2L	Unnamed	Unnamed	6500190	6506160	28.653447	+	.	1
2L	Unnamed	Unnamed	6524940	6528100	20.643794	+	.	1
2L	Unnamed	Unnamed	6535890	6549660	44.287112	+	.	1
2L	Unnamed	Unnamed	6608640	6614630	30.082749	+	.	1
2L	Unnamed	Unnamed	6644630	6649810	29.350999	+	.	1
2L	Unnamed	Unnamed	6720080	6727270	48.189486	+	.	1
2L	Unnamed	Unnamed	6780500	6790750	57.578867	+	.	1
2L	Unnamed	Unnamed	6791990	6796790	21.060063	+	.	1
2L	Unnamed	Unnamed	6819670	6827750	76.784533	+	.	1
2L	Unnamed	Unnamed	6830830	6836810	44.347455	+	.	1
2L	Unnamed	Unnamed	6868410	6878170	45.701706	+	.	1
2L	Unnamed	Unnamed	6882590	6892530	36.215254	+	.	1
2L	Unnamed	Unnamed	6918250	6925290	61.866984	+	.	1
2L	Unnamed	Unnamed	6963520	6967060	23.641904	+	.	1
2L	Unnamed	Unnamed	7030390	7045490	49.387524	+	.	1
2L	Unnamed	Unnamed	7053780	7059310	24.126705	+	.	1
2L	Unnamed	Unnamed	7131200	7136690	24.351839	+	.	1
2L	Unnamed	Unnamed	7187910	7191750	22.424183	+	.	1
2L	Unnamed	Unnamed	7199810	7202820	19.853109	+	.	1
2L	Unnamed	Unnamed	7213400	7222400	34.461797	+	.	1
2L	Unnamed	Unnamed	7223910	7226940	19.467096	+	.	1
2L	Unnamed	Unnamed	7237620	7243480	25.034063	+	.	1
2L	Unnamed	Unnamed	7284360	7287560	25.573287	+	.	1
2L	Unnamed	Unnamed	7291530	7297490	22.510434	+	.	1
2L	Unnamed	Unnamed	7301570	7304870	29.206916	+	.	1
2L	Unnamed	Unnamed	7305080	7309800	27.549913	+	.	1
2L	Unnamed	Unnamed	7371220	7377050	31.810056	+	.	1
2L	Unnamed	Unnamed	7415690	7427970	54.330811	+	.	1
2L	Unnamed	Unnamed	7522590	7533250	28.881114	+	.	1
2L	Unnamed	Unnamed	7573550	7579500	32.384640	+	.	1
2L	Unnamed	Unnamed	7698730	7704660	45.472681	+	.	1
2L	Unnamed	Unnamed	7808480	7814440	42.301731	+	.	1
2L	Unnamed	Unnamed	7826140	7831520	27.589335	+	.	1
2L	Unnamed	Unnamed	7836110	7841950	41.529938	+	.	1
2L	Unnamed	Unnamed	7843580	7848630	28.883222	+	.	1
2L	Unnamed	Unnamed	7852020	7855030	24.531279	+	.	1
2L	Unnamed	Unnamed	7890200	7894250	22.940943	+	.	1
2L	Unnamed	Unnamed	7923680	7944420	104.189271	+	.	1
2L	Unnamed	Unnamed	7954460	7969840	43.685867	+	.	1
2L	Unnamed	Unnamed	7973730	7979830	42.736714	+	.	1
2L	Unnamed	Unnamed	7988850	7994770	29.902553	+	.	1
2L	Unnamed	Unnamed	7996200	8002150	24.147132	+	.	1
2L	Unnamed	Unnamed	8028090	8034820	70.837227	+	.	1
2L	Unnamed	Unnamed	8051000	8054010	20.643794	+	.	1
2L	Unnamed	Unnamed	8080710	8088610	87.339205	+	.	1
2L	Unnamed	Unnamed	8090270	8096150	24.100215	+	.	1
2L	Unnamed	Unnamed	8096960	8117730	41.564370	+	.	1
2L	Unnamed	Unnamed	8236640	8242170	22.763615	+	.	1
2L	Unnamed	Unnamed	8296420	8300930	23.472865	+	.	1
2L	Unnamed	Unnamed	8365540	8368710	20.681437	+	.	1
2L	Unnamed	Unnamed	8400830	8405050	28.633734	+	.	1
2L	Unnamed	Unnamed	8413520	8433050	53.463541	+	.	1
2L	Unnamed	Unnamed	8475840	8480030	26.769157	+	.	1
2L	Unnamed	Unnamed	8531740	8537640	27.713824	+	.	1
2L	Unnamed	Unnamed	8557540	8566430	70.586317	+	.	1
2L	Unnamed	Unnamed	8573790	8579500	20.747995	+	.	1
2L	Unnamed	Unnamed	8607720	8613650	35.941924	+	.	1
2L	Unnamed	Unnamed	8630060	8643060	73.967515	+	.	1
2L	Unnamed	Unnamed	8706110	8712100	59.203571	+	.	1
2L	Unnamed	Unnamed	8717950	8720980	21.946660	+	.	1
2L	Unnamed	Unnamed	8732330	8743120	38.951307	+	.	1
2L	Unnamed	Unnamed	8804290	8807390	20.817520	+	.	1
2L	Unnamed	Unnamed	8818640	8826450	78.451886	+	.	1
2L	Unnamed	Unnamed	8836700	8842260	20.036525	+	.	1
2L	Unnamed	Unnamed	8849770	8852930	27.714868	+	.	1
2L	Unnamed	Unnamed	8872020	8877770	28.220719	+	.	1
2L	Unnamed	Unnamed	8888540	8894130	25.050500	+	.	1
2L	Unnamed	Unnamed	8894570	8903540	38.635784	+	.	1
2L	Unnamed	Unnamed	8922780	8925840	23.429363	+	.	1
2L	Unnamed	Unnamed	8929060	8937340	30.431694	+	.	1
2L	Unnamed	Unnamed	8947020	8954850	47.458111	+	.	1
2L	Unnamed	Unnamed	8954930	8959570	23.110119	+	.	1
2L	Unnamed	Unnamed	9048730	9059810	34.564118	+	.	1
2L	Unnamed	Unnamed	9065410	9070760	30.882976	+	.	1
2L	Unnamed	Unnamed	9077710	9083700	35.831107	+	.	1
2L	Unnamed	Unnamed	9164080	9170290	49.385219	+	.	1
2L	Unnamed	Unnamed	9173090	9187920	51.517294	+	.	1
2L	Unnamed	Unnamed	9202540	9214260	37.887774	+	.	1
2L	Unnamed	Unnamed	9234800	9240740	42.931491	+	.	1
2L	Unnamed	Unnamed	9242240	9252790	38.671315	+	.	1
2L	Unnamed	Unnamed	9254100	9268330	36.130428	+	.	1
2L	Unnamed	Unnamed	9457450	9463310	28.819245	+	.	1
2L	Unnamed	Unnamed	9471010	9489050	71.065652	+	.	1
2L	Unnamed	Unnamed	9493550	9499520	33.746053	+	.	1
2L	Unnamed	Unnamed	9556340	9572280	70.401591	+	.	1
2L	Unnamed	Unnamed	9657540	9660630	27.217293	+	.	1
2L	Unnamed	Unnamed	9696010	9701760	33.124088	+	.	1
2L	Unnamed	Unnamed	9737330	9749870	62.752844	+	.	1
2L	Unnamed	Unnamed	9750590	9759920	58.439167	+	.	1
2L	Unnamed	Unnamed	9792930	9804700	60.444263	+	.	1
2L	Unnamed	Unnamed	9805270	9837470	49.648289	+	.	1
2L	Unnamed	Unnamed	9843610	9866690	74.780657	+	.	1
2L	Unnamed	Unnamed	9870340	9889230	73.254214	+	.	1
2L	Unnamed	Unnamed	9898320	9901420	19.279528	+	.	1
2L	Unnamed	Unnamed	9926300	9932290	58.691574	+	.	1
2L	Unnamed	Unnamed	10058650	10062470	29.859956	+	.	1
2L	Unnamed	Unnamed	10223840	10235970	50.263513	+	.	1
2L	Unnamed	Unnamed	10249320	10252660	21.095075	+	.	1
2L	Unnamed	Unnamed	10257220	10267060	49.262522	+	.	1
2L	Unnamed	Unnamed	10274270	10280160	30.896157	+	.	1
2L	Unnamed	Unnamed	10289130	10296200	36.505511	+	.	1
2L	Unnamed	Unnamed	10303890	10309100	29.246845	+	.	1
2L	Unnamed	Unnamed	10318690	10325120	21.858135	+	.	1
2L	Unnamed	Unnamed	10332160	10337970	32.803308	+	.	1
2L	Unnamed	Unnamed	10351030	10354220	23.794274	+	.	1
2L	Unnamed	Unnamed	10373630	10379590	29.764637	+	.	1
2L	Unnamed	Unnamed	10385480	10400320	41.352610	+	.	1
2L	Unnamed	Unnamed	10469640	10479250	47.227759	+	.	1
2L	Unnamed	Unnamed	10496070	10499980	27.648357	+	.	1
2L	Unnamed	Unnamed	10524610	10527630	24.493636	+	.	1
2L	Unnamed	Unnamed	10632990	10636130	25.777796	+	.	1
2L	Unnamed	Unnamed	10659790	10665300	28.268814	+	.	1
2L	Unnamed	Unnamed	10839860	10843960	20.529267	+	.	1
2L	Unnamed	Unnamed	10923910	10937130	83.026504	+	.	1
2L	Unnamed	Unnamed	10964320	10968030	26.732714	+	.	1
2L	Unnamed	Unnamed	10974230	10978290	19.277640	+	.	1
2L	Unnamed	Unnamed	10994730	10998110	19.504739	+	.	1
2L	Unnamed	Unnamed	11010930	11016500	29.288662	+	.	1
2L	Unnamed	Unnamed	11042320	11053380	48.919226	+	.	1
2L	Unnamed	Unnamed	11200060	11206040	50.152940	+	.	1
2L	Unnamed	Unnamed	11207500	11214330	46.499410	+	.	1
2L	Unnamed	Unnamed	11217330	11223280	27.773704	+	.	1
2L	Unnamed	Unnamed	11229060	11236640	71.005558	+	.	1
2L	Unnamed	Unnamed	11237330	11255370	114.670949	+	.	1
2L	Unnamed	Unnamed	11292880	11296000	21.202771	+	.	1
2L	Unnamed	Unnamed	11347500	11350850	20.681437	+	.	1
2L	Unnamed	Unnamed	11356410	11366150	79.608477	+	.	1
2L	Unnamed	Unnamed	11420520	11426500	43.200590	+	.	1
2L	Unnamed	Unnamed	11429010	11434900	35.422703	+	.	1
2L	Unnamed	Unnamed	11441410	11450730	129.460193	+	.	1
2L	Unnamed	Unnamed	11459000	11464920	28.894499	+	.	1
2L	Unnamed	Unnamed	11488480	11498390	37.755874	+	.	1
2L	Unnamed	Unnamed	11513940	11519490	27.320403	+	.	1
2L	Unnamed	Unnamed	11798060	11823710	98.570621	+	.	1
2L	Unnamed	Unnamed	11974930	11980880	34.907414	+	.	1
2L	Unnamed	Unnamed	12000890	12006730	27.058460	+	.	1
2L	Unnamed	Unnamed	12007900	12013880	45.547518	+	.	1
2L	Unnamed	Unnamed	12041830	12049520	44.489361	+	.	1
2L	Unnamed	Unnamed	12053060	12059010	34.304182	+	.	1
2L	Unnamed	Unnamed	12070660	12076320	27.929839	+	.	1
2L	Unnamed	Unnamed	12170070	12178050	25.426495	+	.	1
2L	Unnamed	Unnamed	12355570	12369150	75.723096	+	.	1
2L	Unnamed	Unnamed	12402920	12407220	24.173388	+	.	1
2L	Unnamed	Unnamed	12418970	12422160	26.649079	+	.	1
2L	Unnamed	Unnamed	12431930	12437810	36.350274	+	.	1
2L	Unnamed	Unnamed	12454370	12465890	44.813971	+	.	1
2L	Unnamed	Unnamed	12466400	12470680	25.219676	+	.	1
2L	Unnamed	Unnamed	12477500	12487250	63.125274	+	.	1
2L	Unnamed	Unnamed	12488140	12491520	21.895778	+	.	1
2L	Unnamed	Unnamed	12495190	12513170	78.644659	+	.	1
2L	Unnamed	Unnamed	12518260	12536240	74.980579	+	.	1
2L	Unnamed	Unnamed	12537480	12549320	98.146690	+	.	1
2L	Unnamed	Unnamed	12563650	12569640	40.936054	+	.	1
2L	Unnamed	Unnamed	12570820	12579210	34.932734	+	.	1
2L	Unnamed	Unnamed	12584270	12590190	35.062656	+	.	1
2L	Unnamed	Unnamed	12615200	12621550	92.531287	+	.	1
2L	Unnamed	Unnamed	12641190	12645260	21.726602	+	.	1
2L	Unnamed	Unnamed	12651160	12661100	62.031102	+	.	1
2L	Unnamed	Unnamed	12675500	12681510	51.871395	+	.	1
2L	Unnamed	Unnamed	12810700	12825710	74.278256	+	.	1
2L	Unnamed	Unnamed	12851910	12866380	66.169150	+	.	1
2L	Unnamed	Unnamed	12968810	12977250	66.094497	+	.	1
2L	Unnamed	Unnamed	12991860	13001040	56.959148	+	.	1
2L	Unnamed	Unnamed	13057660	13061860	22.972520	+	.	1
2L	Unnamed	Unnamed	13068110	13074080	38.891083	+	.	1
2L	Unnamed	Unnamed	13075630	13081590	33.972675	+	.	1
2L	Unnamed	Unnamed	13095390	13104060	39.121061	+	.	1
2L	Unnamed	Unnamed	13162900	13170540	30.627453	+	.	1
2L	Unnamed	Unnamed	13289050	13297010	31.927009	+	.	1
2L	Unnamed	Unnamed	13373710	13376780	21.764245	+	.	1
2L	Unnamed	Unnamed	13469740	13477530	39.130748	+	.	1
2L	Unnamed	Unnamed	13510080	13517210	53.967578	+	.	1
2L	Unnamed	Unnamed	13545920	13553490	77.790855	+	.	1
2L	Unnamed	Unnamed	13569110	13575220	28.308519	+	.	1
2L	Unnamed	Unnamed	13609850	13614810	24.286817	+	.	1
2L	Unnamed	Unnamed	13728630	13734610	41.772535	+	.	1
2L	Unnamed	Unnamed	13787300	13792940	27.240874	+	.	1
2L	Unnamed	Unnamed	13835600	13840510	28.842427	+	.	1
2L	Unnamed	Unnamed	14019110	14027220	57.005488	+	.	1
2L	Unnamed	Unnamed	14037480	14060590	70.522814	+	.	1
2L	Unnamed	Unnamed	14061220	14072380	43.162636	+	.	1
2L	Unnamed	Unnamed	14091300	14103200	87.494440	+	.	1
2L	Unnamed	Unnamed	14110620	14121210	134.945470	+	.	1
2L	Unnamed	Unnamed	14121710	14144620	67.575899	+	.	1
2L	Unnamed	Unnamed	14152320	14162520	33.609245	+	.	1
2L	Unnamed	Unnamed	14230180	14235740	25.707977	+	.	1
2L	Unnamed	Unnamed	14332150	14338100	29.181823	+	.	1
2L	Unnamed	Unnamed	14370370	14373400	20.643794	+	.	1
2L	Unnamed	Unnamed	14375040	14378900	22.978586	+	.	1
2L	Unnamed	Unnamed	14381960	14398880	59.655757	+	.	1
2L	Unnamed	Unnamed	14404400	14413520	69.158291	+	.	1
2L	Unnamed	Unnamed	14421460	14424460	19.297920	+	.	1
2L	Unnamed	Unnamed	14453990	14458800	22.869402	+	.	1
2L	Unnamed	Unnamed	14464270	14468270	20.886144	+	.	1
2L	Unnamed	Unnamed	14469640	14475460	45.144092	+	.	1
2L	Unnamed	Unnamed	14487450	14495790	65.796833	+	.	1
2L	Unnamed	Unnamed	14506060	14514200	31.548301	+	.	1
2L	Unnamed	Unnamed	14525420	14532060	25.700168	+	.	1
2L	Unnamed	Unnamed	14552610	14558480	22.730193	+	.	1
2L	Unnamed	Unnamed	14559520	14563660	21.614296	+	.	1
2L	Unnamed	Unnamed	14567370	14571690	26.108032	+	.	1
2L	Unnamed	Unnamed	14573230	14576440	21.343074	+	.	1
2L	Unnamed	Unnamed	14576620	14582540	43.423371	+	.	1
2L	Unnamed	Unnamed	14588660	14591660	19.263201	+	.	1
2L	Unnamed	Unnamed	14612460	14616530	23.099855	+	.	1
2L	Unnamed	Unnamed	14632710	14637650	22.571861	+	.	1
2L	Unnamed	Unnamed	14671650	14679250	42.700597	+	.	1
2L	Unnamed	Unnamed	14686230	14691970	20.742427	+	.	1
2L	Unnamed	Unnamed	14947370	14955750	37.260419	+	.	1
2L	Unnamed	Unnamed	15054160	15060100	39.877968	+	.	1
2L	Unnamed	Unnamed	15060410	15065920	32.787202	+	.	1
2L	Unnamed	Unnamed	15094330	15099350	21.837418	+	.	1
2L	Unnamed	Unnamed	15106620	15112110	26.686641	+	.	1
2L	Unnamed	Unnamed	15146230	15165730	63.386011	+	.	1
2L	Unnamed	Unnamed	15211340	15225240	58.862586	+	.	1
2L	Unnamed	Unnamed	15227540	15237720	35.406762	+	.	1
2L	Unnamed	Unnamed	15251680	15257490	34.226966	+	.	1
2L	Unnamed	Unnamed	15262930	15265930	19.546401	+	.	1
2L	Unnamed	Unnamed	15317070	15322850	24.489705	+	.	1
2L	Unnamed	Unnamed	15333530	15336530	19.588243	+	.	1
2L	Unnamed	Unnamed	15336840	15342680	33.319121	+	.	1
2L	Unnamed	Unnamed	15418060	15428800	22.485255	+	.	1
2L	Unnamed	Unnamed	15475470	15481450	36.147975	+	.	1
2L	Unnamed	Unnamed	15489190	15495160	38.342280	+	.	1
2L	Unnamed	Unnamed	15496640	15502590	31.285579	+	.	1
2L	Unnamed	Unnamed	15640550	15648280	32.486493	+	.	1
2L	Unnamed	Unnamed	15677720	15694320	55.804674	+	.	1
2L	Unnamed	Unnamed	15742770	15750870	47.518059	+	.	1
2L	Unnamed	Unnamed	15759570	15769130	34.500484	+	.	1
2L	Unnamed	Unnamed	15836880	15843340	41.717332	+	.	1
2L	Unnamed	Unnamed	15909070	15914330	22.409767	+	.	1
2L	Unnamed	Unnamed	15951300	15959110	35.231990	+	.	1
2L	Unnamed	Unnamed	16047320	16053260	39.393113	+	.	1
2L	Unnamed	Unnamed	16067600	16082100	35.251217	+	.	1
2L	Unnamed	Unnamed	16215740	16220650	21.157985	+	.	1
2L	Unnamed	Unnamed	16248330	16253090	24.609695	+	.	1
2L	Unnamed	Unnamed	16254230	16260220	36.501534	+	.	1
2L	Unnamed	Unnamed	16265220	16274510	68.009574	+	.	1
2L	Unnamed	Unnamed	16276870	16290410	96.009231	+	.	1
2L	Unnamed	Unnamed	16296670	16302640	38.962823	+	.	1
2L	Unnamed	Unnamed	16304610	16310310	23.279295	+	.	1
2L	Unnamed	Unnamed	16313050	16316120	20.850613	+	.	1
2L	Unnamed	Unnamed	16348140	16354880	47.581018	+	.	1
2L	Unnamed	Unnamed	16419840	16425840	55.205058	+	.	1
2L	Unnamed	Unnamed	16435180	16442420	30.549037	+	.	1
2L	Unnamed	Unnamed	16466080	16469140	21.166136	+	.	1
2L	Unnamed	Unnamed	16482920	16489380	73.996152	+	.	1
2L	Unnamed	Unnamed	16489980	16492980	19.333451	+	.	1
2L	Unnamed	Unnamed	16494950	16500490	35.110686	+	.	1
2L	Unnamed	Unnamed	16502740	16510450	42.262608	+	.	1
2L	Unnamed	Unnamed	16517310	16541850	66.188297	+	.	1
2L	Unnamed	Unnamed	16594990	16607370	37.889028	+	.	1
2L	Unnamed	Unnamed	16610160	16622270	42.516571	+	.	1
2L	Unnamed	Unnamed	16636830	16646720	35.041187	+	.	1
2L	Unnamed	Unnamed	16667890	16679180	49.756993	+	.	1
2L	Unnamed	Unnamed	16701750	16706880	25.745620	+	.	1
2L	Unnamed	Unnamed	16713610	16721850	46.033532	+	.	1
2L	Unnamed	Unnamed	16723070	16728810	38.913476	+	.	1
2L	Unnamed	Unnamed	16766830	16776400	64.069584	+	.	1
2L	Unnamed	Unnamed	16781090	16790450	30.176226	+	.	1
2L	Unnamed	Unnamed	16874850	16878490	22.548644	+	.	1
2L	Unnamed	Unnamed	16885990	16891730	26.530019	+	.	1
2L	Unnamed	Unnamed	16966010	16975980	40.995842	+	.	1
2L	Unnamed	Unnamed	17105880	17112890	24.097168	+	.	1
2L	Unnamed	Unnamed	17244890	17248120	21.092963	+	.	1
2L	Unnamed	Unnamed	17266770	17273140	26.879208	+	.	1
2L	Unnamed	Unnamed	17294710	17298300	25.493006	+	.	1
2L	Unnamed	Unnamed	17363170	17372020	30.509093	+	.	1
2L	Unnamed	Unnamed	17381060	17387870	38.858906	+	.	1
2L	Unnamed	Unnamed	17418930	17434640	49.402338	+	.	1
2L	Unnamed	Unnamed	17444360	17452610	39.955086	+	.	1
2L	Unnamed	Unnamed	17466480	17475650	55.727092	+	.	1
2L	Unnamed	Unnamed	17775070	17779470	27.338393	+	.	1
2L	Unnamed	Unnamed	17841700	17845930	25.278035	+	.	1
2L	Unnamed	Unnamed	17969120	17977150	37.099410	+	.	1
2L	Unnamed	Unnamed	18148620	18154570	39.885656	+	.	1
2L	Unnamed	Unnamed	18383150	18394430	58.974069	+	.	1
2L	Unnamed	Unnamed	18442270	18446450	22.573580	+	.	1
2L	Unnamed	Unnamed	18453080	18460030	55.714615	+	.	1
2L	Unnamed	Unnamed	18498890	18502110	22.132705	+	.	1
2L	Unnamed	Unnamed	18561610	18566160	28.235346	+	.	1
2L	Unnamed	Unnamed	18602930	18607570	20.054483	+	.	1
2L	Unnamed	Unnamed	18623270	18632300	52.016153	+	.	1
2L	Unnamed	Unnamed	18735520	18738520	19.285791	+	.	1
2L	Unnamed	Unnamed	18750570	18754900	29.349955	+	.	1
2L	Unnamed	Unnamed	18768860	18786920	90.721990	+	.	1
2L	Unnamed	Unnamed	18790360	18804860	73.635206	+	.	1
2L	Unnamed	Unnamed	18805360	18809060	27.755197	+	.	1
2L	Unnamed	Unnamed	18836440	18842090	26.455553	+	.	1
2L	Unnamed	Unnamed	18842120	18855980	78.350694	+	.	1
2L	Unnamed	Unnamed	18863650	18872210	70.892554	+	.	1
2L	Unnamed	Unnamed	18880080	18890070	37.954737	+	.	1
2L	Unnamed	Unnamed	18894010	18897210	21.428194	+	.	1
2L	Unnamed	Unnamed	18900380	18906370	51.301388	+	.	1
2L	Unnamed	Unnamed	18913870	18926070	52.104350	+	.	1
2L	Unnamed	Unnamed	18932460	18938270	23.333865	+	.	1
2L	Unnamed	Unnamed	18965550	18971450	33.655860	+	.	1
2L	Unnamed	Unnamed	19013850	19016920	21.284532	+	.	1
2L	Unnamed	Unnamed	19019600	19030100	35.279564	+	.	1
2L	Unnamed	Unnamed	19079680	19086910	52.749207	+	.	1
2L	Unnamed	Unnamed	19105190	19111000	29.122410	+	.	1
2L	Unnamed	Unnamed	19132320	19140780	33.664011	+	.	1
2L	Unnamed	Unnamed	19142250	19149220	64.011526	+	.	1
2L	Unnamed	Unnamed	19150680	19162540	53.720410	+	.	1
2L	Unnamed	Unnamed	19170690	19181860	41.325231	+	.	1
2L	Unnamed	Unnamed	19321940	19327760	28.469187	+	.	1
2L	Unnamed	Unnamed	19359420	19365950	51.879748	+	.	1
2L	Unnamed	Unnamed	19395110	19401090	41.034737	+	.	1
2L	Unnamed	Unnamed	19460170	19469990	38.869568	+	.	1
2L	Unnamed	Unnamed	19471060	19482850	46.303694	+	.	1
2L	Unnamed	Unnamed	19546540	19552510	28.797676	+	.	1
2L	Unnamed	Unnamed	19569020	19579880	81.624181	+	.	1
2L	Unnamed	Unnamed	19584490	19590470	35.518269	+	.	1
2L	Unnamed	Unnamed	19680460	19686210	32.035835	+	.	1
2L	Unnamed	Unnamed	19710380	19725250	33.309545	+	.	1
2L	Unnamed	Unnamed	19753770	19757890	23.334873	+	.	1
2L	Unnamed	Unnamed	19773870	19779290	29.408712	+	.	1
2L	Unnamed	Unnamed	19788310	19799610	51.769220	+	.	1
2L	Unnamed	Unnamed	20047270	20060570	55.690502	+	.	1
2L	Unnamed	Unnamed	20081400	20087460	54.767252	+	.	1
2L	Unnamed	Unnamed	20094940	20100900	36.180544	+	.	1
2L	Unnamed	Unnamed	20224590	20231360	68.700118	+	.	1
2L	Unnamed	Unnamed	20233210	20240100	55.814704	+	.	1
2L	Unnamed	Unnamed	20384600	20388340	20.643794	+	.	1
2L	Unnamed	Unnamed	20416730	20419880	20.643794	+	.	1
2L	Unnamed	Unnamed	20423520	20434900	41.249748	+	.	1
2L	Unnamed	Unnamed	20443810	20450110	36.215254	+	.	1
2L	Unnamed	Unnamed	20466120	20472110	49.300930	+	.	1
2L	Unnamed	Unnamed	20474430	20482730	75.709432	+	.	1
2L	Unnamed	Unnamed	20485030	20488040	20.512261	+	.	1
2L	Unnamed	Unnamed	20522880	20532930	32.373367	+	.	1
2L	Unnamed	Unnamed	20543430	20554380	80.572872	+	.	1
2L	Unnamed	Unnamed	20683180	20686350	19.540270	+	.	1
2L	Unnamed	Unnamed	20703090	20709080	65.801703	+	.	1
2L	Unnamed	Unnamed	20711710	20721870	40.959213	+	.	1
2L	Unnamed	Unnamed	20755560	20761320	40.063007	+	.	1
2L	Unnamed	Unnamed	20774100	20780030	48.720729	+	.	1
2L	Unnamed	Unnamed	20800930	20811770	39.715913	+	.	1
2L	Unnamed	Unnamed	20818970	20824770	32.525706	+	.	1
2L	Unnamed	Unnamed	20863900	20868100	29.177648	+	.	1
2L	Unnamed	Unnamed	20870510	20873750	21.688959	+	.	1
2L	Unnamed	Unnamed	20915320	20920210	29.666522	+	.	1
2L	Unnamed	Unnamed	20937550	20955250	53.400016	+	.	1
2L	Unnamed	Unnamed	20965450	20973960	51.784369	+	.	1
2L	Unnamed	Unnamed	21034630	21037660	19.305019	+	.	1
2L	Unnamed	Unnamed	21048580	21054280	32.663758	+	.	1
2L	Unnamed	Unnamed	21119190	21125180	47.936072	+	.	1
2L	Unnamed	Unnamed	21128510	21136980	26.556431	+	.	1
2L	Unnamed	Unnamed	21178560	21181670	20.306145	+	.	1
2L	Unnamed	Unnamed	21217110	21223560	39.591078	+	.	1
2L	Unnamed	Unnamed	21234560	21240800	55.031917	+	.	1
2L	Unnamed	Unnamed	21250700	21253840	25.698634	+	.	1
2L	Unnamed	Unnamed	21256370	21266670	38.786553	+	.	1
2L	Unnamed	Unnamed	21300620	21312400	41.099640	+	.	1
2L	Unnamed	Unnamed	21314430	21318460	20.305442	+	.	1
2L	Unnamed	Unnamed	21322110	21326000	21.369834	+	.	1
2L	Unnamed	Unnamed	21569450	21575720	43.557968	+	.	1
2L	Unnamed	Unnamed	21627450	21632290	35.000913	+	.	1
2L	Unnamed	Unnamed	21633710	21638510	21.895778	+	.	1
2L	Unnamed	Unnamed	21652920	21658450	24.946438	+	.	1
2L	Unnamed	Unnamed	21716290	21721140	22.579145	+	.	1
2L	Unnamed	Unnamed	21751700	21758590	33.700834	+	.	1
2L	Unnamed	Unnamed	21773260	21779240	39.808694	+	.	1
2L	Unnamed	Unnamed	21786710	21790540	28.117673	+	.	1
2L	Unnamed	Unnamed	21793240	21796430	21.699067	+	.	1
2L	Unnamed	Unnamed	21825310	21831680	56.273381	+	.	1
2L	Unnamed	Unnamed	21848880	21853820	26.064168	+	.	1
2L	Unnamed	Unnamed	21857850	21863800	30.912943	+	.	1
2L	Unnamed	Unnamed	21868690	21874630	28.223716	+	.	1
2L	Unnamed	Unnamed	21892110	21896180	22.406847	+	.	1
2L	Unnamed	Unnamed	21896500	21902490	43.336221	+	.	1
2L	Unnamed	Unnamed	21912810	21916610	22.433414	+	.	1
2L	Unnamed	Unnamed	22010220	22015330	30.135398	+	.	1
2L	Unnamed	Unnamed	22015840	22027670	74.555193	+	.	1
2L	Unnamed	Unnamed	22030290	22033290	19.240817	+	.	1
2L	Unnamed	Unnamed	22075670	22081650	46.703072	+	.	1
2L	Unnamed	Unnamed	22132560	22139980	29.328170	+	.	1
2L	Unnamed	Unnamed	22148440	22153380	21.376121	+	.	1
2L	Unnamed	Unnamed	22163080	22167250	25.992999	+	.	1
2L	Unnamed	Unnamed	22167970	22171750	23.110119	+	.	1
2L	Unnamed	Unnamed	22249660	22252860	20.681437	+	.	1
2L	Unnamed	Unnamed	22258380	22264140	24.673366	+	.	1
2L	Unnamed	Unnamed	22265440	22270430	27.608850	+	.	1
2R	Unnamed	Unnamed	4517090	4520360	19.369229	+	.	1
2R	Unnamed	Unnamed	4545080	4554320	28.069326	+	.	1
2R	Unnamed	Unnamed	4591400	4597150	27.929839	+	.	1
2R	Unnamed	Unnamed	4614590	4619230	24.057416	+	.	1
2R	Unnamed	Unnamed	4828520	4832030	21.933421	+	.	1
2R	Unnamed	Unnamed	4871670	4877580	31.044009	+	.	1
2R	Unnamed	Unnamed	5086600	5092580	29.865676	+	.	1
2R	Unnamed	Unnamed	5119190	5128960	36.990210	+	.	1
2R	Unnamed	Unnamed	5139030	5144750	32.624924	+	.	1
2R	Unnamed	Unnamed	5249290	5253400	21.688959	+	.	1
2R	Unnamed	Unnamed	5290580	5294590	30.076737	+	.	1
2R	Unnamed	Unnamed	5294780	5297860	19.914152	+	.	1
2R	Unnamed	Unnamed	5349690	5352950	24.188949	+	.	1
2R	Unnamed	Unnamed	5669690	5672990	23.110119	+	.	1
2R	Unnamed	Unnamed	5683480	5686560	19.573936	+	.	1
2R	Unnamed	Unnamed	5723980	5732190	22.426519	+	.	1
2R	Unnamed	Unnamed	5738020	5742860	24.359990	+	.	1
2R	Unnamed	Unnamed	5751480	5755750	19.918378	+	.	1
2R	Unnamed	Unnamed	5770210	5776190	45.855594	+	.	1
2R	Unnamed	Unnamed	5800560	5807450	39.736775	+	.	1
2R	Unnamed	Unnamed	5808240	5813990	31.669483	+	.	1
2R	Unnamed	Unnamed	5979290	5985090	26.213204	+	.	1
2R	Unnamed	Unnamed	5990050	5998080	21.643164	+	.	1
2R	Unnamed	Unnamed	6009300	6012720	22.307304	+	.	1
2R	Unnamed	Unnamed	6032670	6038490	31.772102	+	.	1
2R	Unnamed	Unnamed	6085110	6093400	35.046708	+	.	1
2R	Unnamed	Unnamed	6100060	6106990	39.171746	+	.	1
2R	Unnamed	Unnamed	6112670	6123580	36.537500	+	.	1
2R	Unnamed	Unnamed	6129110	6136080	52.604225	+	.	1
2R	Unnamed	Unnamed	6138740	6145860	25.566179	+	.	1
2R	Unnamed	Unnamed	6153710	6159410	25.354696	+	.	1
2R	Unnamed	Unnamed	6214400	6224320	25.162805	+	.	1
2R	Unnamed	Unnamed	6233190	6239130	34.998880	+	.	1
2R	Unnamed	Unnamed	6349830	6364350	33.770269	+	.	1
2R	Unnamed	Unnamed	6392010	6399810	46.984929	+	.	1
2R	Unnamed	Unnamed	6401390	6413220	45.079070	+	.	1
2R	Unnamed	Unnamed	6414700	6418520	22.064954	+	.	1
2R	Unnamed	Unnamed	6498000	6508120	35.640607	+	.	1
2R	Unnamed	Unnamed	6541460	6544640	29.190639	+	.	1
2R	Unnamed	Unnamed	6563370	6572820	37.961392	+	.	1
2R	Unnamed	Unnamed	6593270	6598150	27.979945	+	.	1
2R	Unnamed	Unnamed	6602850	6615010	64.460864	+	.	1
2R	Unnamed	Unnamed	6623570	6639280	59.656807	+	.	1
2R	Unnamed	Unnamed	6652650	6655690	21.858135	+	.	1
2R	Unnamed	Unnamed	6696870	6701920	23.314825	+	.	1
2R	Unnamed	Unnamed	6709030	6713300	22.064954	+	.	1
2R	Unnamed	Unnamed	6746510	6752450	30.712979	+	.	1
2R	Unnamed	Unnamed	6803520	6808630	23.779912	+	.	1
2R	Unnamed	Unnamed	6868640	6875190	65.464900	+	.	1
2R	Unnamed	Unnamed	6968310	6974120	34.798984	+	.	1
2R	Unnamed	Unnamed	6989870	6995620	24.162391	+	.	1
2R	Unnamed	Unnamed	7103380	7109210	39.759754	+	.	1
2R	Unnamed	Unnamed	7323910	7329890	49.916006	+	.	1
2R	Unnamed	Unnamed	7377900	7384950	90.243467	+	.	1
2R	Unnamed	Unnamed	7404150	7410120	39.653814	+	.	1
2R	Unnamed	Unnamed	7415790	7421980	45.916611	+	.	1
2R	Unnamed	Unnamed	7470920	7483420	37.636812	+	.	1
2R	Unnamed	Unnamed	7485270	7491750	59.604111	+	.	1
2R	Unnamed	Unnamed	7497780	7503630	23.779288	+	.	1
2R	Unnamed	Unnamed	7528030	7533950	33.595649	+	.	1
2R	Unnamed	Unnamed	7584630	7589510	22.957082	+	.	1
2R	Unnamed	Unnamed	7623900	7629680	31.600240	+	.	1
2R	Unnamed	Unnamed	7629700	7638470	39.436896	+	.	1
2R	Unnamed	Unnamed	7689850	7696070	67.218441	+	.	1
2R	Unnamed	Unnamed	7721240	7726010	26.232074	+	.	1
2R	Unnamed	Unnamed	7732090	7741310	102.466840	+	.	1
2R	Unnamed	Unnamed	7741500	7748490	75.723894	+	.	1
2R	Unnamed	Unnamed	7752800	7766100	65.721000	+	.	1
2R	Unnamed	Unnamed	7767570	7779680	40.073247	+	.	1
2R	Unnamed	Unnamed	7806570	7809710	20.474462	+	.	1
2R	Unnamed	Unnamed	7876540	7896900	68.356920	+	.	1
2R	Unnamed	Unnamed	7910350	7920380	26.778656	+	.	1
2R	Unnamed	Unnamed	7981100	7986960	36.815092	+	.	1
2R	Unnamed	Unnamed	8010390	8024660	34.947874	+	.	1
2R	Unnamed	Unnamed	8029520	8032560	21.184732	+	.	1
2R	Unnamed	Unnamed	8055010	8068030	56.355353	+	.	1
2R	Unnamed	Unnamed	8080220	8086120	39.896530	+	.	1
2R	Unnamed	Unnamed	8119580	8125440	39.752566	+	.	1
2R	Unnamed	Unnamed	8131120	8134320	21.168249	+	.	1
2R	Unnamed	Unnamed	8143040	8148970	29.103816	+	.	1
2R	Unnamed	Unnamed	8234220	8244750	37.796248	+	.	1
2R	Unnamed	Unnamed	8269600	8275560	42.415162	+	.	1
2R	Unnamed	Unnamed	8319690	8330240	52.163993	+	.	1
2R	Unnamed	Unnamed	8332470	8341130	52.208903	+	.	1
2R	Unnamed	Unnamed	8342790	8352900	33.230820	+	.	1
2R	Unnamed	Unnamed	8371710	8389300	93.504666	+	.	1
2R	Unnamed	Unnamed	8391670	8397610	40.426661	+	.	1
2R	Unnamed	Unnamed	8635390	8639250	27.171554	+	.	1
2R	Unnamed	Unnamed	8644780	8658780	117.075248	+	.	1
2R	Unnamed	Unnamed	8663360	8673640	105.181520	+	.	1
2R	Unnamed	Unnamed	8675140	8685090	37.081071	+	.	1
2R	Unnamed	Unnamed	8721070	8726540	32.080733	+	.	1
2R	Unnamed	Unnamed	8764680	8773480	38.882111	+	.	1
2R	Unnamed	Unnamed	8796920	8816880	53.792793	+	.	1
2R	Unnamed	Unnamed	8826180	8832140	34.504650	+	.	1
2R	Unnamed	Unnamed	8898700	8904550	27.994861	+	.	1
2R	Unnamed	Unnamed	8982640	8988090	24.142111	+	.	1
2R	Unnamed	Unnamed	9002320	9008890	68.003298	+	.	1
2R	Unnamed	Unnamed	9013120	9016130	19.496588	+	.	1
2R	Unnamed	Unnamed	9024640	9030530	34.145063	+	.	1
2R	Unnamed	Unnamed	9053430	9062920	48.973872	+	.	1
2R	Unnamed	Unnamed	9093540	9097990	25.521374	+	.	1
2R	Unnamed	Unnamed	9118000	9121000	22.981151	+	.	1
2R	Unnamed	Unnamed	9197350	9203100	31.100879	+	.	1
2R	Unnamed	Unnamed	9206490	9212450	26.240583	+	.	1
2R	Unnamed	Unnamed	9227800	9234410	81.433374	+	.	1
2R	Unnamed	Unnamed	9250160	9253530	22.843075	+	.	1
2R	Unnamed	Unnamed	9255320	9259890	23.992029	+	.	1
2R	Unnamed	Unnamed	9281290	9287800	34.482090	+	.	1
2R	Unnamed	Unnamed	9289460	9295640	65.894819	+	.	1
2R	Unnamed	Unnamed	9305300	9323560	62.730843	+	.	1
2R	Unnamed	Unnamed	9366490	9370840	24.573143	+	.	1
2R	Unnamed	Unnamed	9373820	9386140	63.023928	+	.	1
2R	Unnamed	Unnamed	9438020	9446350	44.283253	+	.	1
2R	Unnamed	Unnamed	9447480	9453460	30.329388	+	.	1
2R	Unnamed	Unnamed	9527760	9533500	30.143550	+	.	1
2R	Unnamed	Unnamed	9534440	9543160	28.329936	+	.	1
2R	Unnamed	Unnamed	9545270	9555770	66.160771	+	.	1
2R	Unnamed	Unnamed	9563110	9569860	68.474122	+	.	1
2R	Unnamed	Unnamed	9623680	9635960	60.184045	+	.	1
2R	Unnamed	Unnamed	9690360	9696680	37.309811	+	.	1
2R	Unnamed	Unnamed	9709790	9715710	33.650628	+	.	1
2R	Unnamed	Unnamed	9914410	9920360	27.825685	+	.	1
2R	Unnamed	Unnamed	9926750	9940860	54.918988	+	.	1
2R	Unnamed	Unnamed	9945440	9961440	71.354096	+	.	1
2R	Unnamed	Unnamed	9975840	9984430	69.915305	+	.	1
2R	Unnamed	Unnamed	10022470	10033450	30.226988	+	.	1
2R	Unnamed	Unnamed	10106790	10111540	35.084351	+	.	1
2R	Unnamed	Unnamed	10121230	10127220	43.245964	+	.	1
2R	Unnamed	Unnamed	10148230	10151310	24.218441	+	.	1
2R	Unnamed	Unnamed	10234390	10241410	49.389953	+	.	1
2R	Unnamed	Unnamed	10272770	10281680	44.885582	+	.	1
2R	Unnamed	Unnamed	10300320	10303350	21.924912	+	.	1
2R	Unnamed	Unnamed	10325640	10331460	39.240689	+	.	1
2R	Unnamed	Unnamed	10423660	10433450	61.247080	+	.	1
2R	Unnamed	Unnamed	10434870	10447220	48.928912	+	.	1
2R	Unnamed	Unnamed	10475030	10480860	27.126746	+	.	1
2R	Unnamed	Unnamed	10481600	10488350	49.724539	+	.	1
2R	Unnamed	Unnamed	10491120	10501390	44.930611	+	.	1
2R	Unnamed	Unnamed	10501740	10509370	25.501157	+	.	1
2R	Unnamed	Unnamed	10511000	10526030	80.537882	+	.	1
2R	Unnamed	Unnamed	10527680	10571870	108.285557	+	.	1
2R	Unnamed	Unnamed	10580290	10587440	56.863938	+	.	1
2R	Unnamed	Unnamed	10593430	10607260	50.356257	+	.	1
2R	Unnamed	Unnamed	10615370	10621580	56.454608	+	.	1
2R	Unnamed	Unnamed	10775460	10785620	44.700011	+	.	1
2R	Unnamed	Unnamed	11069020	11076000	75.203935	+	.	1
2R	Unnamed	Unnamed	11076060	11087280	67.221232	+	.	1
2R	Unnamed	Unnamed	11089680	11098580	43.218289	+	.	1
2R	Unnamed	Unnamed	11104900	11108480	20.886144	+	.	1
2R	Unnamed	Unnamed	11162730	11187740	82.732517	+	.	1
2R	Unnamed	Unnamed	11193160	11207550	58.847750	+	.	1
2R	Unnamed	Unnamed	11225810	11235030	28.876639	+	.	1
2R	Unnamed	Unnamed	11361680	11369810	90.318396	+	.	1
2R	Unnamed	Unnamed	11432640	11437990	24.397633	+	.	1
2R	Unnamed	Unnamed	11438620	11444570	46.028668	+	.	1
2R	Unnamed	Unnamed	11444680	11453780	36.801520	+	.	1
2R	Unnamed	Unnamed	11466670	11472550	32.173991	+	.	1
2R	Unnamed	Unnamed	11472650	11480730	43.862008	+	.	1
2R	Unnamed	Unnamed	11486790	11495630	30.714432	+	.	1
2R	Unnamed	Unnamed	11506470	11510640	30.592719	+	.	1
2R	Unnamed	Unnamed	11525040	11532620	76.916944	+	.	1
2R	Unnamed	Unnamed	11539650	11547070	26.824319	+	.	1
2R	Unnamed	Unnamed	11562250	11566060	31.770172	+	.	1
2R	Unnamed	Unnamed	11573350	11577290	21.209855	+	.	1
2R	Unnamed	Unnamed	11579370	11584350	31.962796	+	.	1
2R	Unnamed	Unnamed	11591440	11600700	40.563456	+	.	1
2R	Unnamed	Unnamed	11600720	11608080	35.596622	+	.	1
2R	Unnamed	Unnamed	11613440	11620370	26.500528	+	.	1
2R	Unnamed	Unnamed	11623550	11643310	69.923743	+	.	1
2R	Unnamed	Unnamed	11643860	11651530	44.821483	+	.	1
2R	Unnamed	Unnamed	11654990	11668580	68.066429	+	.	1
2R	Unnamed	Unnamed	11677350	11683340	28.954287	+	.	1
2R	Unnamed	Unnamed	11711840	11715330	21.008036	+	.	1
2R	Unnamed	Unnamed	11787600	11793100	29.290286	+	.	1
2R	Unnamed	Unnamed	11889090	11895780	46.414673	+	.	1
2R	Unnamed	Unnamed	11952920	11960850	23.780592	+	.	1
2R	Unnamed	Unnamed	12083350	12105410	200.252083	+	.	1
2R	Unnamed	Unnamed	12110820	12121430	35.903476	+	.	1
2R	Unnamed	Unnamed	12140150	12145180	23.913754	+	.	1
2R	Unnamed	Unnamed	12148040	12153570	26.957848	+	.	1
2R	Unnamed	Unnamed	12246670	12264430	49.071704	+	.	1
2R	Unnamed	Unnamed	12409930	12415900	30.328265	+	.	1
2R	Unnamed	Unnamed	12449860	12457150	48.818701	+	.	1
2R	Unnamed	Unnamed	12504940	12509990	23.647755	+	.	1
2R	Unnamed	Unnamed	12574850	12580680	33.786572	+	.	1
2R	Unnamed	Unnamed	12583940	12595260	70.722659	+	.	1
2R	Unnamed	Unnamed	12610820	12614950	26.753141	+	.	1
2R	Unnamed	Unnamed	12676790	12679870	20.491624	+	.	1
2R	Unnamed	Unnamed	12723220	12734510	30.436740	+	.	1
2R	Unnamed	Unnamed	12763430	12768530	24.663435	+	.	1
2R	Unnamed	Unnamed	12859600	12871550	38.059592	+	.	1
2R	Unnamed	Unnamed	12884180	12887320	21.680099	+	.	1
2R	Unnamed	Unnamed	12889440	12894810	31.126617	+	.	1
2R	Unnamed	Unnamed	12900970	12910690	86.876965	+	.	1
2R	Unnamed	Unnamed	12911700	12919610	49.921396	+	.	1
2R	Unnamed	Unnamed	12945680	12948680	20.090471	+	.	1
2R	Unnamed	Unnamed	12955980	12963640	49.888141	+	.	1
2R	Unnamed	Unnamed	12976770	12987670	54.123382	+	.	1
2R	Unnamed	Unnamed	12988080	13000290	85.403701	+	.	1
2R	Unnamed	Unnamed	13002110	13009690	55.375287	+	.	1
2R	Unnamed	Unnamed	13012790	13018740	46.698340	+	.	1
2R	Unnamed	Unnamed	13023110	13041920	59.571700	+	.	1
2R	Unnamed	Unnamed	13042290	13048200	39.359080	+	.	1
2R	Unnamed	Unnamed	13049570	13058790	36.000283	+	.	1
2R	Unnamed	Unnamed	13117460	13123060	29.273880	+	.	1
2R	Unnamed	Unnamed	13174060	13181990	31.815211	+	.	1
2R	Unnamed	Unnamed	13219940	13228160	48.164324	+	.	1
2R	Unnamed	Unnamed	13301180	13353310	93.656680	+	.	1
2R	Unnamed	Unnamed	13357600	13374720	50.374813	+	.	1
2R	Unnamed	Unnamed	13479840	13486040	49.285726	+	.	1
2R	Unnamed	Unnamed	13487750	13497610	36.637044	+	.	1
2R	Unnamed	Unnamed	13499080	13509680	40.141069	+	.	1
2R	Unnamed	Unnamed	13536940	13541840	25.254254	+	.	1
2R	Unnamed	Unnamed	13565290	13568390	21.215180	+	.	1
2R	Unnamed	Unnamed	13573500	13579500	51.390002	+	.	1
2R	Unnamed	Unnamed	13589850	13596070	51.741740	+	.	1
2R	Unnamed	Unnamed	13673540	13686390	34.450712	+	.	1
2R	Unnamed	Unnamed	13688770	13697260	82.993754	+	.	1
2R	Unnamed	Unnamed	13699380	13707840	49.266099	+	.	1
2R	Unnamed	Unnamed	13711300	13719480	51.373989	+	.	1
2R	Unnamed	Unnamed	13803470	13809210	44.963420	+	.	1
2R	Unnamed	Unnamed	13809910	13835260	64.378023	+	.	1
2R	Unnamed	Unnamed	13843140	13848940	25.615951	+	.	1
2R	Unnamed	Unnamed	13894810	13900790	37.929842	+	.	1
2R	Unnamed	Unnamed	13908420	13916670	41.807712	+	.	1
2R	Unnamed	Unnamed	13922210	13928590	57.050742	+	.	1
2R	Unnamed	Unnamed	13938320	13950010	51.839275	+	.	1
2R	Unnamed	Unnamed	13950720	13960640	45.240095	+	.	1
2R	Unnamed	Unnamed	13987470	13997160	58.751413	+	.	1
2R	Unnamed	Unnamed	13998070	14003760	37.468004	+	.	1
2R	Unnamed	Unnamed	14004290	14011310	34.511660	+	.	1
2R	Unnamed	Unnamed	14012270	14020130	31.412649	+	.	1
2R	Unnamed	Unnamed	14021900	14062480	86.017646	+	.	1
2R	Unnamed	Unnamed	14066790	14072260	32.250885	+	.	1
2R	Unnamed	Unnamed	14137010	14143350	37.616451	+	.	1
2R	Unnamed	Unnamed	14170900	14178590	76.217816	+	.	1
2R	Unnamed	Unnamed	14178850	14188390	44.625216	+	.	1
2R	Unnamed	Unnamed	14217910	14222400	25.556163	+	.	1
2R	Unnamed	Unnamed	14274000	14284620	93.203371	+	.	1
2R	Unnamed	Unnamed	14292720	14301940	58.467490	+	.	1
2R	Unnamed	Unnamed	14304390	14311230	61.034822	+	.	1
2R	Unnamed	Unnamed	14355770	14364810	29.722169	+	.	1
2R	Unnamed	Unnamed	14416870	14423660	55.616592	+	.	1
2R	Unnamed	Unnamed	14433290	14452550	107.154849	+	.	1
2R	Unnamed	Unnamed	14454970	14461390	53.187434	+	.	1
2R	Unnamed	Unnamed	14478530	14487970	38.664740	+	.	1
2R	Unnamed	Unnamed	14501880	14507440	27.798306	+	.	1
2R	Unnamed	Unnamed	14515780	14520380	24.192927	+	.	1
2R	Unnamed	Unnamed	14531490	14543210	35.320085	+	.	1
2R	Unnamed	Unnamed	14575870	14579990	33.044627	+	.	1
2R	Unnamed	Unnamed	14757330	14772080	76.385078	+	.	1
2R	Unnamed	Unnamed	14779880	14791020	38.875032	+	.	1
2R	Unnamed	Unnamed	14792530	14795530	19.448989	+	.	1
2R	Unnamed	Unnamed	14796540	14807560	36.955290	+	.	1
2R	Unnamed	Unnamed	14825840	14831820	37.087033	+	.	1
2R	Unnamed	Unnamed	14869260	14872300	19.636272	+	.	1
2R	Unnamed	Unnamed	14905330	14912020	78.555998	+	.	1
2R	Unnamed	Unnamed	14935840	14940320	20.026261	+	.	1
2R	Unnamed	Unnamed	14941190	14947970	41.630738	+	.	1
2R	Unnamed	Unnamed	14951440	14971610	94.610188	+	.	1
2R	Unnamed	Unnamed	14992940	15004200	54.878770	+	.	1
2R	Unnamed	Unnamed	15132800	15141070	48.116343	+	.	1
2R	Unnamed	Unnamed	15141470	15147250	30.264631	+	.	1
2R	Unnamed	Unnamed	15213390	15218280	25.776696	+	.	1
2R	Unnamed	Unnamed	15284960	15290670	28.499268	+	.	1
2R	Unnamed	Unnamed	15306170	15311880	26.715498	+	.	1
2R	Unnamed	Unnamed	15322570	15325660	21.795890	+	.	1
2R	Unnamed	Unnamed	15326480	15334530	69.154459	+	.	1
2R	Unnamed	Unnamed	15334550	15342510	27.706717	+	.	1
2R	Unnamed	Unnamed	15346660	15353740	70.192329	+	.	1
2R	Unnamed	Unnamed	15528700	15534620	36.457604	+	.	1
2R	Unnamed	Unnamed	15605700	15616820	47.392580	+	.	1
2R	Unnamed	Unnamed	15617600	15626180	70.357926	+	.	1
2R	Unnamed	Unnamed	15645880	15664690	103.365722	+	.	1
2R	Unnamed	Unnamed	15672890	15679280	65.740846	+	.	1
2R	Unnamed	Unnamed	15717330	15744250	54.748002	+	.	1
2R	Unnamed	Unnamed	15748350	15753880	37.379879	+	.	1
2R	Unnamed	Unnamed	15767280	15777750	40.408104	+	.	1
2R	Unnamed	Unnamed	15781800	15791590	39.501509	+	.	1
2R	Unnamed	Unnamed	15801680	15804690	19.459610	+	.	1
2R	Unnamed	Unnamed	15813820	15819850	34.951710	+	.	1
2R	Unnamed	Unnamed	15823240	15827630	27.066658	+	.	1
2R	Unnamed	Unnamed	15832480	15840920	30.251302	+	.	1
2R	Unnamed	Unnamed	15846140	15852040	41.960727	+	.	1
2R	Unnamed	Unnamed	15909120	15915050	27.475204	+	.	1
2R	Unnamed	Unnamed	15915520	15924460	35.992132	+	.	1
2R	Unnamed	Unnamed	15927230	15934490	62.278455	+	.	1
2R	Unnamed	Unnamed	15998050	16004030	40.990856	+	.	1
2R	Unnamed	Unnamed	16028380	16042770	74.851212	+	.	1
2R	Unnamed	Unnamed	16043560	16049520	43.180310	+	.	1
2R	Unnamed	Unnamed	16050540	16058190	84.670826	+	.	1
2R	Unnamed	Unnamed	16083960	16090850	36.421029	+	.	1
2R	Unnamed	Unnamed	16093650	16099590	37.906143	+	.	1
2R	Unnamed	Unnamed	16100070	16109080	82.617641	+	.	1
2R	Unnamed	Unnamed	16127250	16136840	48.970040	+	.	1
2R	Unnamed	Unnamed	16147620	16153470	39.723377	+	.	1
2R	Unnamed	Unnamed	16157060	16163040	40.857647	+	.	1
2R	Unnamed	Unnamed	16176500	16183220	72.423590	+	.	1
2R	Unnamed	Unnamed	16207220	16213400	37.323366	+	.	1
2R	Unnamed	Unnamed	16218310	16224270	33.912928	+	.	1
2R	Unnamed	Unnamed	16324690	16335040	67.573145	+	.	1
2R	Unnamed	Unnamed	16336030	16342010	39.398767	+	.	1
2R	Unnamed	Unnamed	16363600	16371760	60.462812	+	.	1
2R	Unnamed	Unnamed	16374120	16407850	81.077292	+	.	1
2R	Unnamed	Unnamed	16430660	16433980	27.835949	+	.	1
2R	Unnamed	Unnamed	16467350	16486660	56.499980	+	.	1
2R	Unnamed	Unnamed	16493360	16509890	71.357517	+	.	1
2R	Unnamed	Unnamed	16510500	16519030	62.672618	+	.	1
2R	Unnamed	Unnamed	16531040	16542400	66.213318	+	.	1
2R	Unnamed	Unnamed	16576770	16586550	53.928127	+	.	1
2R	Unnamed	Unnamed	16591400	16597860	40.155632	+	.	1
2R	Unnamed	Unnamed	16608600	16615040	43.196403	+	.	1
2R	Unnamed	Unnamed	16633250	16646740	47.713750	+	.	1
2R	Unnamed	Unnamed	16672480	16685610	45.404958	+	.	1
2R	Unnamed	Unnamed	16781490	16784530	19.360619	+	.	1
2R	Unnamed	Unnamed	16797900	16801160	20.501188	+	.	1
2R	Unnamed	Unnamed	16828080	16836880	52.700346	+	.	1
2R	Unnamed	Unnamed	16853620	16863210	48.416097	+	.	1
2R	Unnamed	Unnamed	16921990	16942850	56.736478	+	.	1
2R	Unnamed	Unnamed	17012840	17018400	26.715498	+	.	1
2R	Unnamed	Unnamed	17024720	17031310	47.218898	+	.	1
2R	Unnamed	Unnamed	17256770	17269460	53.546121	+	.	1
2R	Unnamed	Unnamed	17272310	17284300	56.322374	+	.	1
2R	Unnamed	Unnamed	17337100	17383830	87.767872	+	.	1
2R	Unnamed	Unnamed	17418650	17425060	42.736275	+	.	1
2R	Unnamed	Unnamed	17433570	17447300	42.553278	+	.	1
2R	Unnamed	Unnamed	17449640	17455220	29.144180	+	.	1
2R	Unnamed	Unnamed	17455390	17465240	59.027428	+	.	1
2R	Unnamed	Unnamed	17467170	17473120	25.779285	+	.	1
2R	Unnamed	Unnamed	17473360	17479360	62.629174	+	.	1
2R	Unnamed	Unnamed	17532090	17538000	43.846561	+	.	1
2R	Unnamed	Unnamed	17546080	17550140	22.669502	+	.	1
2R	Unnamed	Unnamed	17568300	17571320	19.519989	+	.	1
2R	Unnamed	Unnamed	17590240	17596160	41.493698	+	.	1
2R	Unnamed	Unnamed	17677230	17686040	31.394334	+	.	1
2R	Unnamed	Unnamed	17697800	17704280	29.144180	+	.	1
2R	Unnamed	Unnamed	17713370	17722240	74.268556	+	.	1
2R	Unnamed	Unnamed	17791270	17797260	51.326981	+	.	1
2R	Unnamed	Unnamed	17797470	17810470	81.581160	+	.	1
2R	Unnamed	Unnamed	17811230	17816940	27.036474	+	.	1
2R	Unnamed	Unnamed	17817970	17826270	54.890317	+	.	1
2R	Unnamed	Unnamed	17833330	17844510	45.219566	+	.	1
2R	Unnamed	Unnamed	17848640	17858640	27.367852	+	.	1
2R	Unnamed	Unnamed	17867770	17877070	44.457808	+	.	1
2R	Unnamed	Unnamed	18082320	18086670	23.314825	+	.	1
2R	Unnamed	Unnamed	18131270	18137190	32.645897	+	.	1
2R	Unnamed	Unnamed	18138780	18149270	42.057495	+	.	1
2R	Unnamed	Unnamed	18154120	18159950	25.658828	+	.	1
2R	Unnamed	Unnamed	18168590	18174100	25.641108	+	.	1
2R	Unnamed	Unnamed	18226890	18239440	61.718145	+	.	1
2R	Unnamed	Unnamed	18254860	18258980	21.883393	+	.	1
2R	Unnamed	Unnamed	18276450	18281500	31.854967	+	.	1
2R	Unnamed	Unnamed	18287780	18291450	24.036926	+	.	1
2R	Unnamed	Unnamed	18296250	18299700	23.779288	+	.	1
2R	Unnamed	Unnamed	18306410	18330450	48.528223	+	.	1
2R	Unnamed	Unnamed	18330780	18339210	38.504251	+	.	1
2R	Unnamed	Unnamed	18345360	18352260	38.182202	+	.	1
2R	Unnamed	Unnamed	18352870	18359530	80.347025	+	.	1
2R	Unnamed	Unnamed	18372570	18380560	70.930196	+	.	1
2R	Unnamed	Unnamed	18388450	18393980	29.853096	+	.	1
2R	Unnamed	Unnamed	18409650	18416480	43.310220	+	.	1
2R	Unnamed	Unnamed	18537360	18543340	34.627851	+	.	1
2R	Unnamed	Unnamed	18580410	18586370	29.813750	+	.	1
2R	Unnamed	Unnamed	18608880	18614690	29.409625	+	.	1
2R	Unnamed	Unnamed	18636110	18642350	42.016561	+	.	1
2R	Unnamed	Unnamed	18647740	18657170	42.973057	+	.	1
2R	Unnamed	Unnamed	18686040	18692270	63.819339	+	.	1
2R	Unnamed	Unnamed	18796530	18809230	83.004858	+	.	1
2R	Unnamed	Unnamed	18920520	18928980	42.493777	+	.	1
2R	Unnamed	Unnamed	18963720	18970220	41.242275	+	.	1
2R	Unnamed	Unnamed	19050590	19089660	66.794666	+	.	1
2R	Unnamed	Unnamed	19139070	19147110	92.859994	+	.	1
2R	Unnamed	Unnamed	19161450	19167550	45.351356	+	.	1
2R	Unnamed	Unnamed	19226830	19238260	48.442633	+	.	1
2R	Unnamed	Unnamed	19248500	19257060	34.072899	+	.	1
2R	Unnamed	Unnamed	19260970	19278710	38.732117	+	.	1
2R	Unnamed	Unnamed	19290250	19301050	57.004399	+	.	1
2R	Unnamed	Unnamed	19309580	19313600	21.873197	+	.	1
2R	Unnamed	Unnamed	19322700	19328470	21.759687	+	.	1
2R	Unnamed	Unnamed	19394910	19400520	39.904071	+	.	1
2R	Unnamed	Unnamed	19421350	19427330	49.383956	+	.	1
2R	Unnamed	Unnamed	19446090	19459900	33.346034	+	.	1
2R	Unnamed	Unnamed	19460120	19471500	86.890923	+	.	1
2R	Unnamed	Unnamed	19536380	19542150	34.355778	+	.	1
2R	Unnamed	Unnamed	19770680	19776640	27.439237	+	.	1
2R	Unnamed	Unnamed	19830000	19835590	24.700455	+	.	1
2R	Unnamed	Unnamed	19850910	19856830	32.474364	+	.	1
2R	Unnamed	Unnamed	19858250	19861260	21.858135	+	.	1
2R	Unnamed	Unnamed	20101310	20119320	54.395168	+	.	1
2R	Unnamed	Unnamed	20159670	20165400	24.279485	+	.	1
2R	Unnamed	Unnamed	20565700	20571440	22.247935	+	.	1
2R	Unnamed	Unnamed	20581780	20599690	46.694826	+	.	1
2R	Unnamed	Unnamed	20599890	20605820	35.485860	+	.	1
2R	Unnamed	Unnamed	20614850	20620820	33.634759	+	.	1
2R	Unnamed	Unnamed	20751840	20759210	68.546332	+	.	1
2R	Unnamed	Unnamed	20768360	20774340	40.740374	+	.	1
2R	Unnamed	Unnamed	20811790	20823030	45.245608	+	.	1
2R	Unnamed	Unnamed	20825950	20845810	70.518419	+	.	1
2R	Unnamed	Unnamed	20874220	20922940	146.973235	+	.	1
2R	Unnamed	Unnamed	20930170	20939900	88.413311	+	.	1
2R	Unnamed	Unnamed	20940780	20955960	35.450082	+	.	1
2R	Unnamed	Unnamed	20956560	20969550	84.698238	+	.	1
2R	Unnamed	Unnamed	20993840	21001070	55.133548	+	.	1
2R	Unnamed	Unnamed	21053980	21059810	28.590149	+	.	1
2R	Unnamed	Unnamed	21073090	21079120	39.884557	+	.	1
2R	Unnamed	Unnamed	21098750	21104730	40.989932	+	.	1
2R	Unnamed	Unnamed	21125200	21131060	35.011009	+	.	1
2R	Unnamed	Unnamed	21140190	21144710	26.429230	+	.	1
2R	Unnamed	Unnamed	21157070	21163140	52.767467	+	.	1
2R	Unnamed	Unnamed	21172260	21184090	29.546496	+	.	1
2R	Unnamed	Unnamed	21198310	21212840	71.500721	+	.	1
2R	Unnamed	Unnamed	21278020	21283140	25.286187	+	.	1
2R	Unnamed	Unnamed	21352160	21357010	29.919555	+	.	1
2R	Unnamed	Unnamed	21360090	21366070	52.999211	+	.	1
2R	Unnamed	Unnamed	21370080	21377890	36.158571	+	.	1
2R	Unnamed	Unnamed	21389710	21398220	78.165607	+	.	1
2R	Unnamed	Unnamed	21472190	21483640	36.903717	+	.	1
2R	Unnamed	Unnamed	21499730	21505750	74.025648	+	.	1
2R	Unnamed	Unnamed	21510890	21517400	55.908883	+	.	1
2R	Unnamed	Unnamed	21519710	21525670	29.607834	+	.	1
2R	Unnamed	Unnamed	21533040	21536380	20.796231	+	.	1
2R	Unnamed	Unnamed	21561580	21585970	86.132593	+	.	1
2R	Unnamed	Unnamed	21591100	21601280	43.852601	+	.	1
2R	Unnamed	Unnamed	21603640	21609190	34.822331	+	.	1
2R	Unnamed	Unnamed	21643560	21649550	43.675218	+	.	1
2R	Unnamed	Unnamed	21695010	21716840	42.817452	+	.	1
2R	Unnamed	Unnamed	21756300	21759700	23.427754	+	.	1
2R	Unnamed	Unnamed	21792960	21795960	20.322368	+	.	1
2R	Unnamed	Unnamed	21829370	21833300	20.681437	+	.	1
2R	Unnamed	Unnamed	21890480	21902970	39.257693	+	.	1
2R	Unnamed	Unnamed	22043140	22057190	93.129040	+	.	1
2R	Unnamed	Unnamed	22073330	22083420	31.507130	+	.	1
2R	Unnamed	Unnamed	22105250	22111360	48.104560	+	.	1
2R	Unnamed	Unnamed	22117240	22125130	60.554662	+	.	1
2R	Unnamed	Unnamed	22210130	22216070	37.785210	+	.	1
2R	Unnamed	Unnamed	22239240	22246170	65.178712	+	.	1
2R	Unnamed	Unnamed	22251810	22259440	25.819426	+	.	1
2R	Unnamed	Unnamed	22262180	22274440	127.992019	+	.	1
2R	Unnamed	Unnamed	22276350	22282320	32.626801	+	.	1
2R	Unnamed	Unnamed	22285470	22288500	20.485694	+	.	1
2R	Unnamed	Unnamed	22315260	22321180	37.281759	+	.	1
2R	Unnamed	Unnamed	22350400	22357510	53.575192	+	.	1
2R	Unnamed	Unnamed	22401120	22404160	20.215150	+	.	1
2R	Unnamed	Unnamed	22499150	22524330	69.877138	+	.	1
2R	Unnamed	Unnamed	22530400	22536080	41.928991	+	.	1
2R	Unnamed	Unnamed	22542140	22549430	57.539294	+	.	1
2R	Unnamed	Unnamed	22556310	22564820	64.975287	+	.	1
2R	Unnamed	Unnamed	22614630	22630650	47.854058	+	.	1
2R	Unnamed	Unnamed	22646090	22649100	21.455572	+	.	1
2R	Unnamed	Unnamed	22674010	22689800	73.957808	+	.	1
2R	Unnamed	Unnamed	22697260	22703220	33.825036	+	.	1
2R	Unnamed	Unnamed	22739720	22746890	74.891231	+	.	1
2R	Unnamed	Unnamed	22857370	22863530	71.677720	+	.	1
2R	Unnamed	Unnamed	22863910	22874120	47.217770	+	.	1
2R	Unnamed	Unnamed	22931310	22937260	43.957967	+	.	1
2R	Unnamed	Unnamed	22985390	23005770	68.340040	+	.	1
2R	Unnamed	Unnamed	23037610	23046210	59.283555	+	.	1
2R	Unnamed	Unnamed	23064750	23070300	21.545297	+	.	1
2R	Unnamed	Unnamed	23096780	23102760	39.444959	+	.	1
2R	Unnamed	Unnamed	23107540	23125480	37.691172	+	.	1
2R	Unnamed	Unnamed	23192860	23195890	30.939034	+	.	1
2R	Unnamed	Unnamed	23211410	23216000	24.874214	+	.	1
2R	Unnamed	Unnamed	23234730	23240820	44.042845	+	.	1
2R	Unnamed	Unnamed	23349720	23355260	28.346497	+	.	1
2R	Unnamed	Unnamed	23514200	23522910	42.076785	+	.	1
2R	Unnamed	Unnamed	23548920	23554340	21.874220	+	.	1
2R	Unnamed	Unnamed	23562940	23568610	32.883383	+	.	1
2R	Unnamed	Unnamed	23570350	23576370	57.571504	+	.	1
2R	Unnamed	Unnamed	23577750	23586010	43.309809	+	.	1
2R	Unnamed	Unnamed	23586800	23594140	36.862898	+	.	1
2R	Unnamed	Unnamed	23595960	23601910	39.922254	+	.	1
2R	Unnamed	Unnamed	23606700	23612640	35.772140	+	.	1
2R	Unnamed	Unnamed	23618770	23627600	35.780718	+	.	1
2R	Unnamed	Unnamed	23629750	23641010	42.771905	+	.	1
2R	Unnamed	Unnamed	23643860	23646870	21.756093	+	.	1
2R	Unnamed	Unnamed	23651160	23678050	82.007439	+	.	1
2R	Unnamed	Unnamed	23743650	23749410	28.196383	+	.	1
2R	Unnamed	Unnamed	23751820	23763360	66.313030	+	.	1
2R	Unnamed	Unnamed	23793510	23799490	57.174449	+	.	1
2R	Unnamed	Unnamed	23859440	23867740	52.521397	+	.	1
2R	Unnamed	Unnamed	23868470	23876930	50.366467	+	.	1
2R	Unnamed	Unnamed	23907240	23913230	57.137640	+	.	1
2R	Unnamed	Unnamed	23975960	23985060	56.183403	+	.	1
2R	Unnamed	Unnamed	24044090	24048970	22.064954	+	.	1
2R	Unnamed	Unnamed	24055380	24061090	25.779285	+	.	1
2R	Unnamed	Unnamed	24162240	24165640	24.141665	+	.	1
2R	Unnamed	Unnamed	24226920	24238180	55.052864	+	.	1
2R	Unnamed	Unnamed	24263130	24306430	78.170770	+	.	1
2R	Unnamed	Unnamed	24326950	24337280	60.207416	+	.	1
2R	Unnamed	Unnamed	24385090	24393710	81.182062	+	.	1
2R	Unnamed	Unnamed	24520200	24524880	25.574331	+	.	1
2R	Unnamed	Unnamed	24536060	24543340	88.897941	+	.	1
2R	Unnamed	Unnamed	24623940	24631190	41.237427	+	.	1
2R	Unnamed	Unnamed	24703920	24723930	61.634682	+	.	1
2R	Unnamed	Unnamed	24724760	24730550	31.926963	+	.	1
2R	Unnamed	Unnamed	24735430	24748980	80.030859	+	.	1
2R	Unnamed	Unnamed	24765290	24771060	33.444799	+	.	1
2R	Unnamed	Unnamed	24790700	24795800	23.287315	+	.	1
2R	Unnamed	Unnamed	24806750	24823450	58.269400	+	.	1
2R	Unnamed	Unnamed	24826710	24831640	20.395466	+	.	1
2R	Unnamed	Unnamed	24832460	24837570	23.493221	+	.	1
2R	Unnamed	Unnamed	24841980	24847990	43.388159	+	.	1
2R	Unnamed	Unnamed	24852690	24858460	27.311451	+	.	1
2R	Unnamed	Unnamed	24874510	24877520	20.985687	+	.	1
2R	Unnamed	Unnamed	24879250	24882310	20.428823	+	.	1
2R	Unnamed	Unnamed	24889140	24898240	67.882897	+	.	1
2R	Unnamed	Unnamed	24928530	24934290	28.714238	+	.	1
2R	Unnamed	Unnamed	24966480	24969640	20.614105	+	.	1
2R	Unnamed	Unnamed	25072670	25075720	22.820628	+	.	1
2R	Unnamed	Unnamed	25095550	25103180	64.108971	+	.	1
2R	Unnamed	Unnamed	25111450	25118640	56.667558	+	.	1
2R	Unnamed	Unnamed	25130430	25134250	20.024969	+	.	1
2R	Unnamed	Unnamed	25180290	25185890	26.790784	+	.	1
2R	Unnamed	Unnamed	25186890	25191690	30.431694	+	.	1
2R	Unnamed	Unnamed	25193740	25197120	22.102597	+	.	1
2R	Unnamed	Unnamed	25199680	25203710	20.754611	+	.	1
2R	Unnamed	Unnamed	25211850	25216580	32.655669	+	.	1
2R	Unnamed	Unnamed	25226600	25237270	32.824845	+	.	1
2R	Unnamed	Unnamed	25249750	25263240	31.961558	+	.	1
3L	Unnamed	Unnamed	23720	29680	34.860414	+	.	1
3L	Unnamed	Unnamed	83620	86670	26.583965	+	.	1
3L	Unnamed	Unnamed	97390	105230	32.448850	+	.	1
3L	Unnamed	Unnamed	128440	134870	76.504702	+	.	1
3L	Unnamed	Unnamed	138040	143960	27.461620	+	.	1
3L	Unnamed	Unnamed	222390	227110	21.447421	+	.	1
3L	Unnamed	Unnamed	234210	240750	36.136614	+	.	1
3L	Unnamed	Unnamed	244850	249420	23.973979	+	.	1
3L	Unnamed	Unnamed	303150	307030	23.072476	+	.	1
3L	Unnamed	Unnamed	316650	322590	38.141641	+	.	1
3L	Unnamed	Unnamed	328340	331340	19.643183	+	.	1
3L	Unnamed	Unnamed	374580	381240	72.648166	+	.	1
3L	Unnamed	Unnamed	385150	395240	39.869198	+	.	1
3L	Unnamed	Unnamed	402000	406460	27.929839	+	.	1
3L	Unnamed	Unnamed	409190	412210	25.707977	+	.	1
3L	Unnamed	Unnamed	537240	547330	103.508158	+	.	1
3L	Unnamed	Unnamed	613870	623560	39.512449	+	.	1
3L	Unnamed	Unnamed	624530	642540	71.999523	+	.	1
3L	Unnamed	Unnamed	682320	688270	37.800912	+	.	1
3L	Unnamed	Unnamed	711770	716800	21.268003	+	.	1
3L	Unnamed	Unnamed	722920	726640	22.554064	+	.	1
3L	Unnamed	Unnamed	746760	756280	50.527399	+	.	1
3L	Unnamed	Unnamed	791570	794620	26.189290	+	.	1
3L	Unnamed	Unnamed	811500	819790	37.289910	+	.	1
3L	Unnamed	Unnamed	869470	872600	22.715708	+	.	1
3L	Unnamed	Unnamed	880780	884130	21.027717	+	.	1
3L	Unnamed	Unnamed	905910	911850	27.571206	+	.	1
3L	Unnamed	Unnamed	912020	924020	79.395207	+	.	1
3L	Unnamed	Unnamed	948780	967330	62.457002	+	.	1
3L	Unnamed	Unnamed	968010	979810	96.946268	+	.	1
3L	Unnamed	Unnamed	1008280	1014260	44.879350	+	.	1
3L	Unnamed	Unnamed	1031290	1037280	46.989918	+	.	1
3L	Unnamed	Unnamed	1038890	1049470	37.083091	+	.	1
3L	Unnamed	Unnamed	1054070	1059980	29.732648	+	.	1
3L	Unnamed	Unnamed	1061840	1065090	20.671173	+	.	1
3L	Unnamed	Unnamed	1067960	1094840	38.422687	+	.	1
3L	Unnamed	Unnamed	1095920	1111910	72.315967	+	.	1
3L	Unnamed	Unnamed	1114770	1117880	21.152710	+	.	1
3L	Unnamed	Unnamed	1120930	1130390	47.604240	+	.	1
3L	Unnamed	Unnamed	1135010	1143080	87.583112	+	.	1
3L	Unnamed	Unnamed	1145030	1153760	67.916295	+	.	1
3L	Unnamed	Unnamed	1168360	1172810	22.191122	+	.	1
3L	Unnamed	Unnamed	1176500	1181190	27.998838	+	.	1
3L	Unnamed	Unnamed	1193330	1198750	24.714037	+	.	1
3L	Unnamed	Unnamed	1332580	1338390	26.390941	+	.	1
3L	Unnamed	Unnamed	1346930	1353010	50.841159	+	.	1
3L	Unnamed	Unnamed	1363260	1376190	33.647084	+	.	1
3L	Unnamed	Unnamed	1400700	1406570	38.493887	+	.	1
3L	Unnamed	Unnamed	1464670	1475780	40.912350	+	.	1
3L	Unnamed	Unnamed	1482610	1492480	71.357359	+	.	1
3L	Unnamed	Unnamed	1512370	1515440	20.671173	+	.	1
3L	Unnamed	Unnamed	1534580	1540530	36.865743	+	.	1
3L	Unnamed	Unnamed	1543430	1549650	50.179339	+	.	1
3L	Unnamed	Unnamed	1566770	1572600	35.567278	+	.	1
3L	Unnamed	Unnamed	1574320	1577320	21.858135	+	.	1
3L	Unnamed	Unnamed	1623590	1631240	62.088085	+	.	1
3L	Unnamed	Unnamed	1634120	1640080	43.317960	+	.	1
3L	Unnamed	Unnamed	1744030	1747040	19.640249	+	.	1
3L	Unnamed	Unnamed	1791910	1797790	24.188739	+	.	1
3L	Unnamed	Unnamed	1876010	1888540	48.530824	+	.	1
3L	Unnamed	Unnamed	1916770	1932060	70.976581	+	.	1
3L	Unnamed	Unnamed	1998260	2007890	36.341569	+	.	1
3L	Unnamed	Unnamed	2225480	2230560	27.221562	+	.	1
3L	Unnamed	Unnamed	2424420	2431710	53.959838	+	.	1
3L	Unnamed	Unnamed	2488330	2493680	31.570773	+	.	1
3L	Unnamed	Unnamed	2553290	2565040	33.882711	+	.	1
3L	Unnamed	Unnamed	2583020	2593030	53.707447	+	.	1
3L	Unnamed	Unnamed	2632490	2639140	32.900132	+	.	1
3L	Unnamed	Unnamed	2677790	2680840	28.259603	+	.	1
3L	Unnamed	Unnamed	2698000	2704530	27.971703	+	.	1
3L	Unnamed	Unnamed	2709190	2714470	36.053809	+	.	1
3L	Unnamed	Unnamed	2753870	2768310	37.497302	+	.	1
3L	Unnamed	Unnamed	2784170	2789440	24.324460	+	.	1
3L	Unnamed	Unnamed	2796010	2816000	61.248843	+	.	1
3L	Unnamed	Unnamed	2818190	2839300	63.997942	+	.	1
3L	Unnamed	Unnamed	2870170	2876150	39.467038	+	.	1
3L	Unnamed	Unnamed	2933520	2950730	43.368488	+	.	1
3L	Unnamed	Unnamed	3057350	3060440	23.983043	+	.	1
3L	Unnamed	Unnamed	3067050	3080860	88.637818	+	.	1
3L	Unnamed	Unnamed	3146530	3152480	26.634637	+	.	1
3L	Unnamed	Unnamed	3220670	3229360	57.283414	+	.	1
3L	Unnamed	Unnamed	3231810	3237780	44.745131	+	.	1
3L	Unnamed	Unnamed	3243720	3249530	43.642387	+	.	1
3L	Unnamed	Unnamed	3251340	3263110	22.966457	+	.	1
3L	Unnamed	Unnamed	3336080	3341430	22.234514	+	.	1
3L	Unnamed	Unnamed	3386360	3389420	23.575308	+	.	1
3L	Unnamed	Unnamed	3391780	3397740	33.021400	+	.	1
3L	Unnamed	Unnamed	3399400	3404580	33.832367	+	.	1
3L	Unnamed	Unnamed	3406260	3412920	42.760384	+	.	1
3L	Unnamed	Unnamed	3414380	3422540	60.321532	+	.	1
3L	Unnamed	Unnamed	3431250	3434300	24.592269	+	.	1
3L	Unnamed	Unnamed	3434770	3437770	20.090471	+	.	1
3L	Unnamed	Unnamed	3450040	3456580	56.433314	+	.	1
3L	Unnamed	Unnamed	3536800	3548090	44.764842	+	.	1
3L	Unnamed	Unnamed	3622020	3628510	38.380659	+	.	1
3L	Unnamed	Unnamed	3639640	3644610	23.316938	+	.	1
3L	Unnamed	Unnamed	3714040	3724210	34.838315	+	.	1
3L	Unnamed	Unnamed	3822460	3833080	60.568491	+	.	1
3L	Unnamed	Unnamed	3842070	3848550	32.676808	+	.	1
3L	Unnamed	Unnamed	3873990	3880160	70.612075	+	.	1
3L	Unnamed	Unnamed	3900280	3905020	25.538800	+	.	1
3L	Unnamed	Unnamed	3946910	3958720	51.602532	+	.	1
3L	Unnamed	Unnamed	3960710	3974780	98.708075	+	.	1
3L	Unnamed	Unnamed	3988170	3996130	81.665086	+	.	1
3L	Unnamed	Unnamed	4081090	4086450	23.981933	+	.	1
3L	Unnamed	Unnamed	4105570	4111460	39.152564	+	.	1
3L	Unnamed	Unnamed	4129190	4137080	38.787164	+	.	1
3L	Unnamed	Unnamed	4224380	4230330	34.390433	+	.	1
3L	Unnamed	Unnamed	4230820	4236830	47.498199	+	.	1
3L	Unnamed	Unnamed	4244240	4250220	40.073247	+	.	1
3L	Unnamed	Unnamed	4251100	4256860	36.712330	+	.	1
3L	Unnamed	Unnamed	4356890	4360020	21.493215	+	.	1
3L	Unnamed	Unnamed	4360970	4366760	32.213599	+	.	1
3L	Unnamed	Unnamed	4368060	4383440	64.905052	+	.	1
3L	Unnamed	Unnamed	4427490	4435720	135.460658	+	.	1
3L	Unnamed	Unnamed	4539790	4542850	24.182662	+	.	1
3L	Unnamed	Unnamed	4577720	4586190	85.471009	+	.	1
3L	Unnamed	Unnamed	4589930	4595660	43.415561	+	.	1
3L	Unnamed	Unnamed	4598710	4603390	24.868618	+	.	1
3L	Unnamed	Unnamed	4616880	4622780	41.466416	+	.	1
3L	Unnamed	Unnamed	4622910	4628800	26.295309	+	.	1
3L	Unnamed	Unnamed	4837400	4845600	51.386648	+	.	1
3L	Unnamed	Unnamed	4957600	4970880	69.080803	+	.	1
3L	Unnamed	Unnamed	5154260	5170180	54.592220	+	.	1
3L	Unnamed	Unnamed	5176240	5188120	77.784697	+	.	1
3L	Unnamed	Unnamed	5306380	5332490	60.608155	+	.	1
3L	Unnamed	Unnamed	5351930	5357910	43.564456	+	.	1
3L	Unnamed	Unnamed	5607930	5616030	54.524469	+	.	1
3L	Unnamed	Unnamed	5616140	5621750	26.878265	+	.	1
3L	Unnamed	Unnamed	5627860	5637160	35.880748	+	.	1
3L	Unnamed	Unnamed	5637170	5643150	57.611598	+	.	1
3L	Unnamed	Unnamed	5648410	5694910	129.803800	+	.	1
3L	Unnamed	Unnamed	5706850	5723580	75.570160	+	.	1
3L	Unnamed	Unnamed	5723640	5737250	84.848741	+	.	1
3L	Unnamed	Unnamed	5740950	5756170	77.755456	+	.	1
3L	Unnamed	Unnamed	5766570	5775690	33.608201	+	.	1
3L	Unnamed	Unnamed	5796840	5802550	30.548642	+	.	1
3L	Unnamed	Unnamed	5807200	5822730	47.227759	+	.	1
3L	Unnamed	Unnamed	5832600	5846850	52.491458	+	.	1
3L	Unnamed	Unnamed	5877990	5884270	50.087204	+	.	1
3L	Unnamed	Unnamed	5923700	5929680	51.981538	+	.	1
3L	Unnamed	Unnamed	5947720	5955610	47.378520	+	.	1
3L	Unnamed	Unnamed	5973180	5979140	44.451164	+	.	1
3L	Unnamed	Unnamed	5990130	5994550	33.904488	+	.	1
3L	Unnamed	Unnamed	6012130	6018040	35.076443	+	.	1
3L	Unnamed	Unnamed	6041880	6047870	40.719742	+	.	1
3L	Unnamed	Unnamed	6094860	6100800	32.499879	+	.	1
3L	Unnamed	Unnamed	6106770	6125940	64.440867	+	.	1
3L	Unnamed	Unnamed	6162200	6171450	41.768135	+	.	1
3L	Unnamed	Unnamed	6190290	6194600	29.365997	+	.	1
3L	Unnamed	Unnamed	6196910	6201770	23.072476	+	.	1
3L	Unnamed	Unnamed	6263940	6268290	22.119712	+	.	1
3L	Unnamed	Unnamed	6346080	6354560	43.526616	+	.	1
3L	Unnamed	Unnamed	6381060	6384080	19.297920	+	.	1
3L	Unnamed	Unnamed	6547390	6556770	33.308536	+	.	1
3L	Unnamed	Unnamed	6786430	6798490	43.860744	+	.	1
3L	Unnamed	Unnamed	6811120	6817520	55.774199	+	.	1
3L	Unnamed	Unnamed	6830090	6839330	51.433179	+	.	1
3L	Unnamed	Unnamed	6851390	6857360	30.358521	+	.	1
3L	Unnamed	Unnamed	6879740	6883680	23.529608	+	.	1
3L	Unnamed	Unnamed	6892460	6907220	61.697222	+	.	1
3L	Unnamed	Unnamed	6907520	6911270	27.549437	+	.	1
3L	Unnamed	Unnamed	6918240	6924170	43.090397	+	.	1
3L	Unnamed	Unnamed	6925880	6928940	21.097761	+	.	1
3L	Unnamed	Unnamed	6940570	6948480	98.714495	+	.	1
3L	Unnamed	Unnamed	6948500	6952510	26.368994	+	.	1
3L	Unnamed	Unnamed	6961320	6967310	53.685700	+	.	1
3L	Unnamed	Unnamed	6976850	6982800	41.688304	+	.	1
3L	Unnamed	Unnamed	6983020	6989280	53.081679	+	.	1
3L	Unnamed	Unnamed	6994670	7000660	43.616369	+	.	1
3L	Unnamed	Unnamed	7029630	7039540	44.128864	+	.	1
3L	Unnamed	Unnamed	7093910	7100480	23.004100	+	.	1
3L	Unnamed	Unnamed	7146590	7152520	37.863077	+	.	1
3L	Unnamed	Unnamed	7153490	7159470	41.283744	+	.	1
3L	Unnamed	Unnamed	7172790	7180650	59.033875	+	.	1
3L	Unnamed	Unnamed	7185540	7210940	65.670783	+	.	1
3L	Unnamed	Unnamed	7211160	7228730	79.469291	+	.	1
3L	Unnamed	Unnamed	7271750	7274800	19.614223	+	.	1
3L	Unnamed	Unnamed	7365490	7373290	45.406114	+	.	1
3L	Unnamed	Unnamed	7376920	7380090	23.072476	+	.	1
3L	Unnamed	Unnamed	7417570	7425540	37.519695	+	.	1
3L	Unnamed	Unnamed	7429170	7438740	64.541836	+	.	1
3L	Unnamed	Unnamed	7526150	7533420	35.519104	+	.	1
3L	Unnamed	Unnamed	7590040	7595580	28.141323	+	.	1
3L	Unnamed	Unnamed	7653110	7658530	25.841873	+	.	1
3L	Unnamed	Unnamed	7741900	7753370	53.463751	+	.	1
3L	Unnamed	Unnamed	7802010	7838980	76.149637	+	.	1
3L	Unnamed	Unnamed	7849470	7870480	79.996268	+	.	1
3L	Unnamed	Unnamed	7896940	7902420	25.162805	+	.	1
3L	Unnamed	Unnamed	7908920	7912820	23.521644	+	.	1
3L	Unnamed	Unnamed	7932730	7938680	28.064003	+	.	1
3L	Unnamed	Unnamed	7945100	7953400	32.061228	+	.	1
3L	Unnamed	Unnamed	7955910	7961080	23.898880	+	.	1
3L	Unnamed	Unnamed	7976530	7982460	37.302770	+	.	1
3L	Unnamed	Unnamed	8047930	8056660	36.261049	+	.	1
3L	Unnamed	Unnamed	8061180	8067120	35.995870	+	.	1
3L	Unnamed	Unnamed	8105190	8109970	24.193684	+	.	1
3L	Unnamed	Unnamed	8157060	8160080	19.429453	+	.	1
3L	Unnamed	Unnamed	8184300	8190240	26.770504	+	.	1
3L	Unnamed	Unnamed	8238610	8246390	56.910063	+	.	1
3L	Unnamed	Unnamed	8280970	8288370	33.698380	+	.	1
3L	Unnamed	Unnamed	8378820	8384770	26.324498	+	.	1
3L	Unnamed	Unnamed	8390630	8399270	40.276415	+	.	1
3L	Unnamed	Unnamed	8436930	8445710	52.227740	+	.	1
3L	Unnamed	Unnamed	8447220	8462680	101.740763	+	.	1
3L	Unnamed	Unnamed	8509660	8515700	45.298771	+	.	1
3L	Unnamed	Unnamed	8532280	8536610	23.725342	+	.	1
3L	Unnamed	Unnamed	8552860	8563400	74.019777	+	.	1
3L	Unnamed	Unnamed	8582240	8586190	20.646727	+	.	1
3L	Unnamed	Unnamed	8672690	8678500	33.225098	+	.	1
3L	Unnamed	Unnamed	8694640	8698130	23.840572	+	.	1
3L	Unnamed	Unnamed	8699180	8703190	19.996581	+	.	1
3L	Unnamed	Unnamed	8763400	8769310	58.009079	+	.	1
3L	Unnamed	Unnamed	8825020	8831000	41.918356	+	.	1
3L	Unnamed	Unnamed	8936140	8956890	75.581841	+	.	1
3L	Unnamed	Unnamed	8975970	8981900	32.398314	+	.	1
3L	Unnamed	Unnamed	8988060	8991860	20.252316	+	.	1
3L	Unnamed	Unnamed	8994440	8999300	28.713194	+	.	1
3L	Unnamed	Unnamed	9016490	9022470	42.864448	+	.	1
3L	Unnamed	Unnamed	9049590	9053750	23.847679	+	.	1
3L	Unnamed	Unnamed	9055300	9061210	46.947543	+	.	1
3L	Unnamed	Unnamed	9096840	9114860	73.874882	+	.	1
3L	Unnamed	Unnamed	9161320	9201690	86.647685	+	.	1
3L	Unnamed	Unnamed	9206100	9209540	21.701698	+	.	1
3L	Unnamed	Unnamed	9310160	9332360	57.676445	+	.	1
3L	Unnamed	Unnamed	9355730	9361500	26.210809	+	.	1
3L	Unnamed	Unnamed	9370930	9379260	26.554132	+	.	1
3L	Unnamed	Unnamed	9382140	9389190	39.469773	+	.	1
3L	Unnamed	Unnamed	9395620	9404940	64.903834	+	.	1
3L	Unnamed	Unnamed	9406080	9413490	37.080924	+	.	1
3L	Unnamed	Unnamed	9420690	9426200	25.619937	+	.	1
3L	Unnamed	Unnamed	9429100	9435050	35.858075	+	.	1
3L	Unnamed	Unnamed	9440600	9446540	27.871480	+	.	1
3L	Unnamed	Unnamed	9453060	9456170	27.312798	+	.	1
3L	Unnamed	Unnamed	9460270	9474770	113.551373	+	.	1
3L	Unnamed	Unnamed	9672810	9696830	83.216754	+	.	1
3L	Unnamed	Unnamed	9726050	9731090	26.582147	+	.	1
3L	Unnamed	Unnamed	9760920	9778680	59.967787	+	.	1
3L	Unnamed	Unnamed	9851300	9860800	46.450458	+	.	1
3L	Unnamed	Unnamed	9957920	9967990	41.012238	+	.	1
3L	Unnamed	Unnamed	10246870	10249960	20.017065	+	.	1
3L	Unnamed	Unnamed	10251470	10257460	47.537442	+	.	1
3L	Unnamed	Unnamed	10284630	10287650	20.046456	+	.	1
3L	Unnamed	Unnamed	10290770	10312410	62.666607	+	.	1
3L	Unnamed	Unnamed	10320300	10328680	81.264570	+	.	1
3L	Unnamed	Unnamed	10329990	10335010	21.355840	+	.	1
3L	Unnamed	Unnamed	10355040	10367180	78.411596	+	.	1
3L	Unnamed	Unnamed	10371360	10381750	37.974330	+	.	1
3L	Unnamed	Unnamed	10409200	10415130	34.974635	+	.	1
3L	Unnamed	Unnamed	10514810	10524680	41.962046	+	.	1
3L	Unnamed	Unnamed	10565070	10597390	110.601402	+	.	1
3L	Unnamed	Unnamed	10647620	10670500	77.392568	+	.	1
3L	Unnamed	Unnamed	10671280	10679010	48.091199	+	.	1
3L	Unnamed	Unnamed	10679060	10687700	37.749262	+	.	1
3L	Unnamed	Unnamed	10694390	10710610	96.637920	+	.	1
3L	Unnamed	Unnamed	10717290	10748530	147.938549	+	.	1
3L	Unnamed	Unnamed	10751340	10757370	33.213542	+	.	1
3L	Unnamed	Unnamed	10758060	10767170	34.100231	+	.	1
3L	Unnamed	Unnamed	10773310	10779060	31.402431	+	.	1
3L	Unnamed	Unnamed	10790680	10796670	48.565945	+	.	1
3L	Unnamed	Unnamed	10802890	10819820	95.947398	+	.	1
3L	Unnamed	Unnamed	10821390	10839210	86.692445	+	.	1
3L	Unnamed	Unnamed	10849630	10865120	100.271730	+	.	1
3L	Unnamed	Unnamed	10865410	10870740	23.316938	+	.	1
3L	Unnamed	Unnamed	10872790	10877840	29.215489	+	.	1
3L	Unnamed	Unnamed	10895340	10901710	61.378762	+	.	1
3L	Unnamed	Unnamed	10929510	10932510	19.254234	+	.	1
3L	Unnamed	Unnamed	10972630	10976940	25.213834	+	.	1
3L	Unnamed	Unnamed	10979870	10982890	19.214483	+	.	1
3L	Unnamed	Unnamed	10983600	10989000	26.306658	+	.	1
3L	Unnamed	Unnamed	10994220	11003020	29.247478	+	.	1
3L	Unnamed	Unnamed	11004730	11013700	135.393414	+	.	1
3L	Unnamed	Unnamed	11018230	11023990	31.468396	+	.	1
3L	Unnamed	Unnamed	11032420	11038190	38.335040	+	.	1
3L	Unnamed	Unnamed	11115600	11126590	95.947987	+	.	1
3L	Unnamed	Unnamed	11182930	11191250	32.800152	+	.	1
3L	Unnamed	Unnamed	11192450	11200080	64.860458	+	.	1
3L	Unnamed	Unnamed	11203620	11206730	19.856952	+	.	1
3L	Unnamed	Unnamed	11211810	11218990	97.039732	+	.	1
3L	Unnamed	Unnamed	11229270	11233770	22.995512	+	.	1
3L	Unnamed	Unnamed	11238120	11263770	83.497192	+	.	1
3L	Unnamed	Unnamed	11285530	11298720	88.211896	+	.	1
3L	Unnamed	Unnamed	11307690	11313450	27.407837	+	.	1
3L	Unnamed	Unnamed	11344460	11348680	24.766093	+	.	1
3L	Unnamed	Unnamed	11350510	11356050	28.785111	+	.	1
3L	Unnamed	Unnamed	11357400	11369480	61.591222	+	.	1
3L	Unnamed	Unnamed	11370440	11375020	26.283256	+	.	1
3L	Unnamed	Unnamed	11383670	11390220	38.896550	+	.	1
3L	Unnamed	Unnamed	11396010	11404270	51.104980	+	.	1
3L	Unnamed	Unnamed	11435110	11442560	37.429595	+	.	1
3L	Unnamed	Unnamed	11484790	11500280	47.423916	+	.	1
3L	Unnamed	Unnamed	11532880	11537500	24.660154	+	.	1
3L	Unnamed	Unnamed	11540510	11545760	31.864795	+	.	1
3L	Unnamed	Unnamed	11550210	11560460	71.811434	+	.	1
3L	Unnamed	Unnamed	11561810	11564870	21.714473	+	.	1
3L	Unnamed	Unnamed	11585760	11589720	24.928375	+	.	1
3L	Unnamed	Unnamed	11705020	11708150	21.822912	+	.	1
3L	Unnamed	Unnamed	11830870	11836220	24.715438	+	.	1
3L	Unnamed	Unnamed	11924630	11930210	28.943471	+	.	1
3L	Unnamed	Unnamed	11999480	12005430	32.349109	+	.	1
3L	Unnamed	Unnamed	12078980	12084650	23.920720	+	.	1
3L	Unnamed	Unnamed	12088400	12093250	31.849733	+	.	1
3L	Unnamed	Unnamed	12121250	12127340	56.290158	+	.	1
3L	Unnamed	Unnamed	12160250	12167020	45.432484	+	.	1
3L	Unnamed	Unnamed	12212130	12219150	57.374005	+	.	1
3L	Unnamed	Unnamed	12263110	12268980	45.010681	+	.	1
3L	Unnamed	Unnamed	12286150	12290880	23.717191	+	.	1
3L	Unnamed	Unnamed	12291270	12304400	28.152764	+	.	1
3L	Unnamed	Unnamed	12305240	12315450	63.197174	+	.	1
3L	Unnamed	Unnamed	12315680	12324080	74.106964	+	.	1
3L	Unnamed	Unnamed	12326400	12334610	64.129368	+	.	1
3L	Unnamed	Unnamed	12407010	12410110	20.714879	+	.	1
3L	Unnamed	Unnamed	12414410	12417420	19.500762	+	.	1
3L	Unnamed	Unnamed	12429880	12435810	42.673241	+	.	1
3L	Unnamed	Unnamed	12437240	12440300	22.758406	+	.	1
3L	Unnamed	Unnamed	12448390	12451730	22.610024	+	.	1
3L	Unnamed	Unnamed	12464880	12471110	52.877940	+	.	1
3L	Unnamed	Unnamed	12487370	12493080	31.069436	+	.	1
3L	Unnamed	Unnamed	12545420	12549420	20.466466	+	.	1
3L	Unnamed	Unnamed	12563290	12569070	29.263960	+	.	1
3L	Unnamed	Unnamed	12575660	12584040	59.744327	+	.	1
3L	Unnamed	Unnamed	12588180	12593820	32.498669	+	.	1
3L	Unnamed	Unnamed	12595500	12599150	25.012668	+	.	1
3L	Unnamed	Unnamed	12604070	12613220	62.202945	+	.	1
3L	Unnamed	Unnamed	12618290	12624610	46.050393	+	.	1
3L	Unnamed	Unnamed	12624880	12646780	50.634285	+	.	1
3L	Unnamed	Unnamed	12651580	12657960	31.974174	+	.	1
3L	Unnamed	Unnamed	12664610	12670670	50.783170	+	.	1
3L	Unnamed	Unnamed	12686870	12696480	58.858244	+	.	1
3L	Unnamed	Unnamed	12698170	12704190	49.335203	+	.	1
3L	Unnamed	Unnamed	12709860	12712880	20.428823	+	.	1
3L	Unnamed	Unnamed	12720660	12726650	36.269820	+	.	1
3L	Unnamed	Unnamed	12732490	12738540	26.761958	+	.	1
3L	Unnamed	Unnamed	12800260	12807870	71.811373	+	.	1
3L	Unnamed	Unnamed	12827650	12832090	25.783263	+	.	1
3L	Unnamed	Unnamed	12903620	12914270	34.659644	+	.	1
3L	Unnamed	Unnamed	13019440	13025140	21.057432	+	.	1
3L	Unnamed	Unnamed	13079080	13084760	25.939053	+	.	1
3L	Unnamed	Unnamed	13139660	13145460	27.341797	+	.	1
3L	Unnamed	Unnamed	13147310	13153880	32.559335	+	.	1
3L	Unnamed	Unnamed	13221240	13231480	28.174301	+	.	1
3L	Unnamed	Unnamed	13242520	13248300	29.254996	+	.	1
3L	Unnamed	Unnamed	13399890	13404230	26.526862	+	.	1
3L	Unnamed	Unnamed	13474420	13486010	57.359233	+	.	1
3L	Unnamed	Unnamed	13490870	13503060	31.206321	+	.	1
3L	Unnamed	Unnamed	13508830	13511830	19.249959	+	.	1
3L	Unnamed	Unnamed	13532300	13551920	45.851341	+	.	1
3L	Unnamed	Unnamed	13551930	13560600	65.385050	+	.	1
3L	Unnamed	Unnamed	13607290	13632610	83.938841	+	.	1
3L	Unnamed	Unnamed	13633160	13650610	53.916224	+	.	1
3L	Unnamed	Unnamed	13661150	13670250	46.043676	+	.	1
3L	Unnamed	Unnamed	13673920	13680100	61.902662	+	.	1
3L	Unnamed	Unnamed	13702900	13706120	24.134701	+	.	1
3L	Unnamed	Unnamed	13772650	13777720	23.678425	+	.	1
3L	Unnamed	Unnamed	13866880	13880480	57.856385	+	.	1
3L	Unnamed	Unnamed	13882000	13897850	73.397525	+	.	1
3L	Unnamed	Unnamed	13910020	13914150	25.068915	+	.	1
3L	Unnamed	Unnamed	13917220	13928410	53.642889	+	.	1
3L	Unnamed	Unnamed	13939730	13945640	23.867383	+	.	1
3L	Unnamed	Unnamed	13955030	13959130	19.991551	+	.	1
3L	Unnamed	Unnamed	14002360	14008300	39.576795	+	.	1
3L	Unnamed	Unnamed	14017780	14021630	20.512261	+	.	1
3L	Unnamed	Unnamed	14035420	14041360	38.168307	+	.	1
3L	Unnamed	Unnamed	14050510	14057080	34.707303	+	.	1
3L	Unnamed	Unnamed	14085430	14090060	24.301631	+	.	1
3L	Unnamed	Unnamed	14105360	14113010	51.940394	+	.	1
3L	Unnamed	Unnamed	14128530	14134510	40.108954	+	.	1
3L	Unnamed	Unnamed	14174750	14181070	66.776472	+	.	1
3L	Unnamed	Unnamed	14188470	14197310	33.386096	+	.	1
3L	Unnamed	Unnamed	14203270	14208600	33.885260	+	.	1
3L	Unnamed	Unnamed	14216460	14222730	35.217315	+	.	1
3L	Unnamed	Unnamed	14271980	14275750	23.197599	+	.	1
3L	Unnamed	Unnamed	14358740	14364430	26.932426	+	.	1
3L	Unnamed	Unnamed	14367920	14373990	34.730705	+	.	1
3L	Unnamed	Unnamed	14405990	14411570	45.923718	+	.	1
3L	Unnamed	Unnamed	14548040	14554320	55.212375	+	.	1
3L	Unnamed	Unnamed	14575960	14583610	69.072754	+	.	1
3L	Unnamed	Unnamed	14585770	14588790	20.473074	+	.	1
3L	Unnamed	Unnamed	14591110	14596720	24.266100	+	.	1
3L	Unnamed	Unnamed	14597700	14603600	32.674718	+	.	1
3L	Unnamed	Unnamed	14610540	14616440	24.605442	+	.	1
3L	Unnamed	Unnamed	14631760	14634970	31.474059	+	.	1
3L	Unnamed	Unnamed	14752660	14760440	92.024104	+	.	1
3L	Unnamed	Unnamed	14778260	14788520	35.690764	+	.	1
3L	Unnamed	Unnamed	14799170	14802350	19.502627	+	.	1
3L	Unnamed	Unnamed	14974770	14979650	25.723038	+	.	1
3L	Unnamed	Unnamed	15010860	15017790	46.966994	+	.	1
3L	Unnamed	Unnamed	15020290	15025410	30.554296	+	.	1
3L	Unnamed	Unnamed	15041250	15047210	26.048528	+	.	1
3L	Unnamed	Unnamed	15091460	15109880	64.436882	+	.	1
3L	Unnamed	Unnamed	15229850	15237410	27.841673	+	.	1
3L	Unnamed	Unnamed	15504710	15507770	23.829750	+	.	1
3L	Unnamed	Unnamed	15511640	15517520	26.855316	+	.	1
3L	Unnamed	Unnamed	15532340	15538600	42.093859	+	.	1
3L	Unnamed	Unnamed	15553810	15556820	19.260277	+	.	1
3L	Unnamed	Unnamed	15563260	15569590	43.593700	+	.	1
3L	Unnamed	Unnamed	15590270	15595870	34.616410	+	.	1
3L	Unnamed	Unnamed	15616880	15629110	60.757260	+	.	1
3L	Unnamed	Unnamed	15721030	15733930	71.237830	+	.	1
3L	Unnamed	Unnamed	15764180	15767390	20.756723	+	.	1
3L	Unnamed	Unnamed	15806140	15811620	20.681437	+	.	1
3L	Unnamed	Unnamed	15812830	15816240	22.064954	+	.	1
3L	Unnamed	Unnamed	15822780	15834450	51.217007	+	.	1
3L	Unnamed	Unnamed	15985500	15995270	39.248530	+	.	1
3L	Unnamed	Unnamed	16001610	16007510	33.670235	+	.	1
3L	Unnamed	Unnamed	16020390	16032020	37.349407	+	.	1
3L	Unnamed	Unnamed	16040890	16055850	103.129666	+	.	1
3L	Unnamed	Unnamed	16064050	16069540	35.410129	+	.	1
3L	Unnamed	Unnamed	16077220	16082840	29.455474	+	.	1
3L	Unnamed	Unnamed	16111460	16118850	39.964287	+	.	1
3L	Unnamed	Unnamed	16136590	16140690	23.072476	+	.	1
3L	Unnamed	Unnamed	16154710	16167360	94.497878	+	.	1
3L	Unnamed	Unnamed	16285530	16291510	39.152217	+	.	1
3L	Unnamed	Unnamed	16370690	16380900	33.051735	+	.	1
3L	Unnamed	Unnamed	16401430	16414580	106.769289	+	.	1
3L	Unnamed	Unnamed	16486660	16492640	37.455930	+	.	1
3L	Unnamed	Unnamed	16631930	16634930	19.671803	+	.	1
3L	Unnamed	Unnamed	16644440	16650450	51.284063	+	.	1
3L	Unnamed	Unnamed	16653600	16656670	23.750420	+	.	1
3L	Unnamed	Unnamed	16658000	16663960	48.444055	+	.	1
3L	Unnamed	Unnamed	16674090	16682810	31.441328	+	.	1
3L	Unnamed	Unnamed	16709660	16716850	33.965789	+	.	1
3L	Unnamed	Unnamed	16763510	16769270	31.815211	+	.	1
3L	Unnamed	Unnamed	16797320	16802180	27.554547	+	.	1
3L	Unnamed	Unnamed	16851380	16858640	50.363253	+	.	1
3L	Unnamed	Unnamed	16862540	16868430	33.377971	+	.	1
3L	Unnamed	Unnamed	16872660	16878490	32.674897	+	.	1
3L	Unnamed	Unnamed	17008910	17015310	64.707957	+	.	1
3L	Unnamed	Unnamed	17045130	17052760	34.877532	+	.	1
3L	Unnamed	Unnamed	17145900	17163720	97.777505	+	.	1
3L	Unnamed	Unnamed	17199840	17214830	55.530289	+	.	1
3L	Unnamed	Unnamed	17265500	17276660	83.502793	+	.	1
3L	Unnamed	Unnamed	17333550	17339530	37.418987	+	.	1
3L	Unnamed	Unnamed	17346820	17353450	72.987287	+	.	1
3L	Unnamed	Unnamed	17418600	17424580	30.919084	+	.	1
3L	Unnamed	Unnamed	17437330	17451390	76.144840	+	.	1
3L	Unnamed	Unnamed	17459720	17467170	30.254367	+	.	1
3L	Unnamed	Unnamed	17484250	17490480	53.276792	+	.	1
3L	Unnamed	Unnamed	17497800	17507200	44.964079	+	.	1
3L	Unnamed	Unnamed	17529680	17537420	34.807068	+	.	1
3L	Unnamed	Unnamed	17554530	17560490	32.673032	+	.	1
3L	Unnamed	Unnamed	17560800	17580990	94.773808	+	.	1
3L	Unnamed	Unnamed	17639680	17647230	41.894660	+	.	1
3L	Unnamed	Unnamed	17656220	17662640	57.997811	+	.	1
3L	Unnamed	Unnamed	17761040	17773010	47.309131	+	.	1
3L	Unnamed	Unnamed	17856580	17859580	20.643794	+	.	1
3L	Unnamed	Unnamed	17947390	17954770	44.224220	+	.	1
3L	Unnamed	Unnamed	17961990	17992260	74.281876	+	.	1
3L	Unnamed	Unnamed	17992270	17998530	60.418677	+	.	1
3L	Unnamed	Unnamed	18018090	18025890	99.520865	+	.	1
3L	Unnamed	Unnamed	18026670	18049810	60.124821	+	.	1
3L	Unnamed	Unnamed	18075010	18088960	70.605277	+	.	1
3L	Unnamed	Unnamed	18164850	18171050	35.961792	+	.	1
3L	Unnamed	Unnamed	18182330	18192080	43.008400	+	.	1
3L	Unnamed	Unnamed	18304490	18307530	20.937739	+	.	1
3L	Unnamed	Unnamed	18342440	18348410	33.681944	+	.	1
3L	Unnamed	Unnamed	18402840	18407670	32.766050	+	.	1
3L	Unnamed	Unnamed	18408580	18418180	25.192297	+	.	1
3L	Unnamed	Unnamed	18437060	18444310	54.152391	+	.	1
3L	Unnamed	Unnamed	18458100	18464260	28.674295	+	.	1
3L	Unnamed	Unnamed	18732950	18745780	45.477210	+	.	1
3L	Unnamed	Unnamed	18778950	18795990	83.451418	+	.	1
3L	Unnamed	Unnamed	18797370	18804110	78.489914	+	.	1
3L	Unnamed	Unnamed	18809370	18823220	54.064348	+	.	1
3L	Unnamed	Unnamed	18837710	18840730	22.606702	+	.	1
3L	Unnamed	Unnamed	18843340	18849310	36.507496	+	.	1
3L	Unnamed	Unnamed	18849340	18859150	42.784034	+	.	1
3L	Unnamed	Unnamed	18867610	18870710	22.517596	+	.	1
3L	Unnamed	Unnamed	18894720	18898050	25.683283	+	.	1
3L	Unnamed	Unnamed	19030080	19035790	29.164719	+	.	1
3L	Unnamed	Unnamed	19036610	19039680	25.141813	+	.	1
3L	Unnamed	Unnamed	19056070	19065510	38.274603	+	.	1
3L	Unnamed	Unnamed	19065610	19068700	20.643794	+	.	1
3L	Unnamed	Unnamed	19069270	19075410	61.050903	+	.	1
3L	Unnamed	Unnamed	19078670	19082260	20.479072	+	.	1
3L	Unnamed	Unnamed	19083190	19091750	31.982100	+	.	1
3L	Unnamed	Unnamed	19150860	19157050	53.013568	+	.	1
3L	Unnamed	Unnamed	19167750	19174500	43.476062	+	.	1
3L	Unnamed	Unnamed	19229560	19238010	50.654309	+	.	1
3L	Unnamed	Unnamed	19381940	19388650	43.776540	+	.	1
3L	Unnamed	Unnamed	19581080	19586970	34.554522	+	.	1
3L	Unnamed	Unnamed	19630450	19635870	24.009455	+	.	1
3L	Unnamed	Unnamed	19660710	19666580	46.188305	+	.	1
3L	Unnamed	Unnamed	19687300	19695400	62.861717	+	.	1
3L	Unnamed	Unnamed	19783650	19788840	21.892212	+	.	1
3L	Unnamed	Unnamed	19827350	19833290	26.957848	+	.	1
3L	Unnamed	Unnamed	19887670	19900350	86.201670	+	.	1
3L	Unnamed	Unnamed	19902360	19909940	36.091873	+	.	1
3L	Unnamed	Unnamed	19926150	19935550	67.365058	+	.	1
3L	Unnamed	Unnamed	19936400	19948670	46.287039	+	.	1
3L	Unnamed	Unnamed	19992010	19998330	21.219074	+	.	1
3L	Unnamed	Unnamed	20101460	20108350	80.042540	+	.	1
3L	Unnamed	Unnamed	20180090	20189000	28.760033	+	.	1
3L	Unnamed	Unnamed	20195440	20198500	26.714454	+	.	1
3L	Unnamed	Unnamed	20239130	20244590	35.245376	+	.	1
3L	Unnamed	Unnamed	20245250	20250940	31.856832	+	.	1
3L	Unnamed	Unnamed	20306160	20311970	29.914362	+	.	1
3L	Unnamed	Unnamed	20345660	20352530	74.186375	+	.	1
3L	Unnamed	Unnamed	20395790	20403230	34.194956	+	.	1
3L	Unnamed	Unnamed	20440100	20446080	41.287209	+	.	1
3L	Unnamed	Unnamed	20514610	20520560	32.998329	+	.	1
3L	Unnamed	Unnamed	20569230	20577120	25.168281	+	.	1
3L	Unnamed	Unnamed	20617920	20624600	51.571109	+	.	1
3L	Unnamed	Unnamed	20692550	20698650	57.546836	+	.	1
3L	Unnamed	Unnamed	20727360	20733310	42.148558	+	.	1
3L	Unnamed	Unnamed	20782620	20788410	32.965099	+	.	1
3L	Unnamed	Unnamed	20946690	20952610	41.381388	+	.	1
3L	Unnamed	Unnamed	21005310	21017720	96.517735	+	.	1
3L	Unnamed	Unnamed	21020810	21029720	137.352857	+	.	1
3L	Unnamed	Unnamed	21199970	21205960	37.264516	+	.	1
3L	Unnamed	Unnamed	21249550	21255520	41.661127	+	.	1
3L	Unnamed	Unnamed	21278300	21283180	24.834728	+	.	1
3L	Unnamed	Unnamed	21314810	21324520	25.893502	+	.	1
3L	Unnamed	Unnamed	21382180	21386500	26.098598	+	.	1
3L	Unnamed	Unnamed	21457840	21464160	44.961586	+	.	1
3L	Unnamed	Unnamed	21469100	21488450	82.867263	+	.	1
3L	Unnamed	Unnamed	21495570	21501620	88.789498	+	.	1
3L	Unnamed	Unnamed	21520250	21523650	28.270876	+	.	1
3L	Unnamed	Unnamed	21589870	21594350	22.004533	+	.	1
3L	Unnamed	Unnamed	21603790	21606830	19.369229	+	.	1
3L	Unnamed	Unnamed	21610570	21613570	19.906249	+	.	1
3L	Unnamed	Unnamed	21623550	21626560	19.260277	+	.	1
3L	Unnamed	Unnamed	21642260	21648230	28.846584	+	.	1
3L	Unnamed	Unnamed	21693620	21697130	21.120342	+	.	1
3L	Unnamed	Unnamed	21767240	21773010	29.050290	+	.	1
3L	Unnamed	Unnamed	21798660	21801660	19.313936	+	.	1
3L	Unnamed	Unnamed	21822020	21827530	33.894948	+	.	1
3L	Unnamed	Unnamed	21840520	21847470	67.227687	+	.	1
3L	Unnamed	Unnamed	21863530	21874770	43.813637	+	.	1
3L	Unnamed	Unnamed	21876530	21882980	59.283122	+	.	1
3L	Unnamed	Unnamed	21886970	21891140	22.955836	+	.	1
3L	Unnamed	Unnamed	21919550	21935030	37.682209	+	.	1
3L	Unnamed	Unnamed	21977260	21980300	19.732675	+	.	1
3L	Unnamed	Unnamed	22133690	22139560	36.599177	+	.	1
3L	Unnamed	Unnamed	22165820	22171570	26.780520	+	.	1
3L	Unnamed	Unnamed	22192270	22200540	36.700201	+	.	1
3L	Unnamed	Unnamed	22264880	22269670	22.454943	+	.	1
3L	Unnamed	Unnamed	22291430	22296850	30.226988	+	.	1
3L	Unnamed	Unnamed	22333910	22352550	65.704927	+	.	1
3L	Unnamed	Unnamed	22367950	22374530	26.730551	+	.	1
3L	Unnamed	Unnamed	22404910	22410900	48.188393	+	.	1
3L	Unnamed	Unnamed	22639520	22645810	47.033826	+	.	1
3L	Unnamed	Unnamed	22739470	22745120	31.754186	+	.	1
3L	Unnamed	Unnamed	22784490	22792810	26.715498	+	.	1
3L	Unnamed	Unnamed	22820410	22827850	51.587915	+	.	1
3L	Unnamed	Unnamed	22827900	22844060	43.990843	+	.	1
3L	Unnamed	Unnamed	22891320	22898000	58.487164	+	.	1
3L	Unnamed	Unnamed	22907560	22915540	36.131470	+	.	1
3L	Unnamed	Unnamed	22942330	22951130	47.491247	+	.	1
3L	Unnamed	Unnamed	23094900	23103100	33.700834	+	.	1
3R	Unnamed	Unnamed	4278420	4292320	51.291807	+	.	1
3R	Unnamed	Unnamed	4343770	4349750	40.778206	+	.	1
3R	Unnamed	Unnamed	4358070	4363890	30.482177	+	.	1
3R	Unnamed	Unnamed	4374470	4379170	26.715498	+	.	1
3R	Unnamed	Unnamed	4390230	4395380	22.763615	+	.	1
3R	Unnamed	Unnamed	4401200	4409420	26.658275	+	.	1
3R	Unnamed	Unnamed	4449570	4456810	55.000220	+	.	1
3R	Unnamed	Unnamed	4462550	4465730	20.874871	+	.	1
3R	Unnamed	Unnamed	4469340	4475800	42.214862	+	.	1
3R	Unnamed	Unnamed	4475930	4481350	23.969004	+	.	1
3R	Unnamed	Unnamed	4562310	4568120	30.358521	+	.	1
3R	Unnamed	Unnamed	4638890	4642600	25.403080	+	.	1
3R	Unnamed	Unnamed	4709440	4712510	20.715103	+	.	1
3R	Unnamed	Unnamed	4737690	4741930	21.122253	+	.	1
3R	Unnamed	Unnamed	4794790	4812780	110.267807	+	.	1
3R	Unnamed	Unnamed	4818770	4824190	34.876424	+	.	1
3R	Unnamed	Unnamed	4862410	4874730	51.596822	+	.	1
3R	Unnamed	Unnamed	4908020	4913940	41.685597	+	.	1
3R	Unnamed	Unnamed	4923460	4927210	21.885514	+	.	1
3R	Unnamed	Unnamed	4949190	4958450	35.517244	+	.	1
3R	Unnamed	Unnamed	5010180	5016120	25.016749	+	.	1
3R	Unnamed	Unnamed	5016630	5022600	34.642968	+	.	1
3R	Unnamed	Unnamed	5023910	5026910	20.671173	+	.	1
3R	Unnamed	Unnamed	5058770	5063670	20.998252	+	.	1
3R	Unnamed	Unnamed	5069920	5073580	21.677596	+	.	1
3R	Unnamed	Unnamed	5083510	5090920	89.835665	+	.	1
3R	Unnamed	Unnamed	5155760	5158780	19.682879	+	.	1
3R	Unnamed	Unnamed	5189620	5196680	46.714380	+	.	1
3R	Unnamed	Unnamed	5213460	5218010	23.850421	+	.	1
3R	Unnamed	Unnamed	5251070	5254090	21.339537	+	.	1
3R	Unnamed	Unnamed	5269760	5275830	35.422703	+	.	1
3R	Unnamed	Unnamed	5290940	5293960	20.070191	+	.	1
3R	Unnamed	Unnamed	5327970	5333820	29.084331	+	.	1
3R	Unnamed	Unnamed	5365090	5370750	28.929209	+	.	1
3R	Unnamed	Unnamed	5409540	5417870	103.187845	+	.	1
3R	Unnamed	Unnamed	5515850	5521840	53.072195	+	.	1
3R	Unnamed	Unnamed	5544570	5550440	29.607590	+	.	1
3R	Unnamed	Unnamed	5597150	5603110	34.713590	+	.	1
3R	Unnamed	Unnamed	5609570	5615550	46.515769	+	.	1
3R	Unnamed	Unnamed	5621810	5624850	19.910226	+	.	1
3R	Unnamed	Unnamed	5645110	5651370	64.094080	+	.	1
3R	Unnamed	Unnamed	5656710	5662410	28.966852	+	.	1
3R	Unnamed	Unnamed	5667520	5673490	32.359218	+	.	1
3R	Unnamed	Unnamed	5683250	5689140	23.064324	+	.	1
3R	Unnamed	Unnamed	5799920	5805850	36.766066	+	.	1
3R	Unnamed	Unnamed	6000140	6010880	44.317331	+	.	1
3R	Unnamed	Unnamed	6133950	6144950	43.851556	+	.	1
3R	Unnamed	Unnamed	6248150	6253070	27.641150	+	.	1
3R	Unnamed	Unnamed	6256120	6263180	41.540005	+	.	1
3R	Unnamed	Unnamed	6348450	6357240	50.525311	+	.	1
3R	Unnamed	Unnamed	6380620	6391230	36.000283	+	.	1
3R	Unnamed	Unnamed	6400060	6436860	100.270647	+	.	1
3R	Unnamed	Unnamed	6445220	6451200	25.501157	+	.	1
3R	Unnamed	Unnamed	6522580	6536210	51.234212	+	.	1
3R	Unnamed	Unnamed	6560360	6570010	28.779260	+	.	1
3R	Unnamed	Unnamed	6671000	6674870	22.711250	+	.	1
3R	Unnamed	Unnamed	6714740	6717870	22.876732	+	.	1
3R	Unnamed	Unnamed	6723490	6729310	22.350189	+	.	1
3R	Unnamed	Unnamed	6738700	6744530	40.256565	+	.	1
3R	Unnamed	Unnamed	6746390	6752370	34.524133	+	.	1
3R	Unnamed	Unnamed	6760250	6764020	22.486308	+	.	1
3R	Unnamed	Unnamed	6788760	6794650	43.622469	+	.	1
3R	Unnamed	Unnamed	6805930	6818750	56.234382	+	.	1
3R	Unnamed	Unnamed	6820740	6824240	21.745641	+	.	1
3R	Unnamed	Unnamed	6832360	6835450	27.413106	+	.	1
3R	Unnamed	Unnamed	6845860	6853220	51.151486	+	.	1
3R	Unnamed	Unnamed	6890950	6896170	27.012518	+	.	1
3R	Unnamed	Unnamed	6909720	6918680	54.353537	+	.	1
3R	Unnamed	Unnamed	6920220	6927820	32.663624	+	.	1
3R	Unnamed	Unnamed	6930000	6938670	28.285129	+	.	1
3R	Unnamed	Unnamed	6972780	6978770	38.528643	+	.	1
3R	Unnamed	Unnamed	6987250	6993250	56.277624	+	.	1
3R	Unnamed	Unnamed	6994220	7003960	61.594278	+	.	1
3R	Unnamed	Unnamed	7004250	7007570	37.080291	+	.	1
3R	Unnamed	Unnamed	7008500	7011530	19.770491	+	.	1
3R	Unnamed	Unnamed	7026460	7040460	61.682347	+	.	1
3R	Unnamed	Unnamed	7090320	7093330	19.345818	+	.	1
3R	Unnamed	Unnamed	7094500	7112800	74.129621	+	.	1
3R	Unnamed	Unnamed	7120900	7126780	34.803159	+	.	1
3R	Unnamed	Unnamed	7184280	7191110	70.815435	+	.	1
3R	Unnamed	Unnamed	7278510	7293280	90.754852	+	.	1
3R	Unnamed	Unnamed	7300630	7316110	67.234808	+	.	1
3R	Unnamed	Unnamed	7488500	7494570	36.949249	+	.	1
3R	Unnamed	Unnamed	7506070	7510060	23.677247	+	.	1
3R	Unnamed	Unnamed	7515130	7518720	22.212593	+	.	1
3R	Unnamed	Unnamed	7820760	7826670	38.888398	+	.	1
3R	Unnamed	Unnamed	7934200	7940100	36.773375	+	.	1
3R	Unnamed	Unnamed	7941850	7949530	46.761339	+	.	1
3R	Unnamed	Unnamed	7960640	7976080	44.906129	+	.	1
3R	Unnamed	Unnamed	7990770	7996760	45.895271	+	.	1
3R	Unnamed	Unnamed	8024540	8028570	25.251720	+	.	1
3R	Unnamed	Unnamed	8103420	8113940	38.937246	+	.	1
3R	Unnamed	Unnamed	8117100	8122870	32.105413	+	.	1
3R	Unnamed	Unnamed	8138280	8141400	25.071216	+	.	1
3R	Unnamed	Unnamed	8144680	8154860	47.981601	+	.	1
3R	Unnamed	Unnamed	8167420	8173350	28.096294	+	.	1
3R	Unnamed	Unnamed	8178560	8184560	46.424968	+	.	1
3R	Unnamed	Unnamed	8184900	8193920	57.761639	+	.	1
3R	Unnamed	Unnamed	8198650	8204330	32.978954	+	.	1
3R	Unnamed	Unnamed	8207490	8211960	22.330307	+	.	1
3R	Unnamed	Unnamed	8223170	8226280	26.693368	+	.	1
3R	Unnamed	Unnamed	8227450	8235370	37.068149	+	.	1
3R	Unnamed	Unnamed	8297250	8303700	43.014822	+	.	1
3R	Unnamed	Unnamed	8305860	8311850	51.954599	+	.	1
3R	Unnamed	Unnamed	8331200	8338050	47.453394	+	.	1
3R	Unnamed	Unnamed	8357720	8360740	22.895148	+	.	1
3R	Unnamed	Unnamed	8365990	8384860	67.644454	+	.	1
3R	Unnamed	Unnamed	8441520	8468020	53.150224	+	.	1
3R	Unnamed	Unnamed	8472470	8493220	76.806669	+	.	1
3R	Unnamed	Unnamed	8553840	8559650	45.340647	+	.	1
3R	Unnamed	Unnamed	8645160	8649600	30.226988	+	.	1
3R	Unnamed	Unnamed	8656770	8662730	51.108600	+	.	1
3R	Unnamed	Unnamed	8693760	8700960	44.513904	+	.	1
3R	Unnamed	Unnamed	8702810	8714080	50.908425	+	.	1
3R	Unnamed	Unnamed	8745270	8751710	50.663963	+	.	1
3R	Unnamed	Unnamed	8789690	8795590	37.816042	+	.	1
3R	Unnamed	Unnamed	8814590	8823180	62.466788	+	.	1
3R	Unnamed	Unnamed	8865730	8874260	27.760663	+	.	1
3R	Unnamed	Unnamed	8936190	8941960	27.903071	+	.	1
3R	Unnamed	Unnamed	8944990	8962390	51.015264	+	.	1
3R	Unnamed	Unnamed	8978210	8981280	19.429453	+	.	1
3R	Unnamed	Unnamed	9019780	9023010	22.930679	+	.	1
3R	Unnamed	Unnamed	9045870	9057490	34.938445	+	.	1
3R	Unnamed	Unnamed	9065510	9076510	70.327614	+	.	1
3R	Unnamed	Unnamed	9113610	9119560	46.608138	+	.	1
3R	Unnamed	Unnamed	9130460	9133600	29.593349	+	.	1
3R	Unnamed	Unnamed	9155260	9174640	52.594079	+	.	1
3R	Unnamed	Unnamed	9201750	9240370	67.204682	+	.	1
3R	Unnamed	Unnamed	9339660	9345640	25.321663	+	.	1
3R	Unnamed	Unnamed	9349560	9356200	56.117512	+	.	1
3R	Unnamed	Unnamed	9415270	9422240	91.459207	+	.	1
3R	Unnamed	Unnamed	9425410	9431300	46.290333	+	.	1
3R	Unnamed	Unnamed	9433870	9439330	28.971661	+	.	1
3R	Unnamed	Unnamed	9439500	9457130	57.474272	+	.	1
3R	Unnamed	Unnamed	9458560	9465700	42.039908	+	.	1
3R	Unnamed	Unnamed	9483040	9495480	77.607184	+	.	1
3R	Unnamed	Unnamed	9499700	9504700	20.446952	+	.	1
3R	Unnamed	Unnamed	9508640	9514350	39.263047	+	.	1
3R	Unnamed	Unnamed	9532910	9539090	30.600870	+	.	1
3R	Unnamed	Unnamed	9540600	9554820	65.250635	+	.	1
3R	Unnamed	Unnamed	9557270	9563070	20.259647	+	.	1
3R	Unnamed	Unnamed	9631220	9636120	19.429453	+	.	1
3R	Unnamed	Unnamed	9676490	9679530	21.063274	+	.	1
3R	Unnamed	Unnamed	9690140	9694780	25.263029	+	.	1
3R	Unnamed	Unnamed	9696980	9707900	43.654791	+	.	1
3R	Unnamed	Unnamed	9782130	9790020	36.808905	+	.	1
3R	Unnamed	Unnamed	9801910	9812010	26.365930	+	.	1
3R	Unnamed	Unnamed	9860230	9871320	71.913461	+	.	1
3R	Unnamed	Unnamed	9871630	9877830	59.954391	+	.	1
3R	Unnamed	Unnamed	9878740	9897100	44.200663	+	.	1
3R	Unnamed	Unnamed	9898720	9906160	52.275377	+	.	1
3R	Unnamed	Unnamed	9908720	9913180	23.460787	+	.	1
3R	Unnamed	Unnamed	9927860	9940870	59.711242	+	.	1
3R	Unnamed	Unnamed	9957300	9963280	45.157050	+	.	1
3R	Unnamed	Unnamed	10001170	10004570	20.643794	+	.	1
3R	Unnamed	Unnamed	10031320	10038360	63.818267	+	.	1
3R	Unnamed	Unnamed	10067980	10072560	24.873137	+	.	1
3R	Unnamed	Unnamed	10074690	10098060	108.511560	+	.	1
3R	Unnamed	Unnamed	10098730	10105850	55.083233	+	.	1
3R	Unnamed	Unnamed	10106400	10115460	44.197373	+	.	1
3R	Unnamed	Unnamed	10130710	10138840	49.828394	+	.	1
3R	Unnamed	Unnamed	10142130	10145360	24.831552	+	.	1
3R	Unnamed	Unnamed	10157080	10162620	22.427564	+	.	1
3R	Unnamed	Unnamed	10167440	10172780	30.973744	+	.	1
3R	Unnamed	Unnamed	10209790	10215860	34.299318	+	.	1
3R	Unnamed	Unnamed	10216180	10222350	44.116312	+	.	1
3R	Unnamed	Unnamed	10223820	10232140	100.499309	+	.	1
3R	Unnamed	Unnamed	10327860	10331620	26.608435	+	.	1
3R	Unnamed	Unnamed	10349490	10352510	19.990730	+	.	1
3R	Unnamed	Unnamed	10353590	10359120	24.640918	+	.	1
3R	Unnamed	Unnamed	10368330	10374060	23.164877	+	.	1
3R	Unnamed	Unnamed	10380290	10391450	67.693659	+	.	1
3R	Unnamed	Unnamed	10418240	10437060	65.365291	+	.	1
3R	Unnamed	Unnamed	10438390	10441540	20.874062	+	.	1
3R	Unnamed	Unnamed	10442480	10454420	30.206271	+	.	1
3R	Unnamed	Unnamed	10488430	10498400	38.189233	+	.	1
3R	Unnamed	Unnamed	10498880	10501890	23.503938	+	.	1
3R	Unnamed	Unnamed	10504570	10512250	40.931810	+	.	1
3R	Unnamed	Unnamed	10514370	10520430	54.027946	+	.	1
3R	Unnamed	Unnamed	10532940	10538890	33.067805	+	.	1
3R	Unnamed	Unnamed	10539080	10552290	52.515968	+	.	1
3R	Unnamed	Unnamed	10554610	10559980	41.065687	+	.	1
3R	Unnamed	Unnamed	10563280	10569080	39.086629	+	.	1
3R	Unnamed	Unnamed	10580950	10589930	47.931231	+	.	1
3R	Unnamed	Unnamed	10592190	10598080	37.237261	+	.	1
3R	Unnamed	Unnamed	10599800	10625280	84.151144	+	.	1
3R	Unnamed	Unnamed	10636000	10641990	47.392273	+	.	1
3R	Unnamed	Unnamed	10663460	10671280	23.101967	+	.	1
3R	Unnamed	Unnamed	10671600	10677570	42.354337	+	.	1
3R	Unnamed	Unnamed	10684070	10693790	39.630741	+	.	1
3R	Unnamed	Unnamed	10861170	10867070	37.389640	+	.	1
3R	Unnamed	Unnamed	10886380	10891920	29.491226	+	.	1
3R	Unnamed	Unnamed	11232050	11237720	25.144389	+	.	1
3R	Unnamed	Unnamed	11245720	11248890	21.823588	+	.	1
3R	Unnamed	Unnamed	11251010	11264100	90.907964	+	.	1
3R	Unnamed	Unnamed	11267780	11285270	74.693191	+	.	1
3R	Unnamed	Unnamed	11295740	11306010	62.224325	+	.	1
3R	Unnamed	Unnamed	11311780	11323490	33.611733	+	.	1
3R	Unnamed	Unnamed	11325040	11343290	93.155853	+	.	1
3R	Unnamed	Unnamed	11349000	11361820	61.923195	+	.	1
3R	Unnamed	Unnamed	11368010	11373960	31.676516	+	.	1
3R	Unnamed	Unnamed	11374340	11380320	36.731163	+	.	1
3R	Unnamed	Unnamed	11385760	11395930	146.983190	+	.	1
3R	Unnamed	Unnamed	11401840	11409640	44.715640	+	.	1
3R	Unnamed	Unnamed	11451000	11459930	33.041483	+	.	1
3R	Unnamed	Unnamed	11539620	11558310	78.105915	+	.	1
3R	Unnamed	Unnamed	11560360	11566050	31.116893	+	.	1
3R	Unnamed	Unnamed	11624890	11628120	20.672272	+	.	1
3R	Unnamed	Unnamed	11630520	11636350	27.714868	+	.	1
3R	Unnamed	Unnamed	11639740	11642920	21.643164	+	.	1
3R	Unnamed	Unnamed	11646000	11652290	62.596288	+	.	1
3R	Unnamed	Unnamed	11653400	11658990	25.215488	+	.	1
3R	Unnamed	Unnamed	11749100	11754860	26.715498	+	.	1
3R	Unnamed	Unnamed	11757890	11781120	83.094809	+	.	1
3R	Unnamed	Unnamed	11867780	11870800	19.214483	+	.	1
3R	Unnamed	Unnamed	11885270	11891060	32.677886	+	.	1
3R	Unnamed	Unnamed	11936280	11942070	42.211328	+	.	1
3R	Unnamed	Unnamed	11945710	11951870	36.882327	+	.	1
3R	Unnamed	Unnamed	11955500	11959550	24.321248	+	.	1
3R	Unnamed	Unnamed	11986640	11992530	29.684741	+	.	1
3R	Unnamed	Unnamed	11993820	12001290	35.529542	+	.	1
3R	Unnamed	Unnamed	12002630	12010910	44.269395	+	.	1
3R	Unnamed	Unnamed	12078810	12084070	23.464577	+	.	1
3R	Unnamed	Unnamed	12178490	12184430	31.758964	+	.	1
3R	Unnamed	Unnamed	12240790	12246470	19.776223	+	.	1
3R	Unnamed	Unnamed	12276080	12283760	61.023649	+	.	1
3R	Unnamed	Unnamed	12285400	12291380	30.465439	+	.	1
3R	Unnamed	Unnamed	12366490	12372380	32.296924	+	.	1
3R	Unnamed	Unnamed	12427570	12433020	34.427310	+	.	1
3R	Unnamed	Unnamed	12443910	12452760	27.872946	+	.	1
3R	Unnamed	Unnamed	12591930	12598870	36.630560	+	.	1
3R	Unnamed	Unnamed	12625680	12631660	40.020401	+	.	1
3R	Unnamed	Unnamed	12664680	12671090	43.982269	+	.	1
3R	Unnamed	Unnamed	12716910	12733720	35.722409	+	.	1
3R	Unnamed	Unnamed	12979150	12985130	35.287193	+	.	1
3R	Unnamed	Unnamed	12995560	12998680	21.355840	+	.	1
3R	Unnamed	Unnamed	13008860	13018780	117.043917	+	.	1
3R	Unnamed	Unnamed	13018870	13027970	61.124090	+	.	1
3R	Unnamed	Unnamed	13054890	13060130	21.643164	+	.	1
3R	Unnamed	Unnamed	13061070	13078780	98.607879	+	.	1
3R	Unnamed	Unnamed	13361400	13368050	49.050415	+	.	1
3R	Unnamed	Unnamed	13373270	13382220	28.881114	+	.	1
3R	Unnamed	Unnamed	13392320	13398260	34.811260	+	.	1
3R	Unnamed	Unnamed	13431770	13437460	30.264631	+	.	1
3R	Unnamed	Unnamed	13463350	13469190	24.172646	+	.	1
3R	Unnamed	Unnamed	13520330	13539730	70.507866	+	.	1
3R	Unnamed	Unnamed	13591890	13608230	44.371613	+	.	1
3R	Unnamed	Unnamed	13633150	13658450	73.777006	+	.	1
3R	Unnamed	Unnamed	13662270	13668730	39.381382	+	.	1
3R	Unnamed	Unnamed	13681270	13688150	54.963606	+	.	1
3R	Unnamed	Unnamed	13690720	13695960	30.358521	+	.	1
3R	Unnamed	Unnamed	13775550	13781540	52.181096	+	.	1
3R	Unnamed	Unnamed	13802500	13807970	33.674267	+	.	1
3R	Unnamed	Unnamed	13809870	13823630	63.251675	+	.	1
3R	Unnamed	Unnamed	13855640	13858660	19.673915	+	.	1
3R	Unnamed	Unnamed	13872120	13878270	56.301292	+	.	1
3R	Unnamed	Unnamed	13898920	13904500	31.265642	+	.	1
3R	Unnamed	Unnamed	13923300	13926500	26.879153	+	.	1
3R	Unnamed	Unnamed	13945850	13951540	23.010186	+	.	1
3R	Unnamed	Unnamed	13980500	13988440	114.803156	+	.	1
3R	Unnamed	Unnamed	13999660	14005640	46.481814	+	.	1
3R	Unnamed	Unnamed	14014820	14040650	84.127632	+	.	1
3R	Unnamed	Unnamed	14043790	14053740	30.544334	+	.	1
3R	Unnamed	Unnamed	14054800	14060620	52.484544	+	.	1
3R	Unnamed	Unnamed	14082720	14088660	48.413076	+	.	1
3R	Unnamed	Unnamed	14275180	14290820	103.018481	+	.	1
3R	Unnamed	Unnamed	14318600	14323030	20.643794	+	.	1
3R	Unnamed	Unnamed	14323460	14329410	34.356689	+	.	1
3R	Unnamed	Unnamed	14329860	14344030	108.645373	+	.	1
3R	Unnamed	Unnamed	14344050	14352650	68.274172	+	.	1
3R	Unnamed	Unnamed	14360460	14376540	53.690905	+	.	1
3R	Unnamed	Unnamed	14379560	14385550	47.466976	+	.	1
3R	Unnamed	Unnamed	14442550	14450420	30.256956	+	.	1
3R	Unnamed	Unnamed	14465430	14476190	58.047441	+	.	1
3R	Unnamed	Unnamed	14478270	14481620	22.857505	+	.	1
3R	Unnamed	Unnamed	14581790	14586600	22.924883	+	.	1
3R	Unnamed	Unnamed	14595400	14601380	52.325782	+	.	1
3R	Unnamed	Unnamed	14627920	14633320	25.543612	+	.	1
3R	Unnamed	Unnamed	14648540	14657380	38.884832	+	.	1
3R	Unnamed	Unnamed	14694340	14700200	32.428213	+	.	1
3R	Unnamed	Unnamed	14709700	14717080	35.970371	+	.	1
3R	Unnamed	Unnamed	14719570	14731010	57.124123	+	.	1
3R	Unnamed	Unnamed	14732920	14743450	103.416516	+	.	1
3R	Unnamed	Unnamed	14815030	14820690	28.392205	+	.	1
3R	Unnamed	Unnamed	14827440	14837530	56.228552	+	.	1
3R	Unnamed	Unnamed	14870550	14879310	43.546714	+	.	1
3R	Unnamed	Unnamed	14899830	14905530	28.808752	+	.	1
3R	Unnamed	Unnamed	15073370	15080020	26.162175	+	.	1
3R	Unnamed	Unnamed	15090150	15093180	24.722390	+	.	1
3R	Unnamed	Unnamed	15093750	15098730	39.773451	+	.	1
3R	Unnamed	Unnamed	15128000	15134940	61.998780	+	.	1
3R	Unnamed	Unnamed	15146520	15157200	29.190887	+	.	1
3R	Unnamed	Unnamed	15197160	15200250	19.657612	+	.	1
3R	Unnamed	Unnamed	15240760	15243860	19.429453	+	.	1
3R	Unnamed	Unnamed	15247920	15253880	39.488336	+	.	1
3R	Unnamed	Unnamed	15283900	15296360	86.274023	+	.	1
3R	Unnamed	Unnamed	15342590	15348500	36.654778	+	.	1
3R	Unnamed	Unnamed	15393920	15405220	42.539572	+	.	1
3R	Unnamed	Unnamed	15406830	15412710	26.587942	+	.	1
3R	Unnamed	Unnamed	15413550	15423760	102.261763	+	.	1
3R	Unnamed	Unnamed	15424490	15430430	35.812692	+	.	1
3R	Unnamed	Unnamed	15567800	15570810	20.165602	+	.	1
3R	Unnamed	Unnamed	15612790	15621950	55.815557	+	.	1
3R	Unnamed	Unnamed	15625920	15628960	21.051631	+	.	1
3R	Unnamed	Unnamed	15661930	15667920	51.307753	+	.	1
3R	Unnamed	Unnamed	15673070	15677200	21.491351	+	.	1
3R	Unnamed	Unnamed	15677360	15684260	46.162938	+	.	1
3R	Unnamed	Unnamed	15689180	15695150	38.937026	+	.	1
3R	Unnamed	Unnamed	15727650	15733630	37.790913	+	.	1
3R	Unnamed	Unnamed	15791480	15797260	37.260419	+	.	1
3R	Unnamed	Unnamed	15800920	15804610	22.688329	+	.	1
3R	Unnamed	Unnamed	15843380	15847180	21.635013	+	.	1
3R	Unnamed	Unnamed	15849060	15854990	31.777789	+	.	1
3R	Unnamed	Unnamed	15896670	15904450	53.369619	+	.	1
3R	Unnamed	Unnamed	15955150	15963730	27.929839	+	.	1
3R	Unnamed	Unnamed	15970810	15977020	65.336965	+	.	1
3R	Unnamed	Unnamed	15984730	15990530	30.115099	+	.	1
3R	Unnamed	Unnamed	15997960	16001130	23.342452	+	.	1
3R	Unnamed	Unnamed	16009820	16014570	28.948437	+	.	1
3R	Unnamed	Unnamed	16022870	16029080	67.736598	+	.	1
3R	Unnamed	Unnamed	16067010	16071430	20.612813	+	.	1
3R	Unnamed	Unnamed	16096760	16102840	57.050983	+	.	1
3R	Unnamed	Unnamed	16117770	16123130	25.721417	+	.	1
3R	Unnamed	Unnamed	16211300	16234640	61.985867	+	.	1
3R	Unnamed	Unnamed	16236700	16245610	66.057991	+	.	1
3R	Unnamed	Unnamed	16247830	16250940	24.257605	+	.	1
3R	Unnamed	Unnamed	16258170	16263170	26.023500	+	.	1
3R	Unnamed	Unnamed	16270280	16289070	57.251495	+	.	1
3R	Unnamed	Unnamed	16291980	16297650	28.851467	+	.	1
3R	Unnamed	Unnamed	16299590	16306240	36.543154	+	.	1
3R	Unnamed	Unnamed	16362120	16367020	21.849983	+	.	1
3R	Unnamed	Unnamed	16380460	16388800	36.628892	+	.	1
3R	Unnamed	Unnamed	16391650	16396700	26.555533	+	.	1
3R	Unnamed	Unnamed	16400260	16406570	55.863155	+	.	1
3R	Unnamed	Unnamed	16407820	16416880	38.601921	+	.	1
3R	Unnamed	Unnamed	16446720	16456090	45.959081	+	.	1
3R	Unnamed	Unnamed	16505890	16513840	70.846835	+	.	1
3R	Unnamed	Unnamed	16514430	16521450	54.067803	+	.	1
3R	Unnamed	Unnamed	16526310	16532980	32.376488	+	.	1
3R	Unnamed	Unnamed	16536330	16548240	46.440006	+	.	1
3R	Unnamed	Unnamed	16561920	16573160	54.098348	+	.	1
3R	Unnamed	Unnamed	16573750	16579670	35.038556	+	.	1
3R	Unnamed	Unnamed	16580590	16588270	74.895015	+	.	1
3R	Unnamed	Unnamed	16624780	16633980	48.371833	+	.	1
3R	Unnamed	Unnamed	16659610	16669360	26.889472	+	.	1
3R	Unnamed	Unnamed	16692500	16697720	39.482059	+	.	1
3R	Unnamed	Unnamed	16699960	16706550	65.178297	+	.	1
3R	Unnamed	Unnamed	16706810	16729680	89.744701	+	.	1
3R	Unnamed	Unnamed	16729970	16737470	46.807257	+	.	1
3R	Unnamed	Unnamed	16761160	16767150	48.348234	+	.	1
3R	Unnamed	Unnamed	16807640	16816400	59.299448	+	.	1
3R	Unnamed	Unnamed	16816710	16819710	19.348646	+	.	1
3R	Unnamed	Unnamed	16823550	16835070	61.615836	+	.	1
3R	Unnamed	Unnamed	16843950	16850010	35.369420	+	.	1
3R	Unnamed	Unnamed	16850250	16853490	27.368109	+	.	1
3R	Unnamed	Unnamed	16854550	16860760	47.131694	+	.	1
3R	Unnamed	Unnamed	16867740	16873590	26.382179	+	.	1
3R	Unnamed	Unnamed	16875910	16883140	27.039188	+	.	1
3R	Unnamed	Unnamed	16896910	16902280	27.773995	+	.	1
3R	Unnamed	Unnamed	16912270	16916120	24.381330	+	.	1
3R	Unnamed	Unnamed	16917010	16920120	20.344709	+	.	1
3R	Unnamed	Unnamed	16925300	16937400	62.653937	+	.	1
3R	Unnamed	Unnamed	16940710	16966670	60.843617	+	.	1
3R	Unnamed	Unnamed	16969300	16975180	26.374929	+	.	1
3R	Unnamed	Unnamed	16984860	16990060	30.158603	+	.	1
3R	Unnamed	Unnamed	17009010	17014420	25.141076	+	.	1
3R	Unnamed	Unnamed	17050950	17072520	65.960784	+	.	1
3R	Unnamed	Unnamed	17074600	17081910	39.712314	+	.	1
3R	Unnamed	Unnamed	17116560	17121720	27.422311	+	.	1
3R	Unnamed	Unnamed	17352270	17368470	42.333564	+	.	1
3R	Unnamed	Unnamed	17523040	17533220	34.979153	+	.	1
3R	Unnamed	Unnamed	17546040	17551240	36.282732	+	.	1
3R	Unnamed	Unnamed	17553420	17562010	133.224298	+	.	1
3R	Unnamed	Unnamed	17564050	17570050	51.917190	+	.	1
3R	Unnamed	Unnamed	17601140	17607050	40.536657	+	.	1
3R	Unnamed	Unnamed	17615720	17619740	21.601591	+	.	1
3R	Unnamed	Unnamed	17650830	17657940	77.155806	+	.	1
3R	Unnamed	Unnamed	17663200	17669520	73.612244	+	.	1
3R	Unnamed	Unnamed	17693290	17697070	22.427564	+	.	1
3R	Unnamed	Unnamed	17698600	17704040	35.790110	+	.	1
3R	Unnamed	Unnamed	17708240	17720750	76.509894	+	.	1
3R	Unnamed	Unnamed	17732660	17745510	65.209485	+	.	1
3R	Unnamed	Unnamed	17772340	17779430	80.104166	+	.	1
3R	Unnamed	Unnamed	17865270	17870470	22.156232	+	.	1
3R	Unnamed	Unnamed	17879980	17935680	114.154174	+	.	1
3R	Unnamed	Unnamed	17940950	17946980	59.370180	+	.	1
3R	Unnamed	Unnamed	17959280	17965190	42.057558	+	.	1
3R	Unnamed	Unnamed	17994380	18010990	108.177590	+	.	1
3R	Unnamed	Unnamed	18046520	18053400	25.331981	+	.	1
3R	Unnamed	Unnamed	18086780	18097870	38.065035	+	.	1
3R	Unnamed	Unnamed	18106990	18114820	60.626104	+	.	1
[truncated: 908 more rows]
