# Supplementary material for: DNA sequence models of genome-wide Drosophila melanogaster Polycomb binding sites improve generalization to independent Polycomb Response Elements
Source: Nucleic Acids Res. 2019 Jul 24;47(15):7781–97. doi: 10.1093/nar/gkz617 (PMC6735708; doi:10.1093/nar/gkz617)
Supplement: gkz617_Supplemental_Files [file gkz617_supplemental_files.zip › SFile5_SVMMOCCA_PREPredictions_HCCore.GFF]

2L	Prediction	Prediction	18090	18590	72.86045	.	.	1
3L	Prediction	Prediction	26520	27020	104.0238	.	.	1
4	Prediction	Prediction	46680	47280	59.213496	.	.	1
4	Prediction	Prediction	58990	59490	72.86045	.	.	1
2L	Prediction	Prediction	66530	67030	127.345845	.	.	1
4	Prediction	Prediction	77290	77790	123.862764	.	.	1
3L	Prediction	Prediction	83670	84170	72.071252	.	.	1
3L	Prediction	Prediction	101790	102290	65.574405	.	.	1
4	Prediction	Prediction	112920	113420	64.559348	.	.	1
3L	Prediction	Prediction	131390	131890	330.074721	.	.	1
4	Prediction	Prediction	132090	132590	50.213117	.	.	1
3L	Prediction	Prediction	140790	141290	164.769718	.	.	1
2L	Prediction	Prediction	158860	159360	162.847591	.	.	1
4	Prediction	Prediction	183200	183800	71.962976	.	.	1
4	Prediction	Prediction	189010	189510	50.438975	.	.	1
2L	Prediction	Prediction	202680	203180	94.284466	.	.	1
4	Prediction	Prediction	205460	205960	80.146495	.	.	1
2L	Prediction	Prediction	221950	222550	161.063721	.	.	1
3L	Prediction	Prediction	224940	225440	90.849112	.	.	1
4	Prediction	Prediction	231260	231860	60.717041	.	.	1
3L	Prediction	Prediction	236760	237260	87.658398	.	.	1
2L	Prediction	Prediction	243430	243930	142.443553	.	.	1
3L	Prediction	Prediction	245950	246450	62.132785	.	.	1
X	Prediction	Prediction	278700	279300	156.789454	.	.	1
2L	Prediction	Prediction	306310	306810	141.788115	.	.	1
4	Prediction	Prediction	307910	308410	51.002315	.	.	1
3L	Prediction	Prediction	305700	306200	51.002315	.	.	1
4	Prediction	Prediction	320400	320900	149.687007	.	.	1
3L	Prediction	Prediction	319250	319750	181.289153	.	.	1
3L	Prediction	Prediction	328340	328840	108.091222	.	.	1
2L	Prediction	Prediction	347880	348380	264.458933	.	.	1
4	Prediction	Prediction	356000	356600	60.059376	.	.	1
4	Prediction	Prediction	373810	374410	61.928789	.	.	1
3L	Prediction	Prediction	377930	378430	320.574248	.	.	1
2L	Prediction	Prediction	377690	378290	97.018304	.	.	1
4	Prediction	Prediction	383840	384340	57.273303	.	.	1
3L	Prediction	Prediction	387850	388350	158.305467	.	.	1
4	Prediction	Prediction	388470	388970	121.91756	.	.	1
4	Prediction	Prediction	394450	394950	51.002315	.	.	1
3L	Prediction	Prediction	403200	403800	97.147266	.	.	1
3L	Prediction	Prediction	411640	412210	70.303943	.	.	1
4	Prediction	Prediction	422870	423470	54.645337	.	.	1
4	Prediction	Prediction	433170	433670	73.288303	.	.	1
4	Prediction	Prediction	446130	446630	43.71627	.	.	1
2L	Prediction	Prediction	471930	472430	163.4883	.	.	1
2L	Prediction	Prediction	490490	490990	299.486698	.	.	1
4	Prediction	Prediction	490390	490890	65.800263	.	.	1
4	Prediction	Prediction	498900	499650	49.543031	.	.	1
2L	Prediction	Prediction	501520	502020	164.773447	.	.	1
4	Prediction	Prediction	508290	508790	129.424867	.	.	1
2L	Prediction	Prediction	516250	516750	286.157717	.	.	1
X	Prediction	Prediction	514140	514640	241.4268	.	.	1
4	Prediction	Prediction	517750	518250	58.28836	.	.	1
X	Prediction	Prediction	531890	532490	198.929618	.	.	1
4	Prediction	Prediction	530070	530570	53.520524	.	.	1
4	Prediction	Prediction	538460	538960	65.574405	.	.	1
3L	Prediction	Prediction	544090	544590	268.3594	.	.	1
X	Prediction	Prediction	541670	542170	175.012145	.	.	1
X	Prediction	Prediction	548260	548760	276.722427	.	.	1
4	Prediction	Prediction	554550	555050	72.071252	.	.	1
4	Prediction	Prediction	572000	572500	64.785207	.	.	1
X	Prediction	Prediction	575910	576660	255.383936	.	.	1
4	Prediction	Prediction	579230	579730	58.28836	.	.	1
2L	Prediction	Prediction	582020	582480	118.794211	.	.	1
2L	Prediction	Prediction	587070	587570	66.330804	.	.	1
X	Prediction	Prediction	590490	590990	159.213033	.	.	1
2L	Prediction	Prediction	594610	595110	126.793288	.	.	1
4	Prediction	Prediction	609560	610060	48.972202	.	.	1
3L	Prediction	Prediction	616570	617070	160.400881	.	.	1
2L	Prediction	Prediction	619620	620120	126.737641	.	.	1
3L	Prediction	Prediction	638830	639330	195.861243	.	.	1
2L	Prediction	Prediction	627490	627990	53.14158	.	.	1
2L	Prediction	Prediction	639820	640320	80.146495	.	.	1
4	Prediction	Prediction	644290	644790	79.131438	.	.	1
4	Prediction	Prediction	659590	660340	82.575176	.	.	1
X	Prediction	Prediction	687110	687610	174.195041	.	.	1
3L	Prediction	Prediction	685220	685720	205.699748	.	.	1
2L	Prediction	Prediction	685130	685630	181.878292	.	.	1
4	Prediction	Prediction	695460	695960	51.002315	.	.	1
2L	Prediction	Prediction	701710	702210	309.284753	.	.	1
4	Prediction	Prediction	703790	704290	108.014988	.	.	1
3L	Prediction	Prediction	714320	714820	80.146495	.	.	1
2L	Prediction	Prediction	714830	715430	125.175525	.	.	1
4	Prediction	Prediction	724450	724950	91.673415	.	.	1
3L	Prediction	Prediction	723620	724120	115.59579	.	.	1
4	Prediction	Prediction	737020	737620	59.871161	.	.	1
3L	Prediction	Prediction	751410	751910	138.856442	.	.	1
4	Prediction	Prediction	788060	788560	57.273303	.	.	1
3L	Prediction	Prediction	794120	794620	148.608779	.	.	1
4	Prediction	Prediction	806180	806680	74.753588	.	.	1
3L	Prediction	Prediction	816550	817050	153.232803	.	.	1
4	Prediction	Prediction	819890	820390	72.723475	.	.	1
2L	Prediction	Prediction	826070	826670	261.592761	.	.	1
4	Prediction	Prediction	833920	834420	108.00085	.	.	1
X	Prediction	Prediction	838250	838750	73.452576	.	.	1
2L	Prediction	Prediction	850640	851140	157.688294	.	.	1
4	Prediction	Prediction	866360	866860	87.43254	.	.	1
2L	Prediction	Prediction	868290	868790	145.054985	.	.	1
3L	Prediction	Prediction	872120	872600	111.157319	.	.	1
4	Prediction	Prediction	879410	880010	78.932154	.	.	1
3L	Prediction	Prediction	881280	881780	93.42876	.	.	1
4	Prediction	Prediction	892660	893160	65.574405	.	.	1
3L	Prediction	Prediction	908610	909110	137.14503	.	.	1
3L	Prediction	Prediction	914770	915270	270.919073	.	.	1
4	Prediction	Prediction	934140	934640	70.927776	.	.	1
2L	Prediction	Prediction	935450	935950	271.579771	.	.	1
4	Prediction	Prediction	946610	947110	43.71627	.	.	1
3L	Prediction	Prediction	957130	957630	222.763589	.	.	1
X	Prediction	Prediction	960030	960530	202.021737	.	.	1
4	Prediction	Prediction	957940	958440	64.559348	.	.	1
2L	Prediction	Prediction	960950	961450	136.294247	.	.	1
3L	Prediction	Prediction	972760	973260	284.864178	.	.	1
4	Prediction	Prediction	978150	978900	54.400395	.	.	1
4	Prediction	Prediction	1007490	1007990	58.28836	.	.	1
3L	Prediction	Prediction	1010980	1011480	251.569954	.	.	1
4	Prediction	Prediction	1026510	1027110	65.942865	.	.	1
3L	Prediction	Prediction	1034040	1034540	221.245511	.	.	1
4	Prediction	Prediction	1035620	1036120	43.71627	.	.	1
3L	Prediction	Prediction	1046340	1046840	174.686947	.	.	1
2L	Prediction	Prediction	1047740	1048340	162.102091	.	.	1
4	Prediction	Prediction	1053150	1053650	58.28836	.	.	1
3L	Prediction	Prediction	1056720	1057220	154.84512	.	.	1
2L	Prediction	Prediction	1057210	1057710	119.484914	.	.	1
3L	Prediction	Prediction	1062590	1063090	67.028502	.	.	1
3L	Prediction	Prediction	1080210	1080710	223.250077	.	.	1
4	Prediction	Prediction	1086670	1087170	51.002315	.	.	1
4	Prediction	Prediction	1094100	1094700	66.788746	.	.	1
3L	Prediction	Prediction	1108720	1109220	234.429404	.	.	1
4	Prediction	Prediction	1113260	1113760	65.574405	.	.	1
3L	Prediction	Prediction	1116520	1117020	80.146495	.	.	1
2L	Prediction	Prediction	1118880	1119380	99.840304	.	.	1
3L	Prediction	Prediction	1123780	1124280	177.246525	.	.	1
2L	Prediction	Prediction	1128350	1128850	147.847648	.	.	1
X	Prediction	Prediction	1138890	1139390	147.000662	.	.	1
2L	Prediction	Prediction	1135690	1136190	131.106497	.	.	1
3L	Prediction	Prediction	1137810	1138310	343.934749	.	.	1
4	Prediction	Prediction	1138090	1138690	48.573633	.	.	1
4	Prediction	Prediction	1148840	1149340	65.574405	.	.	1
3L	Prediction	Prediction	1150530	1151030	200.56764	.	.	1
2L	Prediction	Prediction	1157520	1158020	138.0246	.	.	1
3L	Prediction	Prediction	1170510	1171010	110.249676	.	.	1
3L	Prediction	Prediction	1177900	1178400	90.426182	.	.	1
4	Prediction	Prediction	1185750	1186250	72.86045	.	.	1
3L	Prediction	Prediction	1195980	1196480	111.628138	.	.	1
2L	Prediction	Prediction	1236560	1237030	116.441434	.	.	1
2L	Prediction	Prediction	1247100	1247600	129.858985	.	.	1
X	Prediction	Prediction	1276230	1276730	218.453321	.	.	1
X	Prediction	Prediction	1310550	1311050	154.109296	.	.	1
X	Prediction	Prediction	1321710	1322210	204.687882	.	.	1
3L	Prediction	Prediction	1335180	1335680	151.059599	.	.	1
3L	Prediction	Prediction	1349580	1350180	162.457902	.	.	1
3L	Prediction	Prediction	1365860	1366360	150.880192	.	.	1
X	Prediction	Prediction	1387970	1388470	408.50568	.	.	1
2L	Prediction	Prediction	1383470	1383970	76.537985	.	.	1
X	Prediction	Prediction	1398820	1399320	102.589769	.	.	1
3L	Prediction	Prediction	1403400	1403900	194.181568	.	.	1
X	Prediction	Prediction	1409500	1410000	203.446641	.	.	1
2L	Prediction	Prediction	1411750	1412250	137.572883	.	.	1
2L	Prediction	Prediction	1434870	1435370	147.362806	.	.	1
3L	Prediction	Prediction	1467920	1468420	151.283002	.	.	1
X	Prediction	Prediction	1478570	1479070	155.561546	.	.	1
X	Prediction	Prediction	1486540	1487040	160.594483	.	.	1
3L	Prediction	Prediction	1485410	1485910	199.710972	.	.	1
X	Prediction	Prediction	1507000	1507500	136.355832	.	.	1
3L	Prediction	Prediction	1512370	1512870	87.43254	.	.	1
X	Prediction	Prediction	1533680	1534280	160.940424	.	.	1
3L	Prediction	Prediction	1537230	1537730	184.385292	.	.	1
3L	Prediction	Prediction	1546180	1546930	123.782516	.	.	1
X	Prediction	Prediction	1550290	1550790	170.8204	.	.	1
2L	Prediction	Prediction	1558180	1558680	45.609408	.	.	1
X	Prediction	Prediction	1623060	1623560	267.604862	.	.	1
3L	Prediction	Prediction	1569520	1570020	118.624431	.	.	1
3L	Prediction	Prediction	1576820	1577320	87.43254	.	.	1
2L	Prediction	Prediction	1617760	1618260	234.944563	.	.	1
3L	Prediction	Prediction	1628040	1628540	208.818951	.	.	1
2L	Prediction	Prediction	1626790	1627290	246.710472	.	.	1
2L	Prediction	Prediction	1632860	1633360	65.574405	.	.	1
3L	Prediction	Prediction	1636720	1637220	175.054871	.	.	1
X	Prediction	Prediction	1641490	1641990	299.58355	.	.	1
2L	Prediction	Prediction	1636430	1636930	98.672571	.	.	1
2L	Prediction	Prediction	1648670	1649170	350.71654	.	.	1
X	Prediction	Prediction	1656300	1656800	182.749987	.	.	1
2L	Prediction	Prediction	1671870	1672370	122.798799	.	.	1
2L	Prediction	Prediction	1692410	1692910	138.434854	.	.	1
2L	Prediction	Prediction	1697120	1697620	106.985794	.	.	1
X	Prediction	Prediction	1733860	1734360	295.133139	.	.	1
2L	Prediction	Prediction	1737250	1737750	130.113966	.	.	1
3L	Prediction	Prediction	1746430	1747030	93.204396	.	.	1
X	Prediction	Prediction	1766170	1766670	192.767164	.	.	1
X	Prediction	Prediction	1791750	1792250	132.260501	.	.	1
3L	Prediction	Prediction	1794610	1795110	140.206918	.	.	1
3L	Prediction	Prediction	1882960	1883460	182.012235	.	.	1
X	Prediction	Prediction	1908850	1909350	121.283116	.	.	1
3L	Prediction	Prediction	1919520	1920020	190.923523	.	.	1
2L	Prediction	Prediction	1943010	1943510	72.86045	.	.	1
2L	Prediction	Prediction	1954410	1954910	138.730083	.	.	1
X	Prediction	Prediction	1991670	1992170	412.029672	.	.	1
2L	Prediction	Prediction	1975360	1975860	198.177312	.	.	1
3L	Prediction	Prediction	2004660	2005160	137.523974	.	.	1
X	Prediction	Prediction	2010240	2010840	145.674921	.	.	1
2L	Prediction	Prediction	2015460	2015960	192.480054	.	.	1
X	Prediction	Prediction	2036090	2036590	131.148809	.	.	1
2L	Prediction	Prediction	2037850	2038350	149.137472	.	.	1
X	Prediction	Prediction	2041700	2042200	64.284581	.	.	1
2L	Prediction	Prediction	2044060	2044660	73.425096	.	.	1
X	Prediction	Prediction	2049040	2049540	109.497265	.	.	1
X	Prediction	Prediction	2071660	2072160	95.568025	.	.	1
X	Prediction	Prediction	2083630	2084130	124.600504	.	.	1
X	Prediction	Prediction	2094300	2094800	159.167438	.	.	1
X	Prediction	Prediction	2112800	2113300	179.767533	.	.	1
X	Prediction	Prediction	2123150	2123650	172.279166	.	.	1
2L	Prediction	Prediction	2127410	2127910	247.339137	.	.	1
X	Prediction	Prediction	2136090	2136590	169.98055	.	.	1
2L	Prediction	Prediction	2144410	2144910	88.544231	.	.	1
X	Prediction	Prediction	2158000	2158500	176.985562	.	.	1
X	Prediction	Prediction	2166370	2166870	147.841382	.	.	1
2L	Prediction	Prediction	2175280	2175780	185.99555	.	.	1
X	Prediction	Prediction	2194490	2194990	88.544231	.	.	1
2L	Prediction	Prediction	2197530	2198030	141.851427	.	.	1
X	Prediction	Prediction	2209450	2209950	82.33629	.	.	1
X	Prediction	Prediction	2221650	2222150	159.106461	.	.	1
2L	Prediction	Prediction	2226760	2227510	173.668642	.	.	1
3L	Prediction	Prediction	2227880	2228380	107.327016	.	.	1
2L	Prediction	Prediction	2230150	2230650	79.357296	.	.	1
X	Prediction	Prediction	2255020	2255520	352.719057	.	.	1
2L	Prediction	Prediction	2275530	2276030	196.949072	.	.	1
X	Prediction	Prediction	2270190	2270690	116.142601	.	.	1
X	Prediction	Prediction	2283570	2284070	217.450006	.	.	1
X	Prediction	Prediction	2301820	2302320	248.239879	.	.	1
X	Prediction	Prediction	2336250	2336750	158.012694	.	.	1
X	Prediction	Prediction	2355690	2356190	232.002683	.	.	1
2L	Prediction	Prediction	2365190	2365690	121.769806	.	.	1
2L	Prediction	Prediction	2376080	2376580	125.08982	.	.	1
X	Prediction	Prediction	2382900	2383400	94.718585	.	.	1
3L	Prediction	Prediction	2427120	2427620	206.187372	.	.	1
X	Prediction	Prediction	2447930	2448430	151.283002	.	.	1
2L	Prediction	Prediction	2450810	2451310	165.363985	.	.	1
2L	Prediction	Prediction	2458910	2459410	65.574405	.	.	1
3L	Prediction	Prediction	2492280	2492780	94.718585	.	.	1
X	Prediction	Prediction	2520030	2520530	146.148752	.	.	1
2L	Prediction	Prediction	2527420	2527920	263.19759	.	.	1
X	Prediction	Prediction	2545220	2545720	189.578904	.	.	1
2L	Prediction	Prediction	2555170	2555670	136.308385	.	.	1
3L	Prediction	Prediction	2558540	2559040	116.576719	.	.	1
3L	Prediction	Prediction	2585820	2586320	176.780955	.	.	1
X	Prediction	Prediction	2588520	2589020	196.605247	.	.	1
2L	Prediction	Prediction	2619440	2619940	174.382052	.	.	1
X	Prediction	Prediction	2634360	2634860	310.07117	.	.	1
3L	Prediction	Prediction	2636090	2636590	138.434854	.	.	1
X	Prediction	Prediction	2677310	2677810	237.859836	.	.	1
3L	Prediction	Prediction	2677840	2678340	92.138936	.	.	1
3L	Prediction	Prediction	2700500	2701000	136.404741	.	.	1
2L	Prediction	Prediction	2700870	2701370	193.225867	.	.	1
3L	Prediction	Prediction	2711290	2711790	114.424924	.	.	1
X	Prediction	Prediction	2743660	2744160	220.0547	.	.	1
2L	Prediction	Prediction	2752990	2753490	229.742261	.	.	1
3L	Prediction	Prediction	2756470	2756970	155.260298	.	.	1
3L	Prediction	Prediction	2786770	2787270	80.146495	.	.	1
2L	Prediction	Prediction	2798850	2799350	398.648707	.	.	1
3L	Prediction	Prediction	2800360	2800860	209.522452	.	.	1
3L	Prediction	Prediction	2823490	2823990	216.098731	.	.	1
2L	Prediction	Prediction	2821970	2822470	65.574405	.	.	1
2L	Prediction	Prediction	2829720	2830220	195.964538	.	.	1
3L	Prediction	Prediction	2872870	2873370	131.936824	.	.	1
2L	Prediction	Prediction	2886650	2887150	272.665132	.	.	1
2L	Prediction	Prediction	2898850	2899350	161.772413	.	.	1
2L	Prediction	Prediction	2909470	2909970	126.902848	.	.	1
2L	Prediction	Prediction	2923140	2923640	127.579431	.	.	1
3L	Prediction	Prediction	2944220	2944720	138.434854	.	.	1
X	Prediction	Prediction	2989340	2989840	131.148809	.	.	1
2L	Prediction	Prediction	2997130	2997630	87.658398	.	.	1
X	Prediction	Prediction	3026520	3027020	131.0999	.	.	1
2L	Prediction	Prediction	3058220	3058720	143.504392	.	.	1
3L	Prediction	Prediction	3059900	3060400	72.535892	.	.	1
3L	Prediction	Prediction	3070350	3070850	203.828986	.	.	1
X	Prediction	Prediction	3074690	3075190	79.131438	.	.	1
X	Prediction	Prediction	3083330	3083830	65.574405	.	.	1
X	Prediction	Prediction	3096260	3096760	180.50941	.	.	1
2L	Prediction	Prediction	3092870	3093370	73.250581	.	.	1
X	Prediction	Prediction	3125320	3125820	212.749402	.	.	1
X	Prediction	Prediction	3134940	3135440	230.28594	.	.	1
3L	Prediction	Prediction	3149080	3149580	158.566906	.	.	1
X	Prediction	Prediction	3161920	3162420	156.842964	.	.	1
2L	Prediction	Prediction	3159170	3159670	87.43254	.	.	1
2L	Prediction	Prediction	3168530	3169130	54.645337	.	.	1
3L	Prediction	Prediction	3226220	3226820	228.568045	.	.	1
3L	Prediction	Prediction	3234510	3235010	150.427296	.	.	1
3L	Prediction	Prediction	3246270	3246770	179.225995	.	.	1
3L	Prediction	Prediction	3253890	3254390	115.286895	.	.	1
X	Prediction	Prediction	3317600	3318350	318.996299	.	.	1
3L	Prediction	Prediction	3338580	3339080	104.422256	.	.	1
X	Prediction	Prediction	3378460	3378960	191.151849	.	.	1
3L	Prediction	Prediction	3386360	3386860	80.754433	.	.	1
3L	Prediction	Prediction	3394030	3394530	108.00085	.	.	1
X	Prediction	Prediction	3398010	3398510	179.571476	.	.	1
3L	Prediction	Prediction	3400400	3400900	87.43254	.	.	1
3L	Prediction	Prediction	3408910	3409410	152.144973	.	.	1
3L	Prediction	Prediction	3417230	3417730	137.14503	.	.	1
3L	Prediction	Prediction	3433750	3434250	80.146495	.	.	1
3L	Prediction	Prediction	3437070	3437570	99.974516	.	.	1
X	Prediction	Prediction	3452080	3452580	313.379151	.	.	1
3L	Prediction	Prediction	3455290	3455790	170.116371	.	.	1
2L	Prediction	Prediction	3478340	3478840	134.577379	.	.	1
X	Prediction	Prediction	3488370	3488870	57.273303	.	.	1
X	Prediction	Prediction	3533130	3533630	162.613981	.	.	1
2L	Prediction	Prediction	3533900	3534400	131.125746	.	.	1
3L	Prediction	Prediction	3542400	3542900	124.703799	.	.	1
2L	Prediction	Prediction	3547510	3548010	123.862764	.	.	1
2L	Prediction	Prediction	3570630	3571130	89.668848	.	.	1
2L	Prediction	Prediction	3580650	3581150	148.492953	.	.	1
2L	Prediction	Prediction	3594040	3594540	200.713907	.	.	1
3L	Prediction	Prediction	3624670	3625170	110.450015	.	.	1
2L	Prediction	Prediction	3631950	3632420	130.845243	.	.	1
3L	Prediction	Prediction	3641390	3641890	93.703528	.	.	1
2L	Prediction	Prediction	3643250	3643750	153.187089	.	.	1
2L	Prediction	Prediction	3655230	3655730	124.592111	.	.	1
2L	Prediction	Prediction	3662200	3662700	99.221318	.	.	1
X	Prediction	Prediction	3677410	3677910	228.411448	.	.	1
2L	Prediction	Prediction	3681470	3682070	68.000493	.	.	1
X	Prediction	Prediction	3696640	3697140	245.499619	.	.	1
X	Prediction	Prediction	3718640	3719140	362.508643	.	.	1
3L	Prediction	Prediction	3720940	3721440	123.000793	.	.	1
X	Prediction	Prediction	3748610	3749110	367.258097	.	.	1
X	Prediction	Prediction	3779820	3780420	252.656478	.	.	1
2L	Prediction	Prediction	3771590	3772090	136.704647	.	.	1
X	Prediction	Prediction	3787020	3787520	109.290675	.	.	1
2L	Prediction	Prediction	3789510	3790010	174.1929	.	.	1
2L	Prediction	Prediction	3803700	3804200	212.024651	.	.	1
X	Prediction	Prediction	3811580	3812080	81.430054	.	.	1
3L	Prediction	Prediction	3828060	3828560	191.125517	.	.	1
2L	Prediction	Prediction	3832160	3832760	129.50705	.	.	1
X	Prediction	Prediction	3835300	3835800	159.531653	.	.	1
3L	Prediction	Prediction	3843870	3844370	102.44367	.	.	1
X	Prediction	Prediction	3845450	3845950	311.484198	.	.	1
X	Prediction	Prediction	3861040	3861540	82.717814	.	.	1
X	Prediction	Prediction	3873610	3874110	95.108716	.	.	1
3L	Prediction	Prediction	3876740	3877240	258.99182	.	.	1
3L	Prediction	Prediction	3901980	3902480	66.81532	.	.	1
X	Prediction	Prediction	3954990	3955490	116.576719	.	.	1
3L	Prediction	Prediction	3953160	3953660	165.924404	.	.	1
3L	Prediction	Prediction	3963910	3964410	322.137434	.	.	1
3L	Prediction	Prediction	3992770	3993270	175.029353	.	.	1
X	Prediction	Prediction	4018890	4019490	251.755623	.	.	1
X	Prediction	Prediction	4039000	4039500	317.266041	.	.	1
2L	Prediction	Prediction	4062810	4063310	290.523377	.	.	1
X	Prediction	Prediction	4079560	4080060	298.3127	.	.	1
3L	Prediction	Prediction	4083440	4084190	97.598982	.	.	1
X	Prediction	Prediction	4094710	4095210	214.711877	.	.	1
X	Prediction	Prediction	4106580	4107330	124.044926	.	.	1
3L	Prediction	Prediction	4108270	4108770	176.627022	.	.	1
2L	Prediction	Prediction	4108670	4109270	155.943574	.	.	1
X	Prediction	Prediction	4128510	4129010	87.43254	.	.	1
3L	Prediction	Prediction	4133890	4134390	159.48359	.	.	1
X	Prediction	Prediction	4190220	4190720	138.434854	.	.	1
2L	Prediction	Prediction	4197250	4197750	294.41117	.	.	1
X	Prediction	Prediction	4203760	4204260	176.016014	.	.	1
2L	Prediction	Prediction	4221180	4221680	178.556419	.	.	1
3L	Prediction	Prediction	4227080	4227580	204.624921	.	.	1
3L	Prediction	Prediction	4233570	4234070	277.70315	.	.	1
X	Prediction	Prediction	4244840	4245340	128.569161	.	.	1
2L	Prediction	Prediction	4244260	4244760	157.988109	.	.	1
3L	Prediction	Prediction	4246840	4247340	137.419798	.	.	1
3L	Prediction	Prediction	4253650	4254150	125.127542	.	.	1
X	Prediction	Prediction	4262460	4262960	212.571269	.	.	1
2L	Prediction	Prediction	4283030	4283530	273.190028	.	.	1
3R	Prediction	Prediction	4281270	4282020	143.778054	.	.	1
X	Prediction	Prediction	4297410	4297910	219.968203	.	.	1
X	Prediction	Prediction	4325100	4325700	131.155535	.	.	1
3R	Prediction	Prediction	4346520	4347020	235.764822	.	.	1
2L	Prediction	Prediction	4346600	4347100	146.787397	.	.	1
3L	Prediction	Prediction	4359540	4360020	112.500886	.	.	1
3R	Prediction	Prediction	4360670	4361170	148.267095	.	.	1
3L	Prediction	Prediction	4363620	4364120	145.596681	.	.	1
3L	Prediction	Prediction	4380010	4380510	308.893688	.	.	1
3R	Prediction	Prediction	4376620	4377220	54.645337	.	.	1
X	Prediction	Prediction	4389500	4390000	126.157584	.	.	1
3R	Prediction	Prediction	4394430	4394930	80.146495	.	.	1
3R	Prediction	Prediction	4403700	4404200	78.85667	.	.	1
X	Prediction	Prediction	4426670	4427170	412.372155	.	.	1
3L	Prediction	Prediction	4430240	4430740	255.50286	.	.	1
2L	Prediction	Prediction	4440310	4440910	266.107281	.	.	1
X	Prediction	Prediction	4448820	4449320	198.819835	.	.	1
3R	Prediction	Prediction	4452220	4452720	146.884836	.	.	1
X	Prediction	Prediction	4462680	4463180	223.857222	.	.	1
3R	Prediction	Prediction	4465250	4465730	60.717041	.	.	1
3R	Prediction	Prediction	4472590	4473090	163.504026	.	.	1
X	Prediction	Prediction	4474800	4475300	107.792591	.	.	1
3R	Prediction	Prediction	4478330	4478930	127.862608	.	.	1
X	Prediction	Prediction	4484600	4485200	212.14788	.	.	1
X	Prediction	Prediction	4507960	4508460	154.806994	.	.	1
X	Prediction	Prediction	4518930	4519430	160.554621	.	.	1
2R	Prediction	Prediction	4517690	4518190	73.086308	.	.	1
X	Prediction	Prediction	4530550	4531050	109.454948	.	.	1
3L	Prediction	Prediction	4542390	4542850	117.637727	.	.	1
2R	Prediction	Prediction	4549580	4550080	101.551729	.	.	1
X	Prediction	Prediction	4555360	4555860	123.862764	.	.	1
3R	Prediction	Prediction	4564810	4565310	72.86045	.	.	1
3L	Prediction	Prediction	4582420	4582920	243.830852	.	.	1
X	Prediction	Prediction	4589830	4590330	239.735521	.	.	1
3L	Prediction	Prediction	4594130	4594630	86.417483	.	.	1
2R	Prediction	Prediction	4592400	4592900	51.002315	.	.	1
X	Prediction	Prediction	4596350	4596850	196.006577	.	.	1
2L	Prediction	Prediction	4597290	4597790	144.008145	.	.	1
3L	Prediction	Prediction	4601360	4601860	80.146495	.	.	1
X	Prediction	Prediction	4615760	4616260	147.847648	.	.	1
2R	Prediction	Prediction	4617340	4617840	57.499162	.	.	1
3L	Prediction	Prediction	4619780	4620380	161.573922	.	.	1
3L	Prediction	Prediction	4625710	4626210	169.813202	.	.	1
X	Prediction	Prediction	4626330	4626830	102.00463	.	.	1
3R	Prediction	Prediction	4639540	4640040	71.031071	.	.	1
X	Prediction	Prediction	4646380	4646880	115.451169	.	.	1
X	Prediction	Prediction	4690830	4691330	310.582984	.	.	1
3R	Prediction	Prediction	4711240	4711740	65.574405	.	.	1
3R	Prediction	Prediction	4739440	4739940	65.671435	.	.	1
2L	Prediction	Prediction	4757180	4757680	210.905451	.	.	1
X	Prediction	Prediction	4779130	4779630	282.030604	.	.	1
2L	Prediction	Prediction	4790220	4790720	331.348286	.	.	1
3R	Prediction	Prediction	4802090	4802590	391.519611	.	.	1
2L	Prediction	Prediction	4811440	4811940	172.713284	.	.	1
3R	Prediction	Prediction	4820870	4821370	105.849055	.	.	1
2R	Prediction	Prediction	4828770	4829270	51.228173	.	.	1
3L	Prediction	Prediction	4842600	4843200	179.246453	.	.	1
2L	Prediction	Prediction	4868470	4869070	277.449737	.	.	1
3R	Prediction	Prediction	4867560	4868060	195.659248	.	.	1
2R	Prediction	Prediction	4874370	4874870	158.9969	.	.	1
2L	Prediction	Prediction	4880180	4880680	203.117959	.	.	1
2L	Prediction	Prediction	4887500	4888000	117.394704	.	.	1
X	Prediction	Prediction	4888430	4888930	221.003326	.	.	1
2L	Prediction	Prediction	4906100	4906600	65.574405	.	.	1
3R	Prediction	Prediction	4910720	4911220	171.526755	.	.	1
3R	Prediction	Prediction	4924510	4925110	68.000493	.	.	1
X	Prediction	Prediction	4946540	4947040	143.237886	.	.	1
3R	Prediction	Prediction	4955140	4955640	183.959287	.	.	1
3L	Prediction	Prediction	4960350	4960850	302.882483	.	.	1
2L	Prediction	Prediction	4999960	5000460	131.313083	.	.	1
3R	Prediction	Prediction	5012880	5013380	120.26806	.	.	1
3R	Prediction	Prediction	5019330	5019830	171.81991	.	.	1
3R	Prediction	Prediction	5023910	5024410	78.85667	.	.	1
2L	Prediction	Prediction	5036530	5037030	152.370832	.	.	1
2L	Prediction	Prediction	5043400	5043900	135.855206	.	.	1
3R	Prediction	Prediction	5060570	5061070	98.409925	.	.	1
X	Prediction	Prediction	5063180	5063680	193.354368	.	.	1
2L	Prediction	Prediction	5060920	5061420	72.86045	.	.	1
3R	Prediction	Prediction	5072570	5073070	86.349306	.	.	1
2L	Prediction	Prediction	5079180	5079680	173.655487	.	.	1
X	Prediction	Prediction	5084130	5084630	218.152154	.	.	1
3R	Prediction	Prediction	5086910	5087410	244.722359	.	.	1
2R	Prediction	Prediction	5089400	5089900	141.309731	.	.	1
2L	Prediction	Prediction	5092970	5093470	253.287632	.	.	1
2L	Prediction	Prediction	5108000	5108500	136.059656	.	.	1
2R	Prediction	Prediction	5121590	5122190	66.13108	.	.	1
2R	Prediction	Prediction	5141630	5142130	101.030957	.	.	1
3L	Prediction	Prediction	5163960	5164460	217.932234	.	.	1
3R	Prediction	Prediction	5155760	5156260	99.589254	.	.	1
3L	Prediction	Prediction	5184840	5185340	247.266206	.	.	1
3R	Prediction	Prediction	5193470	5193970	149.137472	.	.	1
3R	Prediction	Prediction	5216110	5216610	112.917962	.	.	1
2L	Prediction	Prediction	5237160	5237660	171.05443	.	.	1
2R	Prediction	Prediction	5251290	5251890	47.727753	.	.	1
3R	Prediction	Prediction	5251070	5251570	113.514044	.	.	1
2L	Prediction	Prediction	5270820	5271320	94.718585	.	.	1
3R	Prediction	Prediction	5272510	5273010	125.103679	.	.	1
X	Prediction	Prediction	5280740	5281240	235.638791	.	.	1
2L	Prediction	Prediction	5292070	5292570	260.829662	.	.	1
2R	Prediction	Prediction	5291330	5291830	65.162662	.	.	1
3R	Prediction	Prediction	5293490	5293960	118.596245	.	.	1
2R	Prediction	Prediction	5295980	5296580	43.713677	.	.	1
2L	Prediction	Prediction	5306390	5306890	209.565097	.	.	1
X	Prediction	Prediction	5307500	5308000	199.12473	.	.	1
3L	Prediction	Prediction	5329430	5329930	193.167752	.	.	1
2L	Prediction	Prediction	5326050	5326550	127.279337	.	.	1
3R	Prediction	Prediction	5330620	5331120	139.734736	.	.	1
2L	Prediction	Prediction	5335570	5336070	169.656873	.	.	1
X	Prediction	Prediction	5350050	5350550	265.676523	.	.	1
2R	Prediction	Prediction	5349790	5350290	66.002258	.	.	1
3L	Prediction	Prediction	5354580	5355080	188.526289	.	.	1
3R	Prediction	Prediction	5367690	5368290	120.359229	.	.	1
2L	Prediction	Prediction	5373570	5374070	99.424981	.	.	1
2L	Prediction	Prediction	5403440	5403940	102.358526	.	.	1
3R	Prediction	Prediction	5414290	5415040	239.595542	.	.	1
X	Prediction	Prediction	5417750	5418250	248.673588	.	.	1
2L	Prediction	Prediction	5421610	5422110	277.348102	.	.	1
2L	Prediction	Prediction	5447990	5448490	184.215159	.	.	1
2L	Prediction	Prediction	5461180	5461680	160.369097	.	.	1
2L	Prediction	Prediction	5491290	5491780	96.651617	.	.	1
2L	Prediction	Prediction	5511610	5512110	163.269366	.	.	1
X	Prediction	Prediction	5516860	5517360	307.835987	.	.	1
3R	Prediction	Prediction	5518600	5519100	167.566832	.	.	1
X	Prediction	Prediction	5533500	5534000	107.636045	.	.	1
2L	Prediction	Prediction	5542970	5543470	172.367803	.	.	1
X	Prediction	Prediction	5568010	5568510	342.03103	.	.	1
3R	Prediction	Prediction	5547270	5547770	126.417366	.	.	1
X	Prediction	Prediction	5599940	5600440	273.275004	.	.	1
2L	Prediction	Prediction	5593730	5594230	178.281652	.	.	1
3R	Prediction	Prediction	5599900	5600400	164.565268	.	.	1
3L	Prediction	Prediction	5611930	5612430	155.668965	.	.	1
3R	Prediction	Prediction	5612370	5612870	231.57164	.	.	1
2L	Prediction	Prediction	5616920	5617420	138.806257	.	.	1
3L	Prediction	Prediction	5618690	5619190	132.712613	.	.	1
3R	Prediction	Prediction	5622910	5623410	80.146495	.	.	1
X	Prediction	Prediction	5636570	5637070	306.301365	.	.	1
3L	Prediction	Prediction	5630510	5631010	155.077638	.	.	1
3L	Prediction	Prediction	5640020	5640520	232.817005	.	.	1
3R	Prediction	Prediction	5647810	5648410	234.473205	.	.	1
3L	Prediction	Prediction	5672910	5673410	273.187887	.	.	1
3R	Prediction	Prediction	5659410	5659910	129.222872	.	.	1
3R	Prediction	Prediction	5670270	5670770	158.092285	.	.	1
2R	Prediction	Prediction	5669690	5670190	71.845393	.	.	1
3R	Prediction	Prediction	5686000	5686500	108.428703	.	.	1
2R	Prediction	Prediction	5683530	5684030	124.729658	.	.	1
3L	Prediction	Prediction	5711350	5711850	173.353993	.	.	1
3L	Prediction	Prediction	5726340	5726840	300.464625	.	.	1
2R	Prediction	Prediction	5731730	5732190	95.035369	.	.	1
X	Prediction	Prediction	5737380	5737880	187.299512	.	.	1
2R	Prediction	Prediction	5738270	5738770	57.273303	.	.	1
3L	Prediction	Prediction	5750300	5750800	173.575255	.	.	1
X	Prediction	Prediction	5746780	5747280	149.778181	.	.	1
2R	Prediction	Prediction	5754030	5754530	43.942128	.	.	1
3L	Prediction	Prediction	5769070	5769570	142.07102	.	.	1
2R	Prediction	Prediction	5772910	5773410	231.191436	.	.	1
X	Prediction	Prediction	5796070	5796670	170.007716	.	.	1
2L	Prediction	Prediction	5799740	5800240	175.799034	.	.	1
3L	Prediction	Prediction	5799390	5799890	80.146495	.	.	1
3R	Prediction	Prediction	5802570	5803070	129.424867	.	.	1
2R	Prediction	Prediction	5800660	5801260	94.339894	.	.	1
3L	Prediction	Prediction	5819400	5819900	153.006944	.	.	1
2R	Prediction	Prediction	5810940	5811440	73.050049	.	.	1
3L	Prediction	Prediction	5840450	5840950	181.588506	.	.	1
3L	Prediction	Prediction	5881090	5881590	209.639005	.	.	1
X	Prediction	Prediction	5886800	5887300	334.155067	.	.	1
X	Prediction	Prediction	5894180	5894650	99.807332	.	.	1
X	Prediction	Prediction	5904170	5904670	201.379821	.	.	1
X	Prediction	Prediction	5912160	5912660	181.693942	.	.	1
X	Prediction	Prediction	5918620	5919120	203.655372	.	.	1
2L	Prediction	Prediction	5925110	5925610	127.700925	.	.	1
3L	Prediction	Prediction	5926350	5926850	217.268461	.	.	1
2L	Prediction	Prediction	5932430	5932930	270.456645	.	.	1
2L	Prediction	Prediction	5944100	5944700	154.736442	.	.	1
X	Prediction	Prediction	5947790	5948290	73.705998	.	.	1
3L	Prediction	Prediction	5952370	5953120	114.856954	.	.	1
2L	Prediction	Prediction	5980000	5980500	223.229245	.	.	1
3L	Prediction	Prediction	5975980	5976480	184.269466	.	.	1
2R	Prediction	Prediction	5981840	5982340	106.276908	.	.	1
2L	Prediction	Prediction	5989270	5989770	72.86045	.	.	1
2R	Prediction	Prediction	5992600	5993100	85.818158	.	.	1
3L	Prediction	Prediction	5992830	5993330	112.5683	.	.	1
2L	Prediction	Prediction	5997210	5997710	207.208694	.	.	1
X	Prediction	Prediction	6001000	6001500	130.200789	.	.	1
3R	Prediction	Prediction	6002790	6003290	199.901726	.	.	1
2R	Prediction	Prediction	6009400	6009900	58.28836	.	.	1
X	Prediction	Prediction	6013060	6013560	254.228434	.	.	1
3L	Prediction	Prediction	6014830	6015330	174.003108	.	.	1
2R	Prediction	Prediction	6035370	6035870	128.796482	.	.	1
X	Prediction	Prediction	6040180	6040680	150.288349	.	.	1
3L	Prediction	Prediction	6044780	6045280	228.505446	.	.	1
2L	Prediction	Prediction	6054100	6054600	212.770796	.	.	1
2L	Prediction	Prediction	6078770	6079370	163.103745	.	.	1
X	Prediction	Prediction	6080840	6081340	86.093806	.	.	1
2R	Prediction	Prediction	6089510	6090010	80.146495	.	.	1
3L	Prediction	Prediction	6097560	6098060	165.702007	.	.	1
2L	Prediction	Prediction	6100710	6101210	87.658398	.	.	1
2R	Prediction	Prediction	6102410	6102910	113.132959	.	.	1
3L	Prediction	Prediction	6116970	6117470	200.906254	.	.	1
2R	Prediction	Prediction	6120470	6120970	139.770263	.	.	1
2L	Prediction	Prediction	6123860	6124360	86.417483	.	.	1
2R	Prediction	Prediction	6131760	6132260	171.534233	.	.	1
3R	Prediction	Prediction	6139550	6140050	149.854231	.	.	1
2R	Prediction	Prediction	6141540	6142040	79.897053	.	.	1
2R	Prediction	Prediction	6156360	6156860	97.918019	.	.	1
3L	Prediction	Prediction	6164950	6165450	184.600289	.	.	1
2L	Prediction	Prediction	6170230	6170730	103.288189	.	.	1
2L	Prediction	Prediction	6186410	6186910	295.454743	.	.	1
3L	Prediction	Prediction	6191290	6191790	82.701096	.	.	1
3L	Prediction	Prediction	6199210	6199710	58.28836	.	.	1
2L	Prediction	Prediction	6210270	6210770	88.886637	.	.	1
2R	Prediction	Prediction	6221100	6221600	87.43254	.	.	1
X	Prediction	Prediction	6225570	6226070	164.565268	.	.	1
X	Prediction	Prediction	6231900	6232400	279.93866	.	.	1
2R	Prediction	Prediction	6235990	6236490	152.768883	.	.	1
2L	Prediction	Prediction	6249240	6249740	100.714805	.	.	1
3R	Prediction	Prediction	6250750	6251250	96.446266	.	.	1
X	Prediction	Prediction	6254560	6255060	274.827474	.	.	1
3R	Prediction	Prediction	6258820	6259320	121.09526	.	.	1
3L	Prediction	Prediction	6266540	6267040	128.594487	.	.	1
X	Prediction	Prediction	6278990	6279590	182.995614	.	.	1
X	Prediction	Prediction	6317460	6317960	261.954266	.	.	1
2L	Prediction	Prediction	6323900	6324500	194.630204	.	.	1
X	Prediction	Prediction	6332860	6333360	124.482551	.	.	1
X	Prediction	Prediction	6338840	6339340	198.372026	.	.	1
2L	Prediction	Prediction	6339190	6339690	195.340907	.	.	1
3L	Prediction	Prediction	6351130	6351630	178.709505	.	.	1
3R	Prediction	Prediction	6351050	6351550	196.282831	.	.	1
2R	Prediction	Prediction	6350280	6350780	95.995878	.	.	1
X	Prediction	Prediction	6353110	6353610	125.146323	.	.	1
3R	Prediction	Prediction	6383070	6383670	132.125221	.	.	1
3L	Prediction	Prediction	6383610	6384080	108.515563	.	.	1
2R	Prediction	Prediction	6394760	6395260	59.968316	.	.	1
3R	Prediction	Prediction	6413860	6414360	296.263612	.	.	1
2R	Prediction	Prediction	6405790	6406290	58.514218	.	.	1
2R	Prediction	Prediction	6415500	6416000	43.942128	.	.	1
3R	Prediction	Prediction	6445220	6445720	51.002315	.	.	1
2L	Prediction	Prediction	6448810	6449310	80.372353	.	.	1
2L	Prediction	Prediction	6473280	6473780	150.427296	.	.	1
2L	Prediction	Prediction	6481220	6481720	157.272958	.	.	1
2R	Prediction	Prediction	6501400	6501900	116.998307	.	.	1
2L	Prediction	Prediction	6502940	6503440	134.023686	.	.	1
3R	Prediction	Prediction	6530630	6531130	190.828553	.	.	1
2L	Prediction	Prediction	6527540	6528040	65.574405	.	.	1
X	Prediction	Prediction	6532600	6533100	174.865079	.	.	1
2L	Prediction	Prediction	6545140	6545640	198.545727	.	.	1
2R	Prediction	Prediction	6544010	6544510	129.809195	.	.	1
X	Prediction	Prediction	6549950	6550450	116.093692	.	.	1
3L	Prediction	Prediction	6553740	6554240	129.734686	.	.	1
3R	Prediction	Prediction	6566710	6567210	137.419798	.	.	1
2R	Prediction	Prediction	6567020	6567520	136.129974	.	.	1
X	Prediction	Prediction	6585080	6585580	102.00463	.	.	1
2R	Prediction	Prediction	6594670	6595170	76.769651	.	.	1
X	Prediction	Prediction	6601370	6601870	236.300095	.	.	1
2R	Prediction	Prediction	6611000	6611500	202.632857	.	.	1
2L	Prediction	Prediction	6611240	6611740	158.638359	.	.	1
2R	Prediction	Prediction	6632370	6632870	210.187024	.	.	1
2L	Prediction	Prediction	6647180	6647680	87.43254	.	.	1
X	Prediction	Prediction	6652640	6653140	144.705843	.	.	1
2R	Prediction	Prediction	6655200	6655690	66.912658	.	.	1
X	Prediction	Prediction	6668860	6669360	263.113462	.	.	1
3R	Prediction	Prediction	6673500	6674000	58.28836	.	.	1
X	Prediction	Prediction	6702440	6702940	174.430961	.	.	1
2R	Prediction	Prediction	6698670	6699170	67.028502	.	.	1
2R	Prediction	Prediction	6710230	6710980	78.54509	.	.	1
3R	Prediction	Prediction	6717240	6717740	92.30321	.	.	1
2L	Prediction	Prediction	6724030	6724530	143.416019	.	.	1
3R	Prediction	Prediction	6725990	6726490	117.860279	.	.	1
3R	Prediction	Prediction	6741300	6741800	175.678473	.	.	1
X	Prediction	Prediction	6743620	6744120	144.705843	.	.	1
3R	Prediction	Prediction	6749140	6749640	138.275504	.	.	1
2R	Prediction	Prediction	6749410	6749910	151.283002	.	.	1
3R	Prediction	Prediction	6761000	6761600	64.995583	.	.	1
2L	Prediction	Prediction	6787450	6787950	231.527181	.	.	1
3L	Prediction	Prediction	6789630	6790130	147.793609	.	.	1
3R	Prediction	Prediction	6791510	6792010	179.908363	.	.	1
2L	Prediction	Prediction	6794490	6794990	112.650258	.	.	1
X	Prediction	Prediction	6796050	6796550	127.279337	.	.	1
X	Prediction	Prediction	6804300	6804800	169.59194	.	.	1
2R	Prediction	Prediction	6805570	6806070	79.308387	.	.	1
3R	Prediction	Prediction	6810530	6811030	265.335042	.	.	1
3L	Prediction	Prediction	6813770	6814270	218.014606	.	.	1
2L	Prediction	Prediction	6824470	6824970	237.85357	.	.	1
3R	Prediction	Prediction	6822990	6823490	49.19806	.	.	1
3L	Prediction	Prediction	6835940	6836440	244.642128	.	.	1
2L	Prediction	Prediction	6833630	6834130	212.826443	.	.	1
3R	Prediction	Prediction	6832360	6832860	103.69726	.	.	1
3R	Prediction	Prediction	6848560	6849060	171.702824	.	.	1
X	Prediction	Prediction	6862640	6863140	266.8384	.	.	1
3L	Prediction	Prediction	6854090	6854590	108.275618	.	.	1
2L	Prediction	Prediction	6874760	6875260	167.248212	.	.	1
2R	Prediction	Prediction	6871790	6872290	159.937119	.	.	1
3L	Prediction	Prediction	6879790	6880290	87.426274	.	.	1
2L	Prediction	Prediction	6889340	6889840	210.00548	.	.	1
3R	Prediction	Prediction	6893050	6893800	89.823457	.	.	1
3L	Prediction	Prediction	6895310	6895810	232.335733	.	.	1
3L	Prediction	Prediction	6908170	6908670	144.456401	.	.	1
3R	Prediction	Prediction	6915470	6915970	261.610782	.	.	1
X	Prediction	Prediction	6937850	6938350	233.169223	.	.	1
3L	Prediction	Prediction	6920890	6921390	153.006944	.	.	1
2L	Prediction	Prediction	6922050	6922550	157.279223	.	.	1
3R	Prediction	Prediction	6924670	6925170	122.57294	.	.	1
3L	Prediction	Prediction	6925930	6926430	93.856613	.	.	1
3R	Prediction	Prediction	6930500	6931000	101.458006	.	.	1
3L	Prediction	Prediction	6943320	6943820	307.466317	.	.	1
3L	Prediction	Prediction	6951550	6952050	77.841614	.	.	1
3L	Prediction	Prediction	6964020	6964520	266.454399	.	.	1
2L	Prediction	Prediction	6963570	6964070	104.131378	.	.	1
2R	Prediction	Prediction	6970960	6971460	134.668677	.	.	1
3R	Prediction	Prediction	6975530	6976030	189.38826	.	.	1
3L	Prediction	Prediction	6979400	6979900	151.722043	.	.	1
3L	Prediction	Prediction	6985870	6986370	317.249162	.	.	1
3R	Prediction	Prediction	6989900	6990400	182.151124	.	.	1
2R	Prediction	Prediction	6992520	6993020	131.570397	.	.	1
3R	Prediction	Prediction	7000670	7001170	277.409135	.	.	1
3L	Prediction	Prediction	6997270	6997770	215.725972	.	.	1
3R	Prediction	Prediction	7004500	7005000	137.40514	.	.	1
3R	Prediction	Prediction	7011000	7011500	124.454891	.	.	1
3R	Prediction	Prediction	7037210	7037710	245.633712	.	.	1
3L	Prediction	Prediction	7036480	7036980	218.575084	.	.	1
2L	Prediction	Prediction	7038390	7038990	180.001417	.	.	1
2L	Prediction	Prediction	7056280	7056780	115.940607	.	.	1
X	Prediction	Prediction	7096830	7097330	213.413646	.	.	1
3R	Prediction	Prediction	7092020	7092520	65.574405	.	.	1
3L	Prediction	Prediction	7094710	7095210	98.990863	.	.	1
3R	Prediction	Prediction	7103400	7103900	272.080069	.	.	1
2R	Prediction	Prediction	7104480	7104980	101.654472	.	.	1
X	Prediction	Prediction	7110910	7111410	259.242388	.	.	1
X	Prediction	Prediction	7124440	7124940	301.895028	.	.	1
3R	Prediction	Prediction	7122800	7123300	124.71847	.	.	1
2L	Prediction	Prediction	7133650	7134250	96.260628	.	.	1
X	Prediction	Prediction	7143350	7143850	208.990423	.	.	1
3L	Prediction	Prediction	7149290	7149790	141.824947	.	.	1
X	Prediction	Prediction	7154040	7154640	392.894758	.	.	1
3L	Prediction	Prediction	7156140	7156640	194.829388	.	.	1
3L	Prediction	Prediction	7177590	7178090	128.795019	.	.	1
3R	Prediction	Prediction	7186930	7187430	250.814883	.	.	1
3L	Prediction	Prediction	7203890	7204390	262.485756	.	.	1
2L	Prediction	Prediction	7187910	7188410	80.140229	.	.	1
X	Prediction	Prediction	7195800	7196300	267.514241	.	.	1
2L	Prediction	Prediction	7199810	7200310	83.477625	.	.	1
X	Prediction	Prediction	7204650	7205150	97.804334	.	.	1
X	Prediction	Prediction	7211070	7211570	151.991888	.	.	1
3L	Prediction	Prediction	7225360	7225860	339.022874	.	.	1
2L	Prediction	Prediction	7219150	7219650	139.29056	.	.	1
X	Prediction	Prediction	7215650	7216150	76.197985	.	.	1
X	Prediction	Prediction	7224980	7225480	235.149546	.	.	1
2L	Prediction	Prediction	7226460	7226940	68.541941	.	.	1
2L	Prediction	Prediction	7240120	7240620	91.660033	.	.	1
X	Prediction	Prediction	7245630	7246130	269.98647	.	.	1
X	Prediction	Prediction	7256320	7256820	150.702064	.	.	1
X	Prediction	Prediction	7263320	7263820	236.569931	.	.	1
X	Prediction	Prediction	7271130	7271630	203.158476	.	.	1
3L	Prediction	Prediction	7274300	7274800	87.521177	.	.	1
3R	Prediction	Prediction	7288610	7289110	237.601179	.	.	1
X	Prediction	Prediction	7293460	7294060	269.283817	.	.	1
2L	Prediction	Prediction	7286760	7287360	59.642188	.	.	1
2L	Prediction	Prediction	7294030	7294530	132.806635	.	.	1
X	Prediction	Prediction	7300050	7300550	245.408446	.	.	1
3R	Prediction	Prediction	7303330	7303830	229.50356	.	.	1
2L	Prediction	Prediction	7301720	7302220	106.586727	.	.	1
2L	Prediction	Prediction	7306780	7307380	139.112817	.	.	1
X	Prediction	Prediction	7320630	7321130	188.446698	.	.	1
2R	Prediction	Prediction	7326660	7327160	220.639368	.	.	1
3L	Prediction	Prediction	7368290	7368790	138.16501	.	.	1
X	Prediction	Prediction	7369830	7370330	137.419798	.	.	1
2L	Prediction	Prediction	7373870	7374370	140.460622	.	.	1
3L	Prediction	Prediction	7379320	7379820	94.718585	.	.	1
2R	Prediction	Prediction	7381500	7382000	240.89992	.	.	1
2R	Prediction	Prediction	7406850	7407350	172.195393	.	.	1
2L	Prediction	Prediction	7422340	7422840	160.982146	.	.	1
2R	Prediction	Prediction	7418340	7418840	159.607087	.	.	1
3L	Prediction	Prediction	7422420	7422920	94.882858	.	.	1
3L	Prediction	Prediction	7433320	7433820	174.576452	.	.	1
X	Prediction	Prediction	7444880	7445380	92.541742	.	.	1
X	Prediction	Prediction	7467570	7468070	240.867337	.	.	1
2R	Prediction	Prediction	7473420	7473920	117.319395	.	.	1
2R	Prediction	Prediction	7488520	7489020	267.710298	.	.	1
3R	Prediction	Prediction	7491250	7491750	119.776154	.	.	1
2R	Prediction	Prediction	7500380	7500880	142.510523	.	.	1
3R	Prediction	Prediction	7508620	7509120	105.64706	.	.	1
3R	Prediction	Prediction	7515480	7515980	80.983419	.	.	1
2L	Prediction	Prediction	7524540	7525040	85.402427	.	.	1
3L	Prediction	Prediction	7528750	7529250	125.456223	.	.	1
2R	Prediction	Prediction	7530730	7531230	142.367918	.	.	1
X	Prediction	Prediction	7537200	7537700	214.368379	.	.	1
X	Prediction	Prediction	7544330	7544830	223.397225	.	.	1
X	Prediction	Prediction	7562090	7562570	128.201632	.	.	1
X	Prediction	Prediction	7572930	7573430	169.698965	.	.	1
2L	Prediction	Prediction	7576300	7576800	83.563067	.	.	1
2R	Prediction	Prediction	7586730	7587230	80.718632	.	.	1
3L	Prediction	Prediction	7592490	7593090	133.560055	.	.	1
X	Prediction	Prediction	7608270	7608770	244.011924	.	.	1
X	Prediction	Prediction	7620130	7620630	134.833884	.	.	1
2R	Prediction	Prediction	7626500	7627000	150.927922	.	.	1
X	Prediction	Prediction	7626900	7627400	374.842912	.	.	1
2R	Prediction	Prediction	7632400	7632900	141.902791	.	.	1
X	Prediction	Prediction	7640940	7641440	283.883046	.	.	1
3L	Prediction	Prediction	7655910	7656510	74.86515	.	.	1
X	Prediction	Prediction	7683400	7683900	102.00463	.	.	1
X	Prediction	Prediction	7690670	7691170	333.929536	.	.	1
2R	Prediction	Prediction	7692700	7693200	335.903199	.	.	1
2L	Prediction	Prediction	7701580	7702080	202.219864	.	.	1
2R	Prediction	Prediction	7722440	7722940	103.695119	.	.	1
2R	Prediction	Prediction	7735040	7735540	338.140523	.	.	1
2R	Prediction	Prediction	7745200	7745700	265.695396	.	.	1
3L	Prediction	Prediction	7746900	7747400	174.83575	.	.	1
2R	Prediction	Prediction	7761750	7762250	211.159817	.	.	1
2R	Prediction	Prediction	7773870	7774370	98.409925	.	.	1
3L	Prediction	Prediction	7832710	7833210	208.368034	.	.	1
2R	Prediction	Prediction	7806570	7807070	110.744772	.	.	1
2L	Prediction	Prediction	7811180	7811680	122.138822	.	.	1
3R	Prediction	Prediction	7823410	7823910	179.846243	.	.	1
2L	Prediction	Prediction	7828840	7829340	81.208792	.	.	1
2L	Prediction	Prediction	7838710	7839210	173.850023	.	.	1
X	Prediction	Prediction	7849770	7850270	174.003108	.	.	1
2L	Prediction	Prediction	7845880	7846480	54.645337	.	.	1
3L	Prediction	Prediction	7854670	7855170	213.777052	.	.	1
2L	Prediction	Prediction	7854520	7855020	72.86045	.	.	1
2R	Prediction	Prediction	7879240	7879740	186.068323	.	.	1
2L	Prediction	Prediction	7891800	7892400	41.656049	.	.	1
X	Prediction	Prediction	7892000	7892500	93.310794	.	.	1
3L	Prediction	Prediction	7899340	7899940	102.37309	.	.	1
3L	Prediction	Prediction	7911470	7911970	87.43254	.	.	1
2R	Prediction	Prediction	7917000	7917600	125.585053	.	.	1
X	Prediction	Prediction	7930400	7930900	214.916326	.	.	1
2L	Prediction	Prediction	7940530	7941130	300.940943	.	.	1
3L	Prediction	Prediction	7935230	7935730	108.641559	.	.	1
3R	Prediction	Prediction	7936800	7937300	130.098982	.	.	1
X	Prediction	Prediction	7937640	7938140	200.836142	.	.	1
3R	Prediction	Prediction	7944600	7945100	178.170278	.	.	1
X	Prediction	Prediction	7944630	7945380	198.486083	.	.	1
3L	Prediction	Prediction	7947800	7948300	129.132613	.	.	1
2L	Prediction	Prediction	7960910	7961410	179.552536	.	.	1
3L	Prediction	Prediction	7958510	7959010	91.837688	.	.	1
X	Prediction	Prediction	7959200	7959700	203.558342	.	.	1
3R	Prediction	Prediction	7967790	7968290	160.79695	.	.	1
2L	Prediction	Prediction	7976630	7977130	163.279568	.	.	1
3L	Prediction	Prediction	7979030	7979530	145.339353	.	.	1
2R	Prediction	Prediction	7983850	7984350	118.647413	.	.	1
2L	Prediction	Prediction	7991400	7991900	128.345758	.	.	1
3R	Prediction	Prediction	7993470	7993970	180.855035	.	.	1
2L	Prediction	Prediction	7998900	7999400	128.843929	.	.	1
2R	Prediction	Prediction	8018840	8019340	135.495323	.	.	1
3R	Prediction	Prediction	8027090	8027590	95.574291	.	.	1
2L	Prediction	Prediction	8031440	8031940	243.259513	.	.	1
2R	Prediction	Prediction	8029520	8030020	65.574405	.	.	1
3L	Prediction	Prediction	8053580	8054080	79.131438	.	.	1
2L	Prediction	Prediction	8053550	8054010	55.437299	.	.	1
X	Prediction	Prediction	8057520	8058020	246.791585	.	.	1
2R	Prediction	Prediction	8061310	8061810	179.350214	.	.	1
3L	Prediction	Prediction	8063880	8064380	103.458727	.	.	1
X	Prediction	Prediction	8090890	8091390	241.222336	.	.	1
2R	Prediction	Prediction	8083120	8083620	142.393437	.	.	1
2L	Prediction	Prediction	8083410	8083910	306.951967	.	.	1
2L	Prediction	Prediction	8093020	8093520	107.785853	.	.	1
2L	Prediction	Prediction	8100010	8100510	169.667576	.	.	1
X	Prediction	Prediction	8100040	8100540	210.195272	.	.	1
3R	Prediction	Prediction	8110720	8111220	166.051149	.	.	1
3L	Prediction	Prediction	8106890	8107390	51.037919	.	.	1
X	Prediction	Prediction	8115870	8116370	109.290675	.	.	1
3R	Prediction	Prediction	8119700	8120200	156.202255	.	.	1
2R	Prediction	Prediction	8122130	8122630	127.554105	.	.	1
2R	Prediction	Prediction	8131320	8131820	72.86045	.	.	1
3R	Prediction	Prediction	8138280	8138780	115.286895	.	.	1
2R	Prediction	Prediction	8145640	8146140	159.035748	.	.	1
3R	Prediction	Prediction	8151630	8152130	185.955221	.	.	1
3L	Prediction	Prediction	8157060	8157660	48.573633	.	.	1
3R	Prediction	Prediction	8170020	8170520	140.772318	.	.	1
X	Prediction	Prediction	8213770	8214270	291.737027	.	.	1
3R	Prediction	Prediction	8181410	8181910	171.845048	.	.	1
3L	Prediction	Prediction	8186950	8187450	123.862764	.	.	1
3R	Prediction	Prediction	8187650	8188150	210.634313	.	.	1
3R	Prediction	Prediction	8201250	8201850	90.387681	.	.	1
3R	Prediction	Prediction	8208740	8209240	94.562897	.	.	1
3R	Prediction	Prediction	8223220	8223720	85.289791	.	.	1
3R	Prediction	Prediction	8233500	8234000	105.956475	.	.	1
2R	Prediction	Prediction	8241620	8242120	189.106346	.	.	1
2L	Prediction	Prediction	8239140	8239640	108.00085	.	.	1
3L	Prediction	Prediction	8243010	8243510	269.889754	.	.	1
2R	Prediction	Prediction	8272450	8272950	185.983019	.	.	1
3L	Prediction	Prediction	8285120	8285620	118.695062	.	.	1
2L	Prediction	Prediction	8296570	8297070	74.314547	.	.	1
3R	Prediction	Prediction	8300600	8301100	134.65402	.	.	1
3R	Prediction	Prediction	8308410	8308910	208.475454	.	.	1
2R	Prediction	Prediction	8326840	8327340	200.702584	.	.	1
3R	Prediction	Prediction	8334400	8335150	151.212317	.	.	1
2R	Prediction	Prediction	8336070	8336570	167.476273	.	.	1
2R	Prediction	Prediction	8345540	8346040	124.241708	.	.	1
3R	Prediction	Prediction	8359470	8360070	77.8573	.	.	1
2L	Prediction	Prediction	8366290	8366790	88.673455	.	.	1
3R	Prediction	Prediction	8377140	8377640	163.690622	.	.	1
2R	Prediction	Prediction	8375660	8376160	322.086595	.	.	1
3L	Prediction	Prediction	8381320	8381820	133.595833	.	.	1
3L	Prediction	Prediction	8395980	8396580	130.975336	.	.	1
2R	Prediction	Prediction	8394270	8394770	156.477022	.	.	1
2L	Prediction	Prediction	8403580	8404080	107.138879	.	.	1
X	Prediction	Prediction	8421070	8421570	181.106739	.	.	1
2L	Prediction	Prediction	8420020	8420520	173.502401	.	.	1
X	Prediction	Prediction	8430080	8430580	123.862764	.	.	1
X	Prediction	Prediction	8440380	8440880	248.16457	.	.	1
3L	Prediction	Prediction	8441780	8442280	168.006887	.	.	1
3R	Prediction	Prediction	8464920	8465420	232.291468	.	.	1
3L	Prediction	Prediction	8456320	8456820	328.354123	.	.	1
X	Prediction	Prediction	8454240	8454740	75.309691	.	.	1
X	Prediction	Prediction	8460150	8460650	58.28836	.	.	1
3R	Prediction	Prediction	8489520	8490020	233.903786	.	.	1
X	Prediction	Prediction	8479060	8479560	156.863227	.	.	1
2L	Prediction	Prediction	8478590	8479090	86.349306	.	.	1
X	Prediction	Prediction	8489850	8490350	142.554047	.	.	1
3L	Prediction	Prediction	8512260	8512760	249.934492	.	.	1
X	Prediction	Prediction	8518230	8518730	242.020412	.	.	1
X	Prediction	Prediction	8533820	8534320	316.008203	.	.	1
2L	Prediction	Prediction	8534390	8534890	112.707247	.	.	1
3L	Prediction	Prediction	8533930	8534530	66.788746	.	.	1
X	Prediction	Prediction	8549140	8549640	193.698901	.	.	1
3L	Prediction	Prediction	8560060	8560560	214.834695	.	.	1
3R	Prediction	Prediction	8556490	8556990	192.551233	.	.	1
2L	Prediction	Prediction	8560290	8560790	194.143566	.	.	1
X	Prediction	Prediction	8561120	8561720	133.350836	.	.	1
X	Prediction	Prediction	8566600	8567100	67.38072	.	.	1
2L	Prediction	Prediction	8576340	8576840	117.476691	.	.	1
3L	Prediction	Prediction	8584640	8585240	54.833553	.	.	1
X	Prediction	Prediction	8585510	8586010	71.570626	.	.	1
2L	Prediction	Prediction	8610270	8610770	122.737214	.	.	1
X	Prediction	Prediction	8615000	8615500	55.683664	.	.	1
X	Prediction	Prediction	8622310	8622810	211.459577	.	.	1
2L	Prediction	Prediction	8638310	8638810	187.132288	.	.	1
2R	Prediction	Prediction	8636190	8636690	110.023756	.	.	1
X	Prediction	Prediction	8640710	8641210	275.732889	.	.	1
2R	Prediction	Prediction	8649430	8649930	246.745071	.	.	1
3R	Prediction	Prediction	8647710	8648210	78.116382	.	.	1
X	Prediction	Prediction	8650670	8651170	305.061417	.	.	1
X	Prediction	Prediction	8656810	8657310	263.969168	.	.	1
3R	Prediction	Prediction	8659520	8660020	256.934187	.	.	1
X	Prediction	Prediction	8662840	8663340	58.28836	.	.	1
2R	Prediction	Prediction	8668610	8669110	294.177786	.	.	1
X	Prediction	Prediction	8674720	8675220	185.823525	.	.	1
3L	Prediction	Prediction	8675290	8675790	114.424924	.	.	1
2R	Prediction	Prediction	8677840	8678340	166.826624	.	.	1
X	Prediction	Prediction	8696100	8696600	193.661674	.	.	1
3R	Prediction	Prediction	8697810	8698310	125.816698	.	.	1
3L	Prediction	Prediction	8696490	8696990	57.474114	.	.	1
3L	Prediction	Prediction	8700180	8700680	78.85667	.	.	1
X	Prediction	Prediction	8704330	8704830	138.434854	.	.	1
3R	Prediction	Prediction	8710810	8711310	172.834966	.	.	1
2L	Prediction	Prediction	8709010	8709510	246.205517	.	.	1
2L	Prediction	Prediction	8717950	8718450	115.818044	.	.	1
2R	Prediction	Prediction	8723170	8723670	108.00085	.	.	1
X	Prediction	Prediction	8728020	8728520	80.749809	.	.	1
X	Prediction	Prediction	8744760	8745510	196.046115	.	.	1
2L	Prediction	Prediction	8739830	8740330	143.562839	.	.	1
3R	Prediction	Prediction	8747920	8748420	132.535269	.	.	1
X	Prediction	Prediction	8755120	8755620	168.103522	.	.	1
3L	Prediction	Prediction	8766100	8766600	160.863866	.	.	1
2R	Prediction	Prediction	8767480	8767980	141.851427	.	.	1
3R	Prediction	Prediction	8792240	8792740	153.020745	.	.	1
2R	Prediction	Prediction	8813620	8814120	185.133578	.	.	1
X	Prediction	Prediction	8817810	8818310	263.512606	.	.	1
2L	Prediction	Prediction	8804390	8804890	94.142569	.	.	1
3R	Prediction	Prediction	8819490	8819990	180.8613	.	.	1
2L	Prediction	Prediction	8821290	8821790	228.444897	.	.	1
3L	Prediction	Prediction	8827870	8828370	178.99841	.	.	1
2R	Prediction	Prediction	8828880	8829380	169.12944	.	.	1
X	Prediction	Prediction	8841550	8842050	229.600118	.	.	1
2L	Prediction	Prediction	8839200	8839700	83.563067	.	.	1
X	Prediction	Prediction	8850590	8851090	143.267856	.	.	1
2L	Prediction	Prediction	8849820	8850320	93.42876	.	.	1
X	Prediction	Prediction	8864240	8864740	183.684405	.	.	1
3R	Prediction	Prediction	8871530	8872030	94.718585	.	.	1
2L	Prediction	Prediction	8874620	8875120	113.708499	.	.	1
X	Prediction	Prediction	8891400	8891900	260.45571	.	.	1
2L	Prediction	Prediction	8891890	8892390	73.250581	.	.	1
2L	Prediction	Prediction	8898570	8899070	112.707247	.	.	1
2R	Prediction	Prediction	8901250	8901750	119.271732	.	.	1
X	Prediction	Prediction	8904220	8904720	108.275618	.	.	1
2L	Prediction	Prediction	8922830	8923330	120.522299	.	.	1
2L	Prediction	Prediction	8930510	8931010	80.146495	.	.	1
3L	Prediction	Prediction	8952590	8953090	160.450997	.	.	1
3R	Prediction	Prediction	8938740	8939240	130.988199	.	.	1
3R	Prediction	Prediction	8949190	8949690	187.195336	.	.	1
2L	Prediction	Prediction	8949670	8950170	133.662341	.	.	1
2L	Prediction	Prediction	8956780	8957380	66.976961	.	.	1
3L	Prediction	Prediction	8978620	8979120	181.156529	.	.	1
3R	Prediction	Prediction	8978210	8978710	87.43254	.	.	1
2R	Prediction	Prediction	8985440	8985940	59.247361	.	.	1
3L	Prediction	Prediction	8990260	8990760	51.002315	.	.	1
3L	Prediction	Prediction	8996990	8997490	113.990806	.	.	1
2R	Prediction	Prediction	9005520	9006020	238.748124	.	.	1
2R	Prediction	Prediction	9013120	9013620	64.559348	.	.	1
3L	Prediction	Prediction	9019240	9019740	195.386796	.	.	1
3R	Prediction	Prediction	9019880	9020380	58.28836	.	.	1
2R	Prediction	Prediction	9027340	9027840	178.469842	.	.	1
3R	Prediction	Prediction	9048470	9048970	102.00463	.	.	1
2L	Prediction	Prediction	9056580	9057080	171.052303	.	.	1
3L	Prediction	Prediction	9052040	9052640	68.91758	.	.	1
2R	Prediction	Prediction	9056180	9056680	206.925125	.	.	1
3L	Prediction	Prediction	9057950	9058450	219.43079	.	.	1
X	Prediction	Prediction	9068510	9069010	110.531589	.	.	1
2L	Prediction	Prediction	9067710	9068460	59.115636	.	.	1
3R	Prediction	Prediction	9068310	9068810	180.8613	.	.	1
2L	Prediction	Prediction	9080460	9080960	113.997071	.	.	1
2R	Prediction	Prediction	9094640	9095140	51.002315	.	.	1
3L	Prediction	Prediction	9105340	9105840	218.581349	.	.	1
X	Prediction	Prediction	9110320	9110820	197.254363	.	.	1
3R	Prediction	Prediction	9116410	9116910	143.843872	.	.	1
2R	Prediction	Prediction	9120100	9120600	88.596004	.	.	1
X	Prediction	Prediction	9127540	9128040	82.490223	.	.	1
3R	Prediction	Prediction	9132960	9133460	80.146495	.	.	1
X	Prediction	Prediction	9134110	9134610	116.147524	.	.	1
3R	Prediction	Prediction	9163610	9164110	153.445985	.	.	1
X	Prediction	Prediction	9163660	9164260	224.537312	.	.	1
3L	Prediction	Prediction	9179420	9179920	242.667387	.	.	1
2L	Prediction	Prediction	9166930	9167430	194.846186	.	.	1
X	Prediction	Prediction	9190560	9191060	448.574381	.	.	1
2L	Prediction	Prediction	9176240	9176740	184.813145	.	.	1
2R	Prediction	Prediction	9200100	9200700	99.769539	.	.	1
3R	Prediction	Prediction	9226900	9227400	242.758152	.	.	1
2L	Prediction	Prediction	9205140	9205890	106.718136	.	.	1
3L	Prediction	Prediction	9207400	9207900	51.454031	.	.	1
2R	Prediction	Prediction	9209190	9209690	94.718585	.	.	1
2R	Prediction	Prediction	9230700	9231450	233.374729	.	.	1
2L	Prediction	Prediction	9237550	9238050	188.09129	.	.	1
2L	Prediction	Prediction	9249490	9249990	130.023259	.	.	1
2R	Prediction	Prediction	9250410	9250910	72.071252	.	.	1
2L	Prediction	Prediction	9265100	9265600	137.682444	.	.	1
X	Prediction	Prediction	9255170	9255920	77.685207	.	.	1
2R	Prediction	Prediction	9258070	9258670	82.495823	.	.	1
2R	Prediction	Prediction	9284690	9285190	171.851313	.	.	1
X	Prediction	Prediction	9284290	9284790	210.47004	.	.	1
2R	Prediction	Prediction	9292410	9292910	220.994862	.	.	1
X	Prediction	Prediction	9308820	9309320	195.43339	.	.	1
2R	Prediction	Prediction	9313400	9313900	187.560141	.	.	1
3L	Prediction	Prediction	9312910	9313410	200.995493	.	.	1
3R	Prediction	Prediction	9341910	9342660	69.781944	.	.	1
X	Prediction	Prediction	9349620	9350120	240.280133	.	.	1
3R	Prediction	Prediction	9353010	9353510	172.440971	.	.	1
3L	Prediction	Prediction	9358330	9358830	109.290675	.	.	1
2R	Prediction	Prediction	9369090	9369590	92.413704	.	.	1
3L	Prediction	Prediction	9373580	9374080	149.556919	.	.	1
2R	Prediction	Prediction	9382670	9383270	243.00506	.	.	1
3L	Prediction	Prediction	9385990	9386490	87.43254	.	.	1
3L	Prediction	Prediction	9401170	9401670	176.989687	.	.	1
3L	Prediction	Prediction	9410030	9410630	137.676868	.	.	1
3R	Prediction	Prediction	9417970	9418470	227.13003	.	.	1
3L	Prediction	Prediction	9423090	9423690	129.979662	.	.	1
3R	Prediction	Prediction	9428160	9428660	252.462367	.	.	1
3L	Prediction	Prediction	9431900	9432400	162.630453	.	.	1
3R	Prediction	Prediction	9436320	9436920	76.598062	.	.	1
2R	Prediction	Prediction	9440870	9441470	117.749452	.	.	1
3R	Prediction	Prediction	9450750	9451250	163.709562	.	.	1
3L	Prediction	Prediction	9443500	9444000	80.146495	.	.	1
X	Prediction	Prediction	9472690	9473190	171.852834	.	.	1
2R	Prediction	Prediction	9450280	9450780	97.380605	.	.	1
3L	Prediction	Prediction	9455510	9456110	130.492284	.	.	1
2L	Prediction	Prediction	9460000	9460500	150.783502	.	.	1
3R	Prediction	Prediction	9460410	9460910	99.582663	.	.	1
3L	Prediction	Prediction	9469020	9469520	210.389346	.	.	1
2L	Prediction	Prediction	9473760	9474260	198.384441	.	.	1
3R	Prediction	Prediction	9492040	9492540	238.451962	.	.	1
X	Prediction	Prediction	9495960	9496460	301.425311	.	.	1
2L	Prediction	Prediction	9496450	9496950	87.521177	.	.	1
3R	Prediction	Prediction	9502200	9502700	106.489764	.	.	1
3R	Prediction	Prediction	9512140	9512640	116.091878	.	.	1
2R	Prediction	Prediction	9530310	9530810	122.57294	.	.	1
3R	Prediction	Prediction	9537410	9537910	94.718585	.	.	1
2R	Prediction	Prediction	9537040	9537540	138.434854	.	.	1
3R	Prediction	Prediction	9550800	9551550	198.27246	.	.	1
2R	Prediction	Prediction	9548020	9548520	183.258534	.	.	1
2L	Prediction	Prediction	9566190	9566790	189.303961	.	.	1
3R	Prediction	Prediction	9559770	9560270	116.576719	.	.	1
2R	Prediction	Prediction	9566410	9566910	235.375404	.	.	1
X	Prediction	Prediction	9585600	9586100	270.139474	.	.	1
X	Prediction	Prediction	9599130	9599630	150.39329	.	.	1
2R	Prediction	Prediction	9626380	9626880	227.629337	.	.	1
3R	Prediction	Prediction	9633720	9634220	100.989573	.	.	1
2L	Prediction	Prediction	9660040	9660540	93.42876	.	.	1
X	Prediction	Prediction	9666270	9666770	214.688813	.	.	1
3L	Prediction	Prediction	9678110	9678610	289.594279	.	.	1
3R	Prediction	Prediction	9679040	9679530	69.082809	.	.	1
X	Prediction	Prediction	9693710	9694210	265.792282	.	.	1
3R	Prediction	Prediction	9691740	9692240	108.651101	.	.	1
2R	Prediction	Prediction	9692860	9693360	120.958559	.	.	1
2L	Prediction	Prediction	9698560	9699060	173.141137	.	.	1
3R	Prediction	Prediction	9704580	9705080	187.674298	.	.	1
X	Prediction	Prediction	9701490	9701990	181.025573	.	.	1
2R	Prediction	Prediction	9712540	9713040	169.868849	.	.	1
3L	Prediction	Prediction	9728600	9729100	84.852891	.	.	1
X	Prediction	Prediction	9735000	9735500	136.557827	.	.	1
2L	Prediction	Prediction	9740080	9740580	227.560024	.	.	1
X	Prediction	Prediction	9743990	9744490	372.711487	.	.	1
2L	Prediction	Prediction	9752440	9752940	143.569104	.	.	1
3L	Prediction	Prediction	9775620	9776120	174.865079	.	.	1
X	Prediction	Prediction	9765240	9765740	92.752785	.	.	1
X	Prediction	Prediction	9771050	9771650	84.305435	.	.	1
3R	Prediction	Prediction	9784680	9785180	123.813855	.	.	1
2L	Prediction	Prediction	9796280	9796780	164.950477	.	.	1
3R	Prediction	Prediction	9808710	9809210	124.375131	.	.	1
2L	Prediction	Prediction	9818020	9818520	151.668211	.	.	1
X	Prediction	Prediction	9846650	9847150	363.853805	.	.	1
2L	Prediction	Prediction	9863460	9863960	223.15298	.	.	1
3L	Prediction	Prediction	9853900	9854400	169.460985	.	.	1
3R	Prediction	Prediction	9865930	9866430	228.830909	.	.	1
2L	Prediction	Prediction	9874490	9874990	196.020513	.	.	1
3R	Prediction	Prediction	9874530	9875030	266.133638	.	.	1
3R	Prediction	Prediction	9881390	9881890	171.37455	.	.	1
X	Prediction	Prediction	9894000	9894500	275.341824	.	.	1
2L	Prediction	Prediction	9898320	9898820	33.416458	.	.	1
3R	Prediction	Prediction	9902420	9902920	138.521351	.	.	1
3R	Prediction	Prediction	9910120	9910620	66.196992	.	.	1
2R	Prediction	Prediction	9917060	9917560	94.718585	.	.	1
2L	Prediction	Prediction	9929000	9929500	289.419472	.	.	1
2R	Prediction	Prediction	9929600	9930100	250.2676	.	.	1
3R	Prediction	Prediction	9932260	9932760	173.91794	.	.	1
2R	Prediction	Prediction	9955140	9955740	294.347013	.	.	1
3R	Prediction	Prediction	9960000	9960500	219.275088	.	.	1
3L	Prediction	Prediction	9960470	9961070	103.21897	.	.	1
2R	Prediction	Prediction	9978590	9979090	234.271753	.	.	1
3R	Prediction	Prediction	10003920	10004420	65.574405	.	.	1
2R	Prediction	Prediction	10025270	10025770	109.227421	.	.	1
3R	Prediction	Prediction	10035170	10035670	244.647956	.	.	1
2L	Prediction	Prediction	10059300	10059800	82.548011	.	.	1
3R	Prediction	Prediction	10070630	10071130	51.002315	.	.	1
3R	Prediction	Prediction	10087190	10087690	335.444891	.	.	1
3R	Prediction	Prediction	10102730	10103230	163.709562	.	.	1
3R	Prediction	Prediction	10109100	10109600	233.558228	.	.	1
2R	Prediction	Prediction	10108090	10108590	102.00463	.	.	1
2R	Prediction	Prediction	10123980	10124480	175.057012	.	.	1
3R	Prediction	Prediction	10133410	10133910	170.133636	.	.	1
3R	Prediction	Prediction	10144680	10145180	134.998158	.	.	1
2R	Prediction	Prediction	10150630	10151230	110.32477	.	.	1
3R	Prediction	Prediction	10159580	10160080	98.135157	.	.	1
3R	Prediction	Prediction	10170140	10170640	147.626385	.	.	1
X	Prediction	Prediction	10211660	10212260	216.512501	.	.	1
3R	Prediction	Prediction	10212640	10213140	86.117668	.	.	1
3R	Prediction	Prediction	10218880	10219380	183.310465	.	.	1
3R	Prediction	Prediction	10226570	10227070	251.520164	.	.	1
2L	Prediction	Prediction	10230940	10231440	162.694505	.	.	1
2R	Prediction	Prediction	10238190	10238690	213.516942	.	.	1
X	Prediction	Prediction	10247150	10247650	375.41337	.	.	1
3L	Prediction	Prediction	10246870	10247470	84.285549	.	.	1
2L	Prediction	Prediction	10249620	10250370	68.830363	.	.	1
3L	Prediction	Prediction	10254220	10254720	246.937524	.	.	1
2L	Prediction	Prediction	10260020	10260520	143.569104	.	.	1
2R	Prediction	Prediction	10275520	10276020	151.068005	.	.	1
2L	Prediction	Prediction	10277020	10277520	87.43254	.	.	1
3L	Prediction	Prediction	10287130	10287630	112.717925	.	.	1
2L	Prediction	Prediction	10291680	10292180	109.290675	.	.	1
3L	Prediction	Prediction	10293720	10294220	209.644135	.	.	1
2R	Prediction	Prediction	10302820	10303320	116.977384	.	.	1
2L	Prediction	Prediction	10306490	10306990	72.86045	.	.	1
2L	Prediction	Prediction	10321190	10321690	65.574405	.	.	1
3L	Prediction	Prediction	10325150	10325750	284.358597	.	.	1
X	Prediction	Prediction	10324400	10324900	193.169893	.	.	1
2R	Prediction	Prediction	10328140	10328740	159.979143	.	.	1
3R	Prediction	Prediction	10330460	10330960	71.845393	.	.	1
3L	Prediction	Prediction	10331940	10332440	104.987084	.	.	1
2L	Prediction	Prediction	10334810	10335310	156.698284	.	.	1
3R	Prediction	Prediction	10350540	10351040	112.658338	.	.	1
2L	Prediction	Prediction	10353680	10354180	90.522414	.	.	1
3R	Prediction	Prediction	10356090	10356590	156.842964	.	.	1
3L	Prediction	Prediction	10357790	10358290	246.526658	.	.	1
X	Prediction	Prediction	10365480	10366080	222.503346	.	.	1
3R	Prediction	Prediction	10371030	10371530	107.150067	.	.	1
3L	Prediction	Prediction	10376910	10377410	113.574141	.	.	1
2L	Prediction	Prediction	10376380	10376880	168.232746	.	.	1
3R	Prediction	Prediction	10383190	10383690	231.296872	.	.	1
2L	Prediction	Prediction	10388580	10389080	123.862764	.	.	1
3L	Prediction	Prediction	10411950	10412450	135.520587	.	.	1
3R	Prediction	Prediction	10420940	10421440	263.871705	.	.	1
2R	Prediction	Prediction	10429910	10430510	197.756459	.	.	1
2R	Prediction	Prediction	10437970	10438470	200.082798	.	.	1
3R	Prediction	Prediction	10441040	10441540	77.841614	.	.	1
3R	Prediction	Prediction	10447580	10448080	143.182713	.	.	1
2L	Prediction	Prediction	10476140	10476640	216.551236	.	.	1
2R	Prediction	Prediction	10477730	10478230	123.635237	.	.	1
2R	Prediction	Prediction	10485150	10485650	175.499523	.	.	1
3R	Prediction	Prediction	10494980	10495480	188.01258	.	.	1
2R	Prediction	Prediction	10498170	10498670	123.862764	.	.	1
2L	Prediction	Prediction	10499470	10499970	93.654619	.	.	1
3R	Prediction	Prediction	10501430	10501890	84.336771	.	.	1
2R	Prediction	Prediction	10506190	10506790	61.073586	.	.	1
3R	Prediction	Prediction	10507470	10508070	143.977545	.	.	1
2R	Prediction	Prediction	10515300	10515800	235.275905	.	.	1
3R	Prediction	Prediction	10517170	10517670	208.227071	.	.	1
3L	Prediction	Prediction	10521360	10521860	188.337137	.	.	1
2L	Prediction	Prediction	10524610	10525110	109.290675	.	.	1
2R	Prediction	Prediction	10553930	10554430	293.646638	.	.	1
X	Prediction	Prediction	10531000	10531500	94.718585	.	.	1
3R	Prediction	Prediction	10535590	10536090	125.877811	.	.	1
3R	Prediction	Prediction	10546080	10546580	182.315397	.	.	1
X	Prediction	Prediction	10546440	10546940	151.771506	.	.	1
3R	Prediction	Prediction	10556910	10557410	155.131552	.	.	1
3R	Prediction	Prediction	10565830	10566330	176.939791	.	.	1
3L	Prediction	Prediction	10568520	10569020	230.848558	.	.	1
X	Prediction	Prediction	10580630	10581130	146.904359	.	.	1
2R	Prediction	Prediction	10584240	10584740	184.395306	.	.	1
3R	Prediction	Prediction	10586650	10587150	113.1351	.	.	1
3R	Prediction	Prediction	10594940	10595440	157.849161	.	.	1
2R	Prediction	Prediction	10596180	10596680	207.358309	.	.	1
3R	Prediction	Prediction	10616650	10617150	189.001868	.	.	1
X	Prediction	Prediction	10620150	10620650	273.563034	.	.	1
2R	Prediction	Prediction	10618270	10618770	221.925068	.	.	1
2L	Prediction	Prediction	10635540	10636040	100.291875	.	.	1
3R	Prediction	Prediction	10638700	10639200	188.064102	.	.	1
3L	Prediction	Prediction	10660170	10660670	208.922574	.	.	1
2L	Prediction	Prediction	10662240	10662840	109.98289	.	.	1
3R	Prediction	Prediction	10668060	10668560	128.569161	.	.	1
3L	Prediction	Prediction	10674030	10674530	234.423476	.	.	1
3R	Prediction	Prediction	10674350	10674850	166.467621	.	.	1
3L	Prediction	Prediction	10681710	10682210	153.635123	.	.	1
3R	Prediction	Prediction	10690770	10691270	160.292989	.	.	1
3L	Prediction	Prediction	10700540	10701040	220.253254	.	.	1
X	Prediction	Prediction	10713370	10713870	123.862764	.	.	1
3L	Prediction	Prediction	10736990	10737490	383.708207	.	.	1
X	Prediction	Prediction	10742650	10743150	224.630556	.	.	1
3L	Prediction	Prediction	10754290	10754790	101.215431	.	.	1
X	Prediction	Prediction	10756820	10757320	178.281652	.	.	1
3L	Prediction	Prediction	10760760	10761260	160.885116	.	.	1
3L	Prediction	Prediction	10775860	10776360	149.887741	.	.	1
2R	Prediction	Prediction	10782510	10783010	149.66862	.	.	1
X	Prediction	Prediction	10784280	10784780	155.506626	.	.	1
3L	Prediction	Prediction	10793330	10793830	254.965446	.	.	1
X	Prediction	Prediction	10802660	10803160	266.954226	.	.	1
3L	Prediction	Prediction	10813540	10814040	315.218422	.	.	1
X	Prediction	Prediction	10816820	10817320	252.101103	.	.	1
3L	Prediction	Prediction	10829390	10829890	252.601122	.	.	1
X	Prediction	Prediction	10835590	10836090	80.146495	.	.	1
2L	Prediction	Prediction	10840910	10841410	92.564648	.	.	1
3L	Prediction	Prediction	10856530	10857030	366.724539	.	.	1
3R	Prediction	Prediction	10863720	10864220	134.084338	.	.	1
X	Prediction	Prediction	10865340	10865840	174.199165	.	.	1
3L	Prediction	Prediction	10868160	10868660	79.131438	.	.	1
3L	Prediction	Prediction	10875290	10875790	65.574405	.	.	1
3R	Prediction	Prediction	10889030	10889530	140.352857	.	.	1
3L	Prediction	Prediction	10897990	10898740	200.144225	.	.	1
2L	Prediction	Prediction	10931810	10932310	204.707236	.	.	1
X	Prediction	Prediction	10930950	10931450	160.697778	.	.	1
3L	Prediction	Prediction	10931710	10932210	100.555455	.	.	1
2L	Prediction	Prediction	10964770	10965370	72.86045	.	.	1
3L	Prediction	Prediction	10975280	10975780	100.714805	.	.	1
2L	Prediction	Prediction	10976880	10977380	92.566789	.	.	1
3L	Prediction	Prediction	10980220	10980720	58.28836	.	.	1
3L	Prediction	Prediction	10986000	10986600	86.754081	.	.	1
3L	Prediction	Prediction	10999770	11000270	117.196506	.	.	1
2L	Prediction	Prediction	10997230	10997730	36.430225	.	.	1
3L	Prediction	Prediction	11010280	11010780	414.516558	.	.	1
2L	Prediction	Prediction	11013430	11014030	109.52375	.	.	1
3L	Prediction	Prediction	11020630	11021230	99.99441	.	.	1
3L	Prediction	Prediction	11035020	11035520	181.289153	.	.	1
2L	Prediction	Prediction	11045020	11045520	204.391399	.	.	1
2R	Prediction	Prediction	11072870	11073370	229.972244	.	.	1
2R	Prediction	Prediction	11080060	11081060	124.830933	.	.	1
2R	Prediction	Prediction	11092580	11093080	159.431018	.	.	1
2R	Prediction	Prediction	11105750	11106250	65.574405	.	.	1
3L	Prediction	Prediction	11119850	11120350	220.708097	.	.	1
X	Prediction	Prediction	11145370	11145870	113.997071	.	.	1
2R	Prediction	Prediction	11184280	11184780	298.557498	.	.	1
3L	Prediction	Prediction	11187030	11187530	92.841557	.	.	1
3L	Prediction	Prediction	11196850	11197350	235.490902	.	.	1
2R	Prediction	Prediction	11203210	11203710	144.055467	.	.	1
2L	Prediction	Prediction	11202910	11203410	185.630744	.	.	1
3L	Prediction	Prediction	11205820	11206570	69.71308	.	.	1
2L	Prediction	Prediction	11210250	11210750	129.424867	.	.	1
3L	Prediction	Prediction	11215560	11216060	329.006159	.	.	1
2L	Prediction	Prediction	11219980	11220480	115.28063	.	.	1
2R	Prediction	Prediction	11231860	11232360	163.376598	.	.	1
2L	Prediction	Prediction	11233210	11233710	177.541363	.	.	1
3L	Prediction	Prediction	11231770	11232270	57.950878	.	.	1
3R	Prediction	Prediction	11234600	11235100	87.871581	.	.	1
2L	Prediction	Prediction	11249780	11250280	251.142101	.	.	1
3L	Prediction	Prediction	11245970	11246470	322.27053	.	.	1
3R	Prediction	Prediction	11247620	11248120	51.002315	.	.	1
3R	Prediction	Prediction	11257610	11258110	298.812357	.	.	1
3R	Prediction	Prediction	11281680	11282280	229.716763	.	.	1
3L	Prediction	Prediction	11294630	11295130	300.580879	.	.	1
2L	Prediction	Prediction	11292980	11293480	127.216623	.	.	1
3R	Prediction	Prediction	11302990	11303490	171.863636	.	.	1
3L	Prediction	Prediction	11310290	11310790	119.050796	.	.	1
3R	Prediction	Prediction	11314530	11315280	111.56625	.	.	1
X	Prediction	Prediction	11325310	11326060	115.716837	.	.	1
3R	Prediction	Prediction	11339740	11340340	323.782259	.	.	1
3L	Prediction	Prediction	11346010	11346510	57.938202	.	.	1
2L	Prediction	Prediction	11347800	11348300	108.275618	.	.	1
3R	Prediction	Prediction	11351700	11352200	195.536685	.	.	1
3L	Prediction	Prediction	11353010	11353510	75.555462	.	.	1
2L	Prediction	Prediction	11362610	11363210	271.025936	.	.	1
3L	Prediction	Prediction	11360050	11360550	187.675505	.	.	1
2R	Prediction	Prediction	11366380	11366880	224.120388	.	.	1
X	Prediction	Prediction	11372670	11373170	297.562955	.	.	1
3R	Prediction	Prediction	11370510	11371010	138.53149	.	.	1
3L	Prediction	Prediction	11372990	11373490	51.002315	.	.	1
3R	Prediction	Prediction	11377040	11377540	178.165273	.	.	1
3L	Prediction	Prediction	11386920	11387420	137.370889	.	.	1
3R	Prediction	Prediction	11392460	11392960	324.944754	.	.	1
3L	Prediction	Prediction	11398960	11399460	116.576719	.	.	1
X	Prediction	Prediction	11397210	11397710	78.846137	.	.	1
3R	Prediction	Prediction	11405540	11406040	179.571476	.	.	1
X	Prediction	Prediction	11427280	11427780	212.479557	.	.	1
2L	Prediction	Prediction	11423170	11423670	163.195131	.	.	1
2L	Prediction	Prediction	11431760	11432260	121.832651	.	.	1
X	Prediction	Prediction	11434550	11435050	109.290675	.	.	1
2R	Prediction	Prediction	11435090	11435590	88.899313	.	.	1
3L	Prediction	Prediction	11439360	11439860	129.858985	.	.	1
2R	Prediction	Prediction	11441270	11441770	152.309246	.	.	1
2L	Prediction	Prediction	11446010	11446510	272.943326	.	.	1
2R	Prediction	Prediction	11450530	11451030	124.62376	.	.	1
3R	Prediction	Prediction	11455100	11455600	105.92329	.	.	1
X	Prediction	Prediction	11453560	11454160	146.077444	.	.	1
2L	Prediction	Prediction	11461600	11462100	151.081007	.	.	1
2R	Prediction	Prediction	11469420	11469920	184.516988	.	.	1
2R	Prediction	Prediction	11475250	11475750	143.082121	.	.	1
3L	Prediction	Prediction	11487290	11487790	150.499279	.	.	1
2R	Prediction	Prediction	11489290	11489790	149.412239	.	.	1
2L	Prediction	Prediction	11495180	11495680	181.289153	.	.	1
X	Prediction	Prediction	11493810	11494310	80.146495	.	.	1
X	Prediction	Prediction	11528760	11529260	180.189121	.	.	1
2R	Prediction	Prediction	11507570	11508070	129.271782	.	.	1
2L	Prediction	Prediction	11516490	11516990	163.922418	.	.	1
2R	Prediction	Prediction	11527890	11528390	258.013147	.	.	1
3L	Prediction	Prediction	11534180	11534680	97.973666	.	.	1
3R	Prediction	Prediction	11554920	11555420	209.008022	.	.	1
2R	Prediction	Prediction	11542150	11542750	76.863305	.	.	1
3L	Prediction	Prediction	11543210	11543710	77.101325	.	.	1
X	Prediction	Prediction	11543110	11543610	109.290675	.	.	1
3L	Prediction	Prediction	11557110	11557610	219.579198	.	.	1
X	Prediction	Prediction	11553420	11553920	94.718585	.	.	1
X	Prediction	Prediction	11560870	11561370	58.514218	.	.	1
3R	Prediction	Prediction	11562860	11563360	141.10314	.	.	1
3L	Prediction	Prediction	11561810	11562310	93.42876	.	.	1
2R	Prediction	Prediction	11562900	11563400	147.694896	.	.	1
2R	Prediction	Prediction	11574150	11574650	68.56426	.	.	1
2R	Prediction	Prediction	11582170	11582920	82.575176	.	.	1
3L	Prediction	Prediction	11586660	11587410	85.141408	.	.	1
2R	Prediction	Prediction	11597490	11597990	114.855559	.	.	1
2R	Prediction	Prediction	11604870	11605370	126.514396	.	.	1
X	Prediction	Prediction	11611080	11611580	159.431018	.	.	1
2R	Prediction	Prediction	11615990	11616490	102.00463	.	.	1
2R	Prediction	Prediction	11637300	11637800	289.243876	.	.	1
3R	Prediction	Prediction	11627640	11628120	73.209168	.	.	1
3R	Prediction	Prediction	11633070	11633570	109.290675	.	.	1
3R	Prediction	Prediction	11639840	11640340	109.290675	.	.	1
2R	Prediction	Prediction	11648260	11648760	142.658479	.	.	1
3R	Prediction	Prediction	11648850	11649350	258.512502	.	.	1
3R	Prediction	Prediction	11656050	11656550	133.916267	.	.	1
2R	Prediction	Prediction	11662740	11663240	251.340614	.	.	1
X	Prediction	Prediction	11679280	11679780	115.286895	.	.	1
2R	Prediction	Prediction	11677700	11678200	72.510292	.	.	1
X	Prediction	Prediction	11686120	11686620	262.544237	.	.	1
X	Prediction	Prediction	11703210	11703810	282.920963	.	.	1
3L	Prediction	Prediction	11707570	11708070	128.242463	.	.	1
2R	Prediction	Prediction	11713840	11714340	47.86538	.	.	1
3R	Prediction	Prediction	11751750	11752250	102.00463	.	.	1
3R	Prediction	Prediction	11773590	11774090	327.99323	.	.	1
X	Prediction	Prediction	11795970	11796470	249.847995	.	.	1
2R	Prediction	Prediction	11790100	11790700	97.284161	.	.	1
2L	Prediction	Prediction	11806710	11807210	332.205594	.	.	1
X	Prediction	Prediction	11833440	11833940	203.422056	.	.	1
3L	Prediction	Prediction	11833120	11833620	104.778352	.	.	1
X	Prediction	Prediction	11846910	11847410	56.484105	.	.	1
3R	Prediction	Prediction	11870330	11870800	77.511117	.	.	1
3R	Prediction	Prediction	11887870	11888370	151.86254	.	.	1
2R	Prediction	Prediction	11892540	11893040	157.7668	.	.	1
3L	Prediction	Prediction	11927180	11927680	85.991238	.	.	1
3R	Prediction	Prediction	11938930	11939430	180.572728	.	.	1
X	Prediction	Prediction	11946540	11947040	57.273303	.	.	1
3R	Prediction	Prediction	11948510	11949010	80.146495	.	.	1
2R	Prediction	Prediction	11958370	11958870	100.08988	.	.	1
3R	Prediction	Prediction	11956200	11956700	66.961259	.	.	1
2L	Prediction	Prediction	11977830	11978330	193.34497	.	.	1
3R	Prediction	Prediction	11989140	11989640	139.710819	.	.	1
3R	Prediction	Prediction	11997970	11998470	168.006887	.	.	1
3L	Prediction	Prediction	12002130	12002630	155.40846	.	.	1
2L	Prediction	Prediction	12003590	12004090	92.566789	.	.	1
3R	Prediction	Prediction	12005330	12005830	198.849962	.	.	1
2L	Prediction	Prediction	12010200	12010950	79.876773	.	.	1
2L	Prediction	Prediction	12044780	12045280	175.269868	.	.	1
2L	Prediction	Prediction	12055810	12056310	168.729969	.	.	1
X	Prediction	Prediction	12073850	12074350	183.337051	.	.	1
2L	Prediction	Prediction	12073260	12073760	94.718585	.	.	1
3R	Prediction	Prediction	12081360	12081860	109.290675	.	.	1
3L	Prediction	Prediction	12081480	12081980	83.133073	.	.	1
2R	Prediction	Prediction	12099300	12099800	422.108221	.	.	1
3L	Prediction	Prediction	12090150	12090650	98.409925	.	.	1
2R	Prediction	Prediction	12111220	12111720	103.91424	.	.	1
3L	Prediction	Prediction	12124150	12124650	216.290606	.	.	1
2R	Prediction	Prediction	12142850	12143350	87.860393	.	.	1
2R	Prediction	Prediction	12150490	12151090	109.784113	.	.	1
3L	Prediction	Prediction	12164000	12164500	106.147686	.	.	1
2L	Prediction	Prediction	12174770	12175270	80.598211	.	.	1
3R	Prediction	Prediction	12181190	12181690	144.931701	.	.	1
3L	Prediction	Prediction	12214930	12215430	205.914745	.	.	1
3R	Prediction	Prediction	12243340	12243840	106.274767	.	.	1
2R	Prediction	Prediction	12249370	12249870	218.661581	.	.	1
3L	Prediction	Prediction	12265710	12266210	138.487426	.	.	1
3R	Prediction	Prediction	12278730	12279230	186.700432	.	.	1
3R	Prediction	Prediction	12288050	12288550	173.83782	.	.	1
3L	Prediction	Prediction	12287700	12288200	98.086248	.	.	1
3L	Prediction	Prediction	12301170	12301770	128.539883	.	.	1
3L	Prediction	Prediction	12312040	12312540	242.143302	.	.	1
3L	Prediction	Prediction	12318380	12318880	226.475333	.	.	1
3L	Prediction	Prediction	12331250	12332000	214.187218	.	.	1
2L	Prediction	Prediction	12360620	12361120	173.801113	.	.	1
3R	Prediction	Prediction	12369140	12369640	193.781542	.	.	1
2L	Prediction	Prediction	12404320	12404820	79.130178	.	.	1
3L	Prediction	Prediction	12407010	12407510	102.003287	.	.	1
2R	Prediction	Prediction	12412630	12413130	131.016185	.	.	1
3L	Prediction	Prediction	12414410	12415010	85.360402	.	.	1
2L	Prediction	Prediction	12421470	12421970	72.510845	.	.	1
3R	Prediction	Prediction	12429820	12430320	107.138879	.	.	1
3L	Prediction	Prediction	12432430	12432930	152.981897	.	.	1
2L	Prediction	Prediction	12434530	12435030	135.053006	.	.	1
3L	Prediction	Prediction	12438390	12438890	81.412736	.	.	1
3R	Prediction	Prediction	12449710	12450210	120.956418	.	.	1
3L	Prediction	Prediction	12450940	12451440	86.236224	.	.	1
2R	Prediction	Prediction	12453860	12454360	165.091739	.	.	1
2L	Prediction	Prediction	12457270	12457770	182.74325	.	.	1
3L	Prediction	Prediction	12467830	12468330	182.777648	.	.	1
2L	Prediction	Prediction	12468900	12469400	63.659656	.	.	1
X	Prediction	Prediction	12483000	12483500	379.853864	.	.	1
2L	Prediction	Prediction	12482950	12483450	149.881476	.	.	1
3L	Prediction	Prediction	12489870	12490370	110.553311	.	.	1
2L	Prediction	Prediction	12488390	12488890	65.574405	.	.	1
2L	Prediction	Prediction	12504790	12505290	267.613254	.	.	1
2R	Prediction	Prediction	12506840	12507340	62.480326	.	.	1
2L	Prediction	Prediction	12523110	12523610	210.506106	.	.	1
2L	Prediction	Prediction	12545830	12546430	290.152898	.	.	1
3L	Prediction	Prediction	12547820	12548420	47.727753	.	.	1
3L	Prediction	Prediction	12565790	12566290	135.855206	.	.	1
2L	Prediction	Prediction	12566350	12566850	138.434854	.	.	1
X	Prediction	Prediction	12567910	12568410	214.601311	.	.	1
2L	Prediction	Prediction	12576070	12576570	169.300788	.	.	1
2R	Prediction	Prediction	12577500	12578000	138.434854	.	.	1
3L	Prediction	Prediction	12580660	12581160	229.758454	.	.	1
2R	Prediction	Prediction	12589490	12589990	169.975421	.	.	1
2L	Prediction	Prediction	12587020	12587520	181.807771	.	.	1
3L	Prediction	Prediction	12590080	12590580	94.718585	.	.	1
X	Prediction	Prediction	12591680	12592180	204.009259	.	.	1
3R	Prediction	Prediction	12595730	12596230	142.063426	.	.	1
3L	Prediction	Prediction	12595900	12596500	60.247592	.	.	1
3L	Prediction	Prediction	12606820	12607320	214.490614	.	.	1
X	Prediction	Prediction	12608800	12609300	218.147231	.	.	1
2R	Prediction	Prediction	12613520	12614020	83.891749	.	.	1
X	Prediction	Prediction	12615880	12616380	194.588877	.	.	1
2L	Prediction	Prediction	12618000	12618500	361.155857	.	.	1
3L	Prediction	Prediction	12621490	12621990	137.419798	.	.	1
X	Prediction	Prediction	12626170	12626670	198.030637	.	.	1
3L	Prediction	Prediction	12627830	12628330	238.049628	.	.	1
3R	Prediction	Prediction	12628430	12628930	183.913067	.	.	1
X	Prediction	Prediction	12632980	12633480	234.602946	.	.	1
X	Prediction	Prediction	12640630	12641130	368.701459	.	.	1
2L	Prediction	Prediction	12643990	12644490	87.43254	.	.	1
2L	Prediction	Prediction	12657210	12657710	169.820266	.	.	1
3L	Prediction	Prediction	12653280	12653780	105.800146	.	.	1
X	Prediction	Prediction	12673800	12674300	274.361886	.	.	1
3L	Prediction	Prediction	12667360	12667860	155.133693	.	.	1
3R	Prediction	Prediction	12667380	12668130	167.54682	.	.	1
2L	Prediction	Prediction	12678250	12678750	267.5121	.	.	1
2R	Prediction	Prediction	12679390	12679870	88.831878	.	.	1
3L	Prediction	Prediction	12693220	12693720	130.554407	.	.	1
3L	Prediction	Prediction	12700820	12701320	222.986498	.	.	1
3L	Prediction	Prediction	12712410	12712880	60.63674	.	.	1
X	Prediction	Prediction	12723240	12723740	232.138382	.	.	1
3R	Prediction	Prediction	12719560	12720060	182.72112	.	.	1
3L	Prediction	Prediction	12723410	12723910	131.58785	.	.	1
2R	Prediction	Prediction	12731420	12731920	115.364591	.	.	1
3L	Prediction	Prediction	12735340	12735840	58.727401	.	.	1
X	Prediction	Prediction	12750420	12750920	253.797857	.	.	1
2R	Prediction	Prediction	12765930	12766430	90.328363	.	.	1
3L	Prediction	Prediction	12804460	12804960	265.05667	.	.	1
2L	Prediction	Prediction	12814100	12814600	224.808351	.	.	1
3L	Prediction	Prediction	12830250	12830750	102.456346	.	.	1
2L	Prediction	Prediction	12862910	12863410	144.406028	.	.	1
X	Prediction	Prediction	12877470	12877970	414.403942	.	.	1
2R	Prediction	Prediction	12867250	12867750	131.576662	.	.	1
2R	Prediction	Prediction	12884330	12884830	67.297559	.	.	1
2R	Prediction	Prediction	12891790	12892390	71.744838	.	.	1
2R	Prediction	Prediction	12904470	12904970	167.357772	.	.	1
3L	Prediction	Prediction	12906520	12907020	159.003165	.	.	1
2R	Prediction	Prediction	12914250	12914750	148.946718	.	.	1
2R	Prediction	Prediction	12948180	12948680	56.258247	.	.	1
2R	Prediction	Prediction	12959830	12960330	118.703468	.	.	1
2L	Prediction	Prediction	12972560	12973160	141.247936	.	.	1
2R	Prediction	Prediction	12984620	12985120	175.484865	.	.	1
3R	Prediction	Prediction	12981850	12982350	130.286838	.	.	1
X	Prediction	Prediction	12991950	12992450	314.571308	.	.	1
2R	Prediction	Prediction	12996980	12997480	221.667099	.	.	1
2L	Prediction	Prediction	12997760	12998260	197.094492	.	.	1
3R	Prediction	Prediction	12997960	12998460	104.131378	.	.	1
2R	Prediction	Prediction	13004760	13005260	135.528507	.	.	1
3R	Prediction	Prediction	13012160	13012660	340.860861	.	.	1
2R	Prediction	Prediction	13015540	13016040	222.305667	.	.	1
3R	Prediction	Prediction	13021670	13022170	172.932405	.	.	1
3L	Prediction	Prediction	13022140	13022640	108.00085	.	.	1
2R	Prediction	Prediction	13029510	13030010	245.573734	.	.	1
2R	Prediction	Prediction	13045140	13045640	122.357943	.	.	1
2R	Prediction	Prediction	13055520	13056020	163.709562	.	.	1
3R	Prediction	Prediction	13057340	13057840	100.714805	.	.	1
2L	Prediction	Prediction	13059960	13060460	48.416401	.	.	1
3R	Prediction	Prediction	13064020	13064520	312.865815	.	.	1
2L	Prediction	Prediction	13070810	13071310	121.557884	.	.	1
2L	Prediction	Prediction	13078330	13078830	143.867735	.	.	1
3L	Prediction	Prediction	13081680	13082180	127.505195	.	.	1
X	Prediction	Prediction	13089710	13090210	255.416363	.	.	1
2L	Prediction	Prediction	13098140	13098640	176.635079	.	.	1
X	Prediction	Prediction	13111910	13112410	134.508066	.	.	1
2R	Prediction	Prediction	13120060	13120560	95.97561	.	.	1
X	Prediction	Prediction	13130790	13131290	193.445796	.	.	1
3L	Prediction	Prediction	13142310	13142810	130.084844	.	.	1
3L	Prediction	Prediction	13149660	13150160	98.78819	.	.	1
2L	Prediction	Prediction	13165500	13166000	131.521488	.	.	1
2R	Prediction	Prediction	13176710	13177210	81.600592	.	.	1
X	Prediction	Prediction	13211420	13211920	100.714805	.	.	1
X	Prediction	Prediction	13219810	13220310	197.452561	.	.	1
2R	Prediction	Prediction	13224940	13225440	135.806297	.	.	1
3L	Prediction	Prediction	13228390	13228890	116.67375	.	.	1
3L	Prediction	Prediction	13245770	13246270	94.718585	.	.	1
X	Prediction	Prediction	13248970	13249470	108.275618	.	.	1
X	Prediction	Prediction	13263470	13263970	94.718585	.	.	1
X	Prediction	Prediction	13278460	13278960	186.311701	.	.	1
2L	Prediction	Prediction	13290550	13291050	78.367378	.	.	1
X	Prediction	Prediction	13300800	13301300	207.017092	.	.	1
2R	Prediction	Prediction	13304130	13304630	295.725265	.	.	1
X	Prediction	Prediction	13322280	13322780	221.679336	.	.	1
X	Prediction	Prediction	13336850	13337350	87.43254	.	.	1
2R	Prediction	Prediction	13365300	13365800	211.431077	.	.	1
X	Prediction	Prediction	13362700	13363200	109.729715	.	.	1
3R	Prediction	Prediction	13364100	13364600	179.391202	.	.	1
X	Prediction	Prediction	13371160	13371660	87.43254	.	.	1
3R	Prediction	Prediction	13379170	13379670	153.006944	.	.	1
2L	Prediction	Prediction	13373760	13374260	86.8692	.	.	1
X	Prediction	Prediction	13383700	13384200	101.215431	.	.	1
X	Prediction	Prediction	13394300	13394800	100.280687	.	.	1
3R	Prediction	Prediction	13395170	13395670	194.619145	.	.	1
3L	Prediction	Prediction	13400990	13401490	100.70854	.	.	1
X	Prediction	Prediction	13411210	13411710	222.247484	.	.	1
3R	Prediction	Prediction	13434270	13434770	116.252162	.	.	1
3R	Prediction	Prediction	13465900	13466400	141.914474	.	.	1
2L	Prediction	Prediction	13472590	13473090	81.777541	.	.	1
3L	Prediction	Prediction	13477120	13477620	244.105211	.	.	1
2R	Prediction	Prediction	13482390	13482890	145.24906	.	.	1
2R	Prediction	Prediction	13490500	13491000	180.427182	.	.	1
3L	Prediction	Prediction	13493720	13494220	123.613323	.	.	1
2R	Prediction	Prediction	13501880	13502380	170.131495	.	.	1
3L	Prediction	Prediction	13508830	13509330	49.925347	.	.	1
2L	Prediction	Prediction	13513180	13513680	156.303409	.	.	1
3R	Prediction	Prediction	13534330	13534830	195.43339	.	.	1
3L	Prediction	Prediction	13548650	13549150	178.34816	.	.	1
2R	Prediction	Prediction	13539540	13540040	130.444846	.	.	1
2L	Prediction	Prediction	13548870	13549370	224.554506	.	.	1
3L	Prediction	Prediction	13556780	13557280	168.455476	.	.	1
X	Prediction	Prediction	13572860	13573360	138.660713	.	.	1
2R	Prediction	Prediction	13565340	13565840	106.662117	.	.	1
2L	Prediction	Prediction	13574660	13575160	70.830337	.	.	1
2R	Prediction	Prediction	13576200	13576700	200.414554	.	.	1
X	Prediction	Prediction	13595700	13596200	158.035758	.	.	1
2R	Prediction	Prediction	13592750	13593250	228.849848	.	.	1
3R	Prediction	Prediction	13594640	13595140	228.784395	.	.	1
3L	Prediction	Prediction	13629140	13629640	398.734732	.	.	1
2L	Prediction	Prediction	13612400	13612900	71.845393	.	.	1
X	Prediction	Prediction	13615930	13616430	118.299319	.	.	1
X	Prediction	Prediction	13624810	13625310	241.313115	.	.	1
X	Prediction	Prediction	13641710	13642210	212.659095	.	.	1
3R	Prediction	Prediction	13646850	13647350	172.236522	.	.	1
3L	Prediction	Prediction	13635860	13636360	216.227559	.	.	1
3L	Prediction	Prediction	13663800	13664300	109.718528	.	.	1
3R	Prediction	Prediction	13665020	13665520	118.058477	.	.	1
X	Prediction	Prediction	13675750	13676250	64.559348	.	.	1
2R	Prediction	Prediction	13676990	13677490	131.148809	.	.	1
3L	Prediction	Prediction	13676870	13677370	221.465104	.	.	1
3R	Prediction	Prediction	13684070	13684570	220.918812	.	.	1
2R	Prediction	Prediction	13691520	13692020	327.02124	.	.	1
3R	Prediction	Prediction	13692920	13693420	94.718585	.	.	1
X	Prediction	Prediction	13699880	13700380	163.764655	.	.	1
2R	Prediction	Prediction	13704630	13705130	201.251478	.	.	1
3L	Prediction	Prediction	13702950	13703450	122.57294	.	.	1
2R	Prediction	Prediction	13714000	13714500	220.397678	.	.	1
X	Prediction	Prediction	13730930	13731430	193.902969	.	.	1
2L	Prediction	Prediction	13731380	13731880	158.141194	.	.	1
X	Prediction	Prediction	13746950	13747450	243.400858	.	.	1
X	Prediction	Prediction	13754790	13755290	156.202255	.	.	1
X	Prediction	Prediction	13761850	13762350	163.600642	.	.	1
3L	Prediction	Prediction	13774700	13775200	96.630336	.	.	1
X	Prediction	Prediction	13775470	13775970	123.862764	.	.	1
3R	Prediction	Prediction	13778300	13778800	242.294175	.	.	1
X	Prediction	Prediction	13783960	13784460	244.111884	.	.	1
2L	Prediction	Prediction	13789800	13790300	149.46036	.	.	1
3R	Prediction	Prediction	13804950	13805700	99.900854	.	.	1
X	Prediction	Prediction	13805640	13806140	363.501569	.	.	1
2R	Prediction	Prediction	13807820	13808320	126.634346	.	.	1
3R	Prediction	Prediction	13812720	13813220	219.235859	.	.	1
2R	Prediction	Prediction	13826260	13826760	275.852049	.	.	1
X	Prediction	Prediction	13818310	13818810	80.146495	.	.	1
X	Prediction	Prediction	13821500	13822250	163.141175	.	.	1
2L	Prediction	Prediction	13835800	13836300	98.900825	.	.	1
X	Prediction	Prediction	13844150	13844750	352.881252	.	.	1
2R	Prediction	Prediction	13845840	13846340	132.84144	.	.	1
3R	Prediction	Prediction	13857490	13857990	86.368574	.	.	1
3L	Prediction	Prediction	13875830	13876330	192.890448	.	.	1
3R	Prediction	Prediction	13874870	13875370	297.667458	.	.	1
3L	Prediction	Prediction	13893400	13893900	219.677051	.	.	1
X	Prediction	Prediction	13906560	13907060	202.481374	.	.	1
2R	Prediction	Prediction	13897660	13898160	154.718602	.	.	1
3R	Prediction	Prediction	13901470	13902070	130.829644	.	.	1
2R	Prediction	Prediction	13910970	13911470	162.604467	.	.	1
3L	Prediction	Prediction	13912270	13912770	65.574405	.	.	1
3L	Prediction	Prediction	13925170	13925670	176.460993	.	.	1
2R	Prediction	Prediction	13925310	13925810	226.786691	.	.	1
3R	Prediction	Prediction	13923450	13923950	137.73683	.	.	1
2R	Prediction	Prediction	13946970	13947470	174.732455	.	.	1
3L	Prediction	Prediction	13942230	13942730	165.062433	.	.	1
X	Prediction	Prediction	13959230	13959730	249.64202	.	.	1
3R	Prediction	Prediction	13948350	13948850	98.95946	.	.	1
2R	Prediction	Prediction	13957370	13957870	235.063049	.	.	1
3L	Prediction	Prediction	13956030	13956530	72.510292	.	.	1
X	Prediction	Prediction	13994890	13995390	319.766132	.	.	1
3R	Prediction	Prediction	13983700	13984200	265.963754	.	.	1
2R	Prediction	Prediction	13990220	13990720	178.550154	.	.	1
2R	Prediction	Prediction	14000620	14001120	85.921453	.	.	1
3R	Prediction	Prediction	14002410	14002910	157.713341	.	.	1
3L	Prediction	Prediction	14005110	14005610	143.580292	.	.	1
2R	Prediction	Prediction	14008090	14008590	107.541685	.	.	1
X	Prediction	Prediction	14008970	14009470	250.383426	.	.	1
2R	Prediction	Prediction	14014820	14015320	123.862764	.	.	1
3R	Prediction	Prediction	14017520	14018020	333.495418	.	.	1
X	Prediction	Prediction	14019390	14019890	231.429497	.	.	1
3L	Prediction	Prediction	14019630	14020130	43.71627	.	.	1
2L	Prediction	Prediction	14021710	14022210	162.17494	.	.	1
2R	Prediction	Prediction	14054800	14055300	222.387172	.	.	1
X	Prediction	Prediction	14029460	14030060	78.932154	.	.	1
X	Prediction	Prediction	14038130	14038630	259.072932	.	.	1
3L	Prediction	Prediction	14038020	14038520	183.302059	.	.	1
2L	Prediction	Prediction	14040230	14040730	243.262588	.	.	1
3R	Prediction	Prediction	14046290	14046790	125.316862	.	.	1
3L	Prediction	Prediction	14053160	14053660	171.42346	.	.	1
3R	Prediction	Prediction	14057300	14057800	161.14243	.	.	1
2L	Prediction	Prediction	14069370	14069870	117.168846	.	.	1
X	Prediction	Prediction	14078360	14078860	212.97526	.	.	1
2R	Prediction	Prediction	14069240	14069740	91.274824	.	.	1
3R	Prediction	Prediction	14085370	14085870	190.652156	.	.	1
3L	Prediction	Prediction	14085730	14086330	54.645337	.	.	1
2L	Prediction	Prediction	14097350	14097850	230.573791	.	.	1
3L	Prediction	Prediction	14108110	14108610	195.513622	.	.	1
2L	Prediction	Prediction	14115920	14116420	304.599438	.	.	1
2L	Prediction	Prediction	14136110	14136610	207.853685	.	.	1
3L	Prediction	Prediction	14131330	14131830	154.018518	.	.	1
2R	Prediction	Prediction	14139910	14140410	195.100426	.	.	1
2L	Prediction	Prediction	14154920	14155420	178.556419	.	.	1
2R	Prediction	Prediction	14173600	14174100	168.622877	.	.	1
3L	Prediction	Prediction	14177800	14178300	269.663895	.	.	1
2R	Prediction	Prediction	14185150	14185650	166.557713	.	.	1
3L	Prediction	Prediction	14191120	14191620	103.024609	.	.	1
X	Prediction	Prediction	14204540	14205040	140.597983	.	.	1
3L	Prediction	Prediction	14205370	14205870	102.00463	.	.	1
3L	Prediction	Prediction	14219260	14219860	96.692416	.	.	1
2R	Prediction	Prediction	14219510	14220010	77.994699	.	.	1
2L	Prediction	Prediction	14232780	14233280	94.718585	.	.	1
3L	Prediction	Prediction	14274030	14274530	89.56554	.	.	1
2R	Prediction	Prediction	14276750	14277250	247.291411	.	.	1
3R	Prediction	Prediction	14284980	14285480	265.443467	.	.	1
2R	Prediction	Prediction	14296320	14296820	191.852823	.	.	1
2R	Prediction	Prediction	14307190	14307690	207.959435	.	.	1
3R	Prediction	Prediction	14320200	14320700	100.989573	.	.	1
3R	Prediction	Prediction	14326160	14326660	183.26694	.	.	1
3R	Prediction	Prediction	14338760	14339260	251.142101	.	.	1
2L	Prediction	Prediction	14334650	14335150	145.720899	.	.	1
3R	Prediction	Prediction	14346750	14347250	209.494384	.	.	1
2R	Prediction	Prediction	14361570	14362070	140.185114	.	.	1
3L	Prediction	Prediction	14361390	14361890	109.290675	.	.	1
3R	Prediction	Prediction	14363260	14363760	210.169753	.	.	1
3L	Prediction	Prediction	14370820	14371320	97.639455	.	.	1
2L	Prediction	Prediction	14370370	14370870	72.86045	.	.	1
2L	Prediction	Prediction	14375740	14376240	63.77015	.	.	1
3R	Prediction	Prediction	14382160	14382660	241.085589	.	.	1
2L	Prediction	Prediction	14385160	14385660	255.478194	.	.	1
2L	Prediction	Prediction	14410200	14410700	281.925254	.	.	1
3L	Prediction	Prediction	14409490	14409990	122.132557	.	.	1
2R	Prediction	Prediction	14420470	14420970	130.124413	.	.	1
2L	Prediction	Prediction	14421460	14422060	47.727753	.	.	1
2R	Prediction	Prediction	14439790	14440290	323.835535	.	.	1
3R	Prediction	Prediction	14447100	14447600	155.672286	.	.	1
2L	Prediction	Prediction	14456540	14457040	87.43254	.	.	1
2R	Prediction	Prediction	14457970	14458470	289.980422	.	.	1
2L	Prediction	Prediction	14466720	14467220	58.28836	.	.	1
3R	Prediction	Prediction	14468180	14468680	251.01146	.	.	1
2L	Prediction	Prediction	14472340	14472840	121.722157	.	.	1
3R	Prediction	Prediction	14478370	14478870	108.00085	.	.	1
2R	Prediction	Prediction	14481430	14481930	125.46822	.	.	1
X	Prediction	Prediction	14483030	14483530	218.651047	.	.	1
2L	Prediction	Prediction	14490150	14490650	233.865612	.	.	1
2R	Prediction	Prediction	14504380	14504880	108.501476	.	.	1
2L	Prediction	Prediction	14508610	14509110	110.557435	.	.	1
2R	Prediction	Prediction	14517680	14518180	100.714805	.	.	1
2L	Prediction	Prediction	14529620	14530120	97.380605	.	.	1
2R	Prediction	Prediction	14539990	14540490	168.479006	.	.	1
3L	Prediction	Prediction	14550790	14551390	204.088066	.	.	1
2L	Prediction	Prediction	14555310	14555810	107.138879	.	.	1
2L	Prediction	Prediction	14560570	14561070	80.310768	.	.	1
2L	Prediction	Prediction	14567470	14567970	64.284581	.	.	1
2L	Prediction	Prediction	14574530	14575030	69.779021	.	.	1
2R	Prediction	Prediction	14576920	14577420	112.167692	.	.	1
3L	Prediction	Prediction	14580360	14580860	235.661446	.	.	1
2L	Prediction	Prediction	14579320	14579820	137.994471	.	.	1
3R	Prediction	Prediction	14583490	14583990	85.080212	.	.	1
3L	Prediction	Prediction	14588270	14588770	54.906511	.	.	1
2L	Prediction	Prediction	14588660	14589160	51.002315	.	.	1
3L	Prediction	Prediction	14593710	14594210	87.658398	.	.	1
3R	Prediction	Prediction	14598100	14598600	229.533529	.	.	1
3L	Prediction	Prediction	14600400	14600900	104.679979	.	.	1
3L	Prediction	Prediction	14613240	14613740	117.73606	.	.	1
2L	Prediction	Prediction	14613060	14613560	77.566846	.	.	1
X	Prediction	Prediction	14629610	14630110	131.663159	.	.	1
3R	Prediction	Prediction	14630320	14630920	139.540459	.	.	1
3L	Prediction	Prediction	14634310	14634810	87.415741	.	.	1
2L	Prediction	Prediction	14634510	14635010	77.757053	.	.	1
3R	Prediction	Prediction	14654740	14655240	113.672514	.	.	1
X	Prediction	Prediction	14667430	14667930	232.541188	.	.	1
2L	Prediction	Prediction	14674400	14674900	137.14503	.	.	1
2L	Prediction	Prediction	14688730	14689230	87.596486	.	.	1
3R	Prediction	Prediction	14696940	14697440	150.425155	.	.	1
3R	Prediction	Prediction	14714050	14714550	134.98697	.	.	1
3R	Prediction	Prediction	14723520	14724020	181.929862	.	.	1
3R	Prediction	Prediction	14737920	14738420	209.928502	.	.	1
3L	Prediction	Prediction	14757310	14757810	229.583319	.	.	1
2R	Prediction	Prediction	14765630	14766130	287.245628	.	.	1
X	Prediction	Prediction	14772010	14772510	185.053266	.	.	1
3L	Prediction	Prediction	14785310	14785810	168.519254	.	.	1
2R	Prediction	Prediction	14782380	14782880	140.884019	.	.	1
2R	Prediction	Prediction	14792530	14793030	91.976511	.	.	1
2R	Prediction	Prediction	14804240	14804740	200.116723	.	.	1
3L	Prediction	Prediction	14800470	14800970	65.574405	.	.	1
3R	Prediction	Prediction	14817530	14818030	118.067355	.	.	1
X	Prediction	Prediction	14825080	14825580	309.095356	.	.	1
2R	Prediction	Prediction	14828590	14829090	140.32194	.	.	1
3R	Prediction	Prediction	14830740	14831240	146.23739	.	.	1
2R	Prediction	Prediction	14870560	14871060	88.673455	.	.	1
3R	Prediction	Prediction	14876050	14876550	187.388669	.	.	1
3R	Prediction	Prediction	14902230	14902830	101.069263	.	.	1
2R	Prediction	Prediction	14908030	14908530	312.666602	.	.	1
2R	Prediction	Prediction	14935840	14936340	68.990977	.	.	1
2R	Prediction	Prediction	14943790	14944290	123.862764	.	.	1
2L	Prediction	Prediction	14952570	14953070	136.129974	.	.	1
2R	Prediction	Prediction	14964440	14964940	250.234936	.	.	1
3L	Prediction	Prediction	14977320	14977820	127.700925	.	.	1
2R	Prediction	Prediction	14995690	14996290	153.489862	.	.	1
3L	Prediction	Prediction	15013660	15014160	122.524031	.	.	1
3L	Prediction	Prediction	15022290	15022790	117.740184	.	.	1
3L	Prediction	Prediction	15043850	15044350	155.050252	.	.	1
2L	Prediction	Prediction	15056960	15057460	170.987201	.	.	1
2L	Prediction	Prediction	15063060	15063560	65.574405	.	.	1
3R	Prediction	Prediction	15077020	15077520	86.246011	.	.	1
3R	Prediction	Prediction	15092650	15093150	95.877925	.	.	1
3L	Prediction	Prediction	15102860	15103360	178.622927	.	.	1
3R	Prediction	Prediction	15094600	15095100	146.989801	.	.	1
2L	Prediction	Prediction	15096280	15096880	72.86045	.	.	1
2L	Prediction	Prediction	15109020	15109620	90.258947	.	.	1
3R	Prediction	Prediction	15130750	15131250	242.102049	.	.	1
2R	Prediction	Prediction	15135300	15135800	125.677472	.	.	1
2R	Prediction	Prediction	15144120	15144620	64.559348	.	.	1
2L	Prediction	Prediction	15158380	15158880	252.859779	.	.	1
3R	Prediction	Prediction	15154020	15154520	166.618364	.	.	1
3R	Prediction	Prediction	15198410	15198910	64.186762	.	.	1
2L	Prediction	Prediction	15221990	15222490	193.232685	.	.	1
2R	Prediction	Prediction	15216140	15216640	96.097046	.	.	1
2L	Prediction	Prediction	15234490	15234990	150.315594	.	.	1
3L	Prediction	Prediction	15235250	15235750	79.594895	.	.	1
3R	Prediction	Prediction	15243260	15243760	102.00463	.	.	1
3R	Prediction	Prediction	15250670	15251170	169.686843	.	.	1
2L	Prediction	Prediction	15254230	15254730	123.862764	.	.	1
2L	Prediction	Prediction	15264330	15264830	100.70854	.	.	1
3R	Prediction	Prediction	15291550	15292050	230.66868	.	.	1
2R	Prediction	Prediction	15287460	15288060	108.215821	.	.	1
X	Prediction	Prediction	15304280	15304780	226.031667	.	.	1
2R	Prediction	Prediction	15308670	15309170	115.286895	.	.	1
2L	Prediction	Prediction	15319670	15320170	121.283116	.	.	1
2R	Prediction	Prediction	15322620	15323120	122.248383	.	.	1
2R	Prediction	Prediction	15330730	15331230	193.660538	.	.	1
X	Prediction	Prediction	15333300	15333800	241.168831	.	.	1
2L	Prediction	Prediction	15333530	15334030	101.667542	.	.	1
2R	Prediction	Prediction	15340400	15340900	92.138936	.	.	1
2L	Prediction	Prediction	15339490	15339990	161.54936	.	.	1
3R	Prediction	Prediction	15345140	15345640	123.316945	.	.	1
2R	Prediction	Prediction	15349260	15349760	188.227577	.	.	1
X	Prediction	Prediction	15356250	15356750	461.049114	.	.	1
X	Prediction	Prediction	15374190	15374690	254.373647	.	.	1
3R	Prediction	Prediction	15396470	15396970	173.832762	.	.	1
3R	Prediction	Prediction	15409680	15410180	134.252946	.	.	1
3R	Prediction	Prediction	15420400	15420900	314.642801	.	.	1
2L	Prediction	Prediction	15420560	15421060	102.394761	.	.	1
3R	Prediction	Prediction	15427340	15427840	135.421088	.	.	1
X	Prediction	Prediction	15484630	15485130	336.722198	.	.	1
2L	Prediction	Prediction	15478070	15478570	203.605583	.	.	1
2L	Prediction	Prediction	15491840	15492340	176.577291	.	.	1
X	Prediction	Prediction	15496300	15496800	166.28921	.	.	1
2L	Prediction	Prediction	15499340	15499840	172.427574	.	.	1
3L	Prediction	Prediction	15507210	15507710	119.879449	.	.	1
3L	Prediction	Prediction	15514440	15514940	110.129582	.	.	1
2R	Prediction	Prediction	15531350	15531850	159.003165	.	.	1
3L	Prediction	Prediction	15535240	15535990	140.54009	.	.	1
3L	Prediction	Prediction	15556260	15556820	58.548576	.	.	1
3L	Prediction	Prediction	15566060	15566660	174.117928	.	.	1
3R	Prediction	Prediction	15570350	15570810	79.196141	.	.	1
3L	Prediction	Prediction	15592870	15593620	100.283437	.	.	1
2R	Prediction	Prediction	15610800	15611300	138.620522	.	.	1
3R	Prediction	Prediction	15617690	15618190	171.488427	.	.	1
X	Prediction	Prediction	15619630	15620130	200.403073	.	.	1
3L	Prediction	Prediction	15619580	15620080	229.82218	.	.	1
2R	Prediction	Prediction	15620850	15621350	159.069673	.	.	1
X	Prediction	Prediction	15633280	15633780	266.837059	.	.	1
3R	Prediction	Prediction	15625920	15626420	125.019964	.	.	1
2L	Prediction	Prediction	15640550	15641050	99.424981	.	.	1
2R	Prediction	Prediction	15654780	15655380	342.493644	.	.	1
3R	Prediction	Prediction	15664530	15665030	166.693999	.	.	1
2R	Prediction	Prediction	15675840	15676340	267.890163	.	.	1
3R	Prediction	Prediction	15675570	15676070	94.718585	.	.	1
3R	Prediction	Prediction	15680910	15681410	138.0246	.	.	1
2L	Prediction	Prediction	15682320	15682820	258.080525	.	.	1
3R	Prediction	Prediction	15692080	15692580	151.21969	.	.	1
2R	Prediction	Prediction	15721880	15722380	197.541199	.	.	1
3L	Prediction	Prediction	15729180	15729680	229.536806	.	.	1
3R	Prediction	Prediction	15730350	15730850	161.171071	.	.	1
2L	Prediction	Prediction	15745420	15745920	153.62673	.	.	1
2R	Prediction	Prediction	15750800	15751400	106.933144	.	.	1
2L	Prediction	Prediction	15761870	15762620	100.39438	.	.	1
3L	Prediction	Prediction	15764280	15764780	63.77015	.	.	1
2R	Prediction	Prediction	15769830	15770330	123.813855	.	.	1
2R	Prediction	Prediction	15786350	15786850	145.720899	.	.	1
3R	Prediction	Prediction	15794180	15794680	160.292989	.	.	1
3R	Prediction	Prediction	15800970	15801470	100.714805	.	.	1
2R	Prediction	Prediction	15804080	15804680	92.577388	.	.	1
3L	Prediction	Prediction	15808590	15809190	66.788746	.	.	1
X	Prediction	Prediction	15811570	15812070	255.863956	.	.	1
3L	Prediction	Prediction	15815330	15815830	109.290675	.	.	1
2R	Prediction	Prediction	15816770	15817270	151.470811	.	.	1
3L	Prediction	Prediction	15825630	15826130	198.011369	.	.	1
2R	Prediction	Prediction	15825940	15826540	71.192678	.	.	1
2R	Prediction	Prediction	15838880	15839380	98.373012	.	.	1
2L	Prediction	Prediction	15839530	15840030	145.817535	.	.	1
3R	Prediction	Prediction	15845930	15846430	100.714805	.	.	1
2R	Prediction	Prediction	15848690	15849190	126.202369	.	.	1
3R	Prediction	Prediction	15851810	15852310	133.754775	.	.	1
X	Prediction	Prediction	15869970	15870470	80.372353	.	.	1
X	Prediction	Prediction	15886640	15887140	65.574405	.	.	1
3R	Prediction	Prediction	15899420	15899920	148.727217	.	.	1
2L	Prediction	Prediction	15911570	15912070	119.447472	.	.	1
2R	Prediction	Prediction	15911670	15912170	151.55777	.	.	1
2R	Prediction	Prediction	15921270	15921770	169.705783	.	.	1
2R	Prediction	Prediction	15931280	15931780	207.589778	.	.	1
X	Prediction	Prediction	15952060	15952560	116.576719	.	.	1
2L	Prediction	Prediction	15955950	15956450	160.389624	.	.	1
3R	Prediction	Prediction	15958500	15959000	57.273303	.	.	1
3R	Prediction	Prediction	15973710	15974210	256.851607	.	.	1
3R	Prediction	Prediction	15987530	15988130	65.902107	.	.	1
3L	Prediction	Prediction	15988250	15988750	164.757201	.	.	1
3R	Prediction	Prediction	15998110	15998610	86.142715	.	.	1
2R	Prediction	Prediction	16000750	16001250	165.427239	.	.	1
3L	Prediction	Prediction	16004310	16004810	151.068005	.	.	1
3R	Prediction	Prediction	16011820	16012320	92.30321	.	.	1
3L	Prediction	Prediction	16028540	16029140	149.370648	.	.	1
3R	Prediction	Prediction	16025720	16026220	321.354645	.	.	1
2R	Prediction	Prediction	16032380	16032880	220.872371	.	.	1
3L	Prediction	Prediction	16052490	16052990	297.084133	.	.	1
2R	Prediction	Prediction	16046160	16046660	196.723214	.	.	1
2L	Prediction	Prediction	16049820	16050320	185.240998	.	.	1
2R	Prediction	Prediction	16054840	16055340	316.050452	.	.	1
X	Prediction	Prediction	16067970	16068470	78.34224	.	.	1
3L	Prediction	Prediction	16066700	16067200	136.69213	.	.	1
3R	Prediction	Prediction	16069110	16069610	81.024577	.	.	1
2L	Prediction	Prediction	16078950	16079450	124.699689	.	.	1
X	Prediction	Prediction	16089450	16089950	210.794597	.	.	1
3L	Prediction	Prediction	16078420	16078920	100.902614	.	.	1
2R	Prediction	Prediction	16087810	16088310	132.389724	.	.	1
2R	Prediction	Prediction	16096350	16096850	127.44361	.	.	1
3R	Prediction	Prediction	16099710	16100210	237.228803	.	.	1
2R	Prediction	Prediction	16102970	16103470	278.396723	.	.	1
X	Prediction	Prediction	16103300	16103800	100.989573	.	.	1
3L	Prediction	Prediction	16113860	16114460	128.432197	.	.	1
3R	Prediction	Prediction	16121220	16121720	80.705524	.	.	1
X	Prediction	Prediction	16123740	16124240	223.427026	.	.	1
2R	Prediction	Prediction	16129900	16130400	272.121453	.	.	1
3L	Prediction	Prediction	16139240	16139740	51.002315	.	.	1
X	Prediction	Prediction	16150300	16150800	387.598154	.	.	1
2R	Prediction	Prediction	16150570	16151070	141.482411	.	.	1
3L	Prediction	Prediction	16162010	16162510	259.810324	.	.	1
2R	Prediction	Prediction	16159910	16160410	143.141251	.	.	1
X	Prediction	Prediction	16168680	16169180	131.148809	.	.	1
2R	Prediction	Prediction	16180000	16180500	201.5976	.	.	1
X	Prediction	Prediction	16192390	16192890	87.43254	.	.	1
X	Prediction	Prediction	16202150	16202650	223.946537	.	.	1
2R	Prediction	Prediction	16209970	16210570	149.376262	.	.	1
3R	Prediction	Prediction	16214050	16214550	227.469986	.	.	1
X	Prediction	Prediction	16216830	16217430	307.727134	.	.	1
2L	Prediction	Prediction	16215740	16216240	87.658398	.	.	1
2R	Prediction	Prediction	16221060	16221560	161.022336	.	.	1
X	Prediction	Prediction	16231450	16231950	109.290675	.	.	1
3R	Prediction	Prediction	16241200	16241700	195.163079	.	.	1
3R	Prediction	Prediction	16247880	16248380	96.952752	.	.	1
2L	Prediction	Prediction	16250780	16251380	78.932154	.	.	1
2L	Prediction	Prediction	16256930	16257430	159.431018	.	.	1
3R	Prediction	Prediction	16259970	16260470	58.556862	.	.	1
X	Prediction	Prediction	16263630	16264130	124.290617	.	.	1
2L	Prediction	Prediction	16271320	16271820	191.557652	.	.	1
3R	Prediction	Prediction	16277380	16277880	191.605629	.	.	1
2L	Prediction	Prediction	16284520	16285020	257.113117	.	.	1
X	Prediction	Prediction	16278990	16279490	61.360828	.	.	1
3L	Prediction	Prediction	16288130	16288630	210.524426	.	.	1
X	Prediction	Prediction	16290060	16290660	60.717041	.	.	1
3R	Prediction	Prediction	16294530	16295030	72.86045	.	.	1
X	Prediction	Prediction	16296870	16297370	101.215431	.	.	1
2L	Prediction	Prediction	16299220	16299720	170.232649	.	.	1
3R	Prediction	Prediction	16302040	16302790	63.145723	.	.	1
2L	Prediction	Prediction	16307010	16307510	116.802578	.	.	1
2L	Prediction	Prediction	16313800	16314300	65.574405	.	.	1
X	Prediction	Prediction	16319190	16319690	94.718585	.	.	1
2R	Prediction	Prediction	16331090	16331590	236.570011	.	.	1
X	Prediction	Prediction	16333440	16333940	143.672399	.	.	1
2R	Prediction	Prediction	16338680	16339180	213.293552	.	.	1
2L	Prediction	Prediction	16351790	16352290	93.42876	.	.	1
X	Prediction	Prediction	16357920	16358420	99.614634	.	.	1
3R	Prediction	Prediction	16363870	16364370	108.00085	.	.	1
2R	Prediction	Prediction	16366350	16366850	229.657228	.	.	1
X	Prediction	Prediction	16373340	16373840	86.8692	.	.	1
3L	Prediction	Prediction	16377840	16378340	191.880069	.	.	1
2R	Prediction	Prediction	16389870	16390370	220.071984	.	.	1
3R	Prediction	Prediction	16382260	16382860	104.253066	.	.	1
3R	Prediction	Prediction	16392100	16392600	100.714805	.	.	1
3R	Prediction	Prediction	16403160	16403760	154.668684	.	.	1
3L	Prediction	Prediction	16410280	16410780	266.470193	.	.	1
3R	Prediction	Prediction	16413570	16414070	150.224116	.	.	1
2L	Prediction	Prediction	16422740	16423240	269.971654	.	.	1
X	Prediction	Prediction	16421800	16422300	87.43254	.	.	1
X	Prediction	Prediction	16428320	16428820	109.290675	.	.	1
2R	Prediction	Prediction	16433310	16433810	87.658398	.	.	1
X	Prediction	Prediction	16441720	16442220	118.651537	.	.	1
2L	Prediction	Prediction	16439230	16439730	143.794962	.	.	1
X	Prediction	Prediction	16448600	16449100	187.285374	.	.	1
3R	Prediction	Prediction	16452920	16453420	235.257123	.	.	1
2L	Prediction	Prediction	16468630	16469130	52.895453	.	.	1
2R	Prediction	Prediction	16472600	16473100	180.8613	.	.	1
2L	Prediction	Prediction	16486070	16486570	274.914443	.	.	1
3L	Prediction	Prediction	16489360	16489860	180.427182	.	.	1
2L	Prediction	Prediction	16490080	16490680	72.014569	.	.	1
2R	Prediction	Prediction	16499760	16500260	239.546043	.	.	1
2L	Prediction	Prediction	16499150	16499650	71.845393	.	.	1
2L	Prediction	Prediction	16505240	16505740	124.01791	.	.	1
3R	Prediction	Prediction	16510540	16511140	178.14543	.	.	1
2R	Prediction	Prediction	16514600	16515200	131.568509	.	.	1
3R	Prediction	Prediction	16518230	16518730	182.17645	.	.	1
2L	Prediction	Prediction	16521410	16521910	231.678283	.	.	1
3R	Prediction	Prediction	16530310	16530810	80.097585	.	.	1
2R	Prediction	Prediction	16537390	16537890	224.343384	.	.	1
3R	Prediction	Prediction	16544930	16545430	214.191181	.	.	1
X	Prediction	Prediction	16562200	16562700	345.388688	.	.	1
3R	Prediction	Prediction	16564420	16564920	158.300877	.	.	1
3R	Prediction	Prediction	16576350	16576850	130.084844	.	.	1
2R	Prediction	Prediction	16579520	16580020	219.953546	.	.	1
3R	Prediction	Prediction	16583440	16583940	253.985608	.	.	1
2R	Prediction	Prediction	16594100	16594600	141.264223	.	.	1
2L	Prediction	Prediction	16597440	16598040	97.147266	.	.	1
X	Prediction	Prediction	16599660	16600160	138.732224	.	.	1
X	Prediction	Prediction	16607620	16608220	242.578481	.	.	1
2R	Prediction	Prediction	16611300	16611800	123.104089	.	.	1
2L	Prediction	Prediction	16619160	16619660	147.196391	.	.	1
3R	Prediction	Prediction	16629180	16629680	130.807453	.	.	1
3L	Prediction	Prediction	16631930	16632430	94.718585	.	.	1
2R	Prediction	Prediction	16641300	16641800	178.281652	.	.	1
X	Prediction	Prediction	16637680	16638180	161.131897	.	.	1
2L	Prediction	Prediction	16643480	16643980	136.721773	.	.	1
3L	Prediction	Prediction	16647190	16647690	192.417482	.	.	1
X	Prediction	Prediction	16647960	16648710	177.142794	.	.	1
3L	Prediction	Prediction	16654200	16654700	56.709963	.	.	1
3L	Prediction	Prediction	16660950	16661450	120.518175	.	.	1
3R	Prediction	Prediction	16665960	16666460	95.959499	.	.	1
2L	Prediction	Prediction	16676040	16676540	172.724472	.	.	1
2R	Prediction	Prediction	16680480	16680980	185.786409	.	.	1
3L	Prediction	Prediction	16679640	16680140	116.576719	.	.	1
X	Prediction	Prediction	16687390	16687890	261.031037	.	.	1
3R	Prediction	Prediction	16693700	16694200	101.167984	.	.	1
3R	Prediction	Prediction	16702760	16703260	243.641267	.	.	1
2L	Prediction	Prediction	16704600	16705100	65.574405	.	.	1
3R	Prediction	Prediction	16715510	16716010	273.923832	.	.	1
3L	Prediction	Prediction	16713760	16714260	104.143895	.	.	1
2L	Prediction	Prediction	16716360	16716860	154.708295	.	.	1
2L	Prediction	Prediction	16727370	16727870	104.559231	.	.	1
3R	Prediction	Prediction	16732670	16733170	103.629597	.	.	1
3R	Prediction	Prediction	16763810	16764310	181.326622	.	.	1
3L	Prediction	Prediction	16766060	16766560	116.576719	.	.	1
2L	Prediction	Prediction	16772680	16773180	252.840839	.	.	1
X	Prediction	Prediction	16780150	16780650	167.874263	.	.	1
2L	Prediction	Prediction	16783690	16784190	151.057471	.	.	1
2R	Prediction	Prediction	16781490	16781990	84.911728	.	.	1
X	Prediction	Prediction	16792090	16792590	148.91621	.	.	1
X	Prediction	Prediction	16797990	16798490	86.456739	.	.	1
3L	Prediction	Prediction	16799870	16800370	140.559462	.	.	1
2R	Prediction	Prediction	16798000	16798500	46.411282	.	.	1
3R	Prediction	Prediction	16811740	16812240	206.260038	.	.	1
X	Prediction	Prediction	16816970	16817470	52.456412	.	.	1
3R	Prediction	Prediction	16819210	16819710	94.233743	.	.	1
3R	Prediction	Prediction	16829050	16829550	151.71712	.	.	1
2R	Prediction	Prediction	16833630	16834130	252.133628	.	.	1
X	Prediction	Prediction	16843950	16844450	340.780742	.	.	1
3R	Prediction	Prediction	16847000	16847600	89.864047	.	.	1
3R	Prediction	Prediction	16852700	16853300	92.760539	.	.	1
3L	Prediction	Prediction	16853980	16854480	160.292989	.	.	1
2R	Prediction	Prediction	16856320	16856820	190.052831	.	.	1
3R	Prediction	Prediction	16857550	16858050	125.689074	.	.	1
3L	Prediction	Prediction	16865240	16865740	168.415958	.	.	1
3R	Prediction	Prediction	16870940	16871440	106.900625	.	.	1
3L	Prediction	Prediction	16873560	16874060	118.043493	.	.	1
2L	Prediction	Prediction	16877350	16877850	91.12388	.	.	1
3R	Prediction	Prediction	16878410	16878910	96.381087	.	.	1
2L	Prediction	Prediction	16888590	16889090	143.141251	.	.	1
3R	Prediction	Prediction	16899660	16900160	99.812539	.	.	1
3R	Prediction	Prediction	16914520	16915020	56.258247	.	.	1
3R	Prediction	Prediction	16919310	16919910	66.13108	.	.	1
2R	Prediction	Prediction	16936390	16936890	127.44361	.	.	1
3R	Prediction	Prediction	16934150	16934650	266.632945	.	.	1
X	Prediction	Prediction	16943340	16943840	203.343345	.	.	1
3R	Prediction	Prediction	16963560	16964060	212.086562	.	.	1
2L	Prediction	Prediction	16972810	16973310	220.271838	.	.	1
3R	Prediction	Prediction	16972000	16972500	106.532894	.	.	1
3R	Prediction	Prediction	16987510	16988010	99.399934	.	.	1
3L	Prediction	Prediction	17012160	17012660	177.632537	.	.	1
3R	Prediction	Prediction	17011360	17011860	92.758626	.	.	1
2R	Prediction	Prediction	17015140	17015640	109.290675	.	.	1
2R	Prediction	Prediction	17027970	17028470	124.37299	.	.	1
3L	Prediction	Prediction	17048030	17048530	149.961775	.	.	1
3R	Prediction	Prediction	17069200	17069700	210.206133	.	.	1
X	Prediction	Prediction	17077220	17077720	165.855092	.	.	1
3R	Prediction	Prediction	17079050	17079550	108.929329	.	.	1
X	Prediction	Prediction	17107560	17108060	66.002258	.	.	1
2L	Prediction	Prediction	17109980	17110580	103.473151	.	.	1
3R	Prediction	Prediction	17118660	17119160	102.230488	.	.	1
X	Prediction	Prediction	17147680	17148180	144.656934	.	.	1
3L	Prediction	Prediction	17149800	17150300	300.556549	.	.	1
X	Prediction	Prediction	17160470	17160970	53.202231	.	.	1
[truncated: 908 more rows]
