# Supplementary material for: DNA sequence models of genome-wide Drosophila melanogaster Polycomb binding sites improve generalization to independent Polycomb Response Elements
Source: Nucleic Acids Res. 2019 Jul 24;47(15):7781–97. doi: 10.1093/nar/gkz617 (PMC6735708; doi:10.1093/nar/gkz617)
Supplement: gkz617_Supplemental_Files [file gkz617_supplemental_files.zip › SFile6_CPREdictorT2017GTGT_PcGTargetGenePredictions.lst]

spok
CG12115
plx
croc
SK
bru-3
CR43960
rdgA
CG45002
CG44422
rg
mtd
CR46072
CanA-14F
tRNA:CR31588
GstS1
Sh
Syt1
acj6
side
Tomosyn
Neto
disco-r
nAChRalpha3
CG32700
Sp1
rdx
CG43902
OdsH
nmo
CG12605
bi
CG3078
CHES-1-like
CR44648
CG34386
CG9095
fne
ush
para
wupA
CR45518
CG43245
CR44999
dnc
mgl
insb
ftz-f1
HERC2
CG32813
hbn
CG32532
CG42492
CG43689
beat-VI
CG13506
ct
tlk
CG42388
Rala
Hr4
eag
CG42366
CG43740
CR45695
Nlg4
MESK2
crol
ham
mamo
CR45805
Pde9
inaE
CG40498
tow
Kank
br
PpD5
CG1399
Dl
CG32694
CG43658
slo
sif
CG15765
CG34380
sw
klu
lbl
CG1695
CR43856
CR41519
CR45054
CR45410
CG4960
dlg1
jeb
caps
CR44714
ctrip
Acsl
CR45668
inaD
CG6340
hipk
CG32521
Cpr11A
CG4467
InR
Nrg
CG6745
MESR3
CG33181
dome
CG4341
Cyp4g15
Frq1
Pvf3
oc
tna
dysc
norpA
wech
RhoGAP19D
CR44546
psq
CR44783
unc79
CG3198
CG42340
CG14322
Clk
Con
chinmo
CR43933
ctp
CG42671
CG43729
bun
CR44702
pros
PhKgamma
Mid1
cv-c
CR42651
Roc2
CG12540
Ca-alpha1T
brp
bol
sog
Sdc
CG18208
slou
Hk
btd
CG45263
CG17321
CG32388
pnr
CR42736
Dlic
ds
CG6118
kcc
CR44499
RhoGDI
Vsx2
run
GluClalpha
sc
l(3)neo38
CG4622
CG42339
Plc21C
tRNA:CR30407
bif
CR43283
ppk
CG34462
CG43693
CR44833
RSG7
CG9411
Eip74EF
Antp
CtBP
nAChRbeta1
Vav
mspo
ovo
CG6424
Smr
fry
CG6184
Cam
soti
CG43778
rad
Ref2
CrebB
fas
CG9850
Appl
fru
CR33987
CG15236
CG42540
CG42784
Oaz
Pde8
CG1806
tutl
shakB
CG30497
CR44357
CR44894
Nrx-1
CR45599
CR44447
stv
Hr46
Sep4
CG42322
CG6329
shep
CG18304
elav
Rim
ena
CG32651
kek6
CG42795
Glut4EF
Pdcd4
Dscam2
Efa6
CR43158
luna
r-cup
Mical
Hel89B
CG43347
Ten-a
chn
pdm2
CG9005
CG9650
CG13954
CR44603
Teh1
Glut1
beat-IIIb
grh
CG14431
Mkp3
CG6175
kek5
H15
Cngl
Hmx
Ptp99A
Hnf4
Not1
trx
Pgk
CG42260
CG15249
CR46006
CR46153
Eip75B
CG42831
IP3K2
Dscam1
CR44350
CG44954
lap
CR15061
trh
Ptp10D
corto
CG14446
aret
mei-P26
CG3714
D
CG34114
Hex-A
lilli
CG1998
rut
Ubx
kay
Mnt
CG17786
aPKC
skd
Csk
nAChRalpha6
dac
CG15711
apt
spg
CG34356
N
glec
Ir64a
sgl
sdt
ara
E5
CR44619
CR44643
Ptx1
ps
Dscam4
CG14369
ttm3
Kdm4B
CG9297
en
mol
CG33664
mbl
ec
eRF1
tex
CR44655
dve
CG15630
dock
siz
ptr
gish
os
CR44540
CG32719
fj
Rdl
CR44468
Atpalpha
Hr38
Dad
CR45512
CG30419
NFAT
Tob
CG5910
CG32137
Ste:CG33247
beat-IIIc
RhoGAP18B
dpr8
CG43143
CG5888
comm
Cad86C
disco
pico
CR43963
Rx
CG10195
CG6873
SoxN
fax
CG2865
Liprin-gamma
ect
CG42684
spoon
g
CR45143
otp
cpo
CG2871
DopEcR
CG4267
CG44245
CG13046
X11Lbeta
NijA
His4:CG31611
His3:CG33857
His3:CG33854
His3:CG33860
CG43386
CG33923
futsch
CG34396
Oatp30B
CG42524
kni
CG42389
Snoo
CG13024
ogre
Atf3
CG11629
Tis11
CG43066
Rbp9
Idgf4
CG4587
pum
Hmgs
dco
zfh1
app
Gp210
kirre
nej
CR45649
mam
rn
Mhc
CG32698
CG42613
ade5
CG5151
tal-1A
Syx4
Lim1
CR32773
spin
loco
CG14563
Hers
Flo2
Vha68-3
stan
Gug
18w
fz4
Bsg
sna
Mef2
E2f1
CG3842
ben
Ace
pk
CR44315
crp
CR45336
Tep2
CG7372
Tab2
CR43823
CG7330
CG9235
Rm62
sws
Fmr1
lbe
Alh
CG9134
CG14207
ple
CR45899
CR44933
simj
RYa-R
Mp
CG2258
CG42507
CR45193
Vsx1
CG13917
CG6231
Mob2
fs(1)h
cnc
dpr11
Blimp-1
salm
skl
CR31386
AMPdeam
CG31140
PK1-R
lz
unc-5
sm
Xrp1
CG15312
E23
mesh
Socs16D
CG34383
CG2256
Gfrl
phl
hig
par-1
beat-IIb
CG3726
Sema-2b
CR46003
HGTX
CR44810
Dhit
CG12772
CG12531
CG12061
A2bp1
CG42637
noc
Mvl
CR45437
Su(z)2
rap
Pak3
Sema-2a
Nhe2
His3:CG33803
His3:CG33812
His3:CG33815
His3:CG33836
His3:CG33839
His3:CG33845
His3:CG33848
His3:CG33851
His3:CG33863
CR44904
ImpL2
CR43492
Rbp6
dpr4
CG31690
Ssdp
CG34408
Ten-m
Nup153
Cda4
CG10512
Diap1
stet
RYa
Hs3st-A
gukh
CG7046
CG42594
CG32676
Cha
Drak
CG15472
Crtc
grn
dsx
CG17364
CR45547
CG13073
Indy
CG32214
vvl
Pdfr
CG16965
CR45576
AstA-R1
pdm3
dmrt99B
Mbs
CG11883
Tbh
Vap-33B
CG7368
CG13685
CG13739
CR44667
alpha-Man-Ia
Pdp1
sd
ptc
CG11030
CG14661
CG11961
CG44314
CR44711
ash2
CR44500
kn
sick
MFS14
HDAC6
pog
Cnx14D
Cow
dpr6
CG32645
CR32111
Dr
beat-Vb
CG34375
hiw
mbc
nAChRalpha1
nSyb
Syp
Cf2
Task6
CG43373
Rab35
Gbeta76C
CR45392
GlcAT-P
Imp
CG17544
CG14478
CG31559
sr
l(3)72Dr
Itp-r83A
CR43314
AGO1
Samuel
dan
CR43460
mew
dpr13
Egfr
CG6123
CG40006
unc-4
hep
CR34311
CG13168
cos
shn
CR44938
vn
CG10543
eya
CG43921
CG42313
CG32066
CR44676
Reph
gpp
CG17839
CG11505
CG44426
Ir94a
CR43794
Tm1
His3:CG33806
His3:CG33866
CG13743
fng
out
His3:CG33809
His3:CG33833
His3:CG33842
Dys
dl
heix
CR45311
Shroom
CG5361
CG45186
ASPP
chic
CG15882
sgg
Tet
CR45996
CG14837
Hdc
sn
CR45293
tsh
fus
tai
bab2
NK7.1
CG13204
wake
CG7367
CG15628
CG31612
CkIIbeta
ed
CG9932
CG6767
Ets65A
wdb
l(1)G0289
mir-1000
mura
csw
Ca-beta
bin3
dos
twi
nocte
CG8861
bves
CG3921
sev
baz
CG34362
tup
sim
CR32218
Trf2
CG12877
CG11369
MRP
CG42674
CG11192
RpL7-like
Sox21a
mid
Spred
sima
shot
ttk
hth
CG14669
CG43102
trol
CG18812
CG42337
Lsd-2
Fili
Dbx
CR43491
CG7694
B-H2
let-7-C
Fas2
CG4928
5-HT1A
enc
Moe
Proc-R
eff
corn
Frq2
DIP-alpha
wts
vfl
CR42844
Np
CG8833
CG14298
chm
SKIP
Pdk1
Akap200
Hsc70Cb
CG14223
Tpl94D
pyd
lobo
Ac13E
CG31769
CG4733
Rga
Chc
goe
Irk1
CR45481
Bx
CR43839
cic
klar
CG42855
B4
CR43298
Men
svp
Lac
Eip93F
omd
CG43675
CG2186
hts
Pfrx
dbe
Ir7a
CG15431
tgy
CR43848
CG12413
CG7884
bl
Drep2
osa
bru-2
dx
tRNA:S474:12Eh
CG6785
CG44774
eve
CG2211
CG8034
RunxB
CG44290
CR46113
Fur1
CG15894
His3:CG33818
His3:CG33821
His3:CG33824
His3:CG33830
His3:CG33827
puc
sdk
eIF-4E
C1GalTA
Best4
RhoU
CG32264
spri
NetA
Amun
sff
CG43861
Smurf
btsz
Lasp
CG11319
CG42598
bel
GluRIB
CG17047
pigs
ckn
tio
CG33639
pnt
rudhira
Pkcdelta
Snap25
sens-2
Tm2
CR44934
CG15717
Cdk4
CG42265
l(1)G0232
eIF5B
CR43818
CG12236
CR45503
CG8405
pxb
CG13810
cdi
CG5059
CR45643
Rbcn-3A
bab1
RhoGAPp190
CG42450
brat
DIP-gamma
CG12075
CG11486
CR45316
CG5644
CG45546
gem
CG12484
CR45650
CG41128
tRNA:S4:12Ee
danr
Sec16
Scgdelta
Naam
CR44679
RhoGAP15B
CG10019
nrv1
lola
Abd-B
Bacc
CG9220
CG15203
DIP-beta
Hsp22
Fas1
CG34377
CG1888
CR45246
mir-2c
CG14506
SPR
Doc2
mnb
CG17003
CG13500
how
CG13443
hid
CG13229
Pu
Myo10A
Rbp
l(2)03659
CG40813
beta-Spec
CG43184
CG10479
Pde11
inaF-C
slif
CG9997
cv-2
CR45578
CG12404
CR44375
CG10384
Hip14
cpx
Ilp8
stj
Dop2R
CG43335
lace
DAAM
boi
lov
Dmtn
RhoGAP93B
erm
Dgk
Mipp1
dm
CR44606
CG1440
RanBPM
Atg1
HDAC4
CG10752
CG34338
sbb
CR45532
CG9967
CR45036
CG42749
CG1504
Pif1B
CG45050
CG42699
CG3655
DIP-zeta
Sxl
ttv
rictor
Ef1alpha48D
be
CR44971
CG34449
twz
l(1)G0007
CR44112
jb
CG32204
kdn
CR45482
CASK
inv
PpY-55A
cad
CR44733
nAChRalpha5
Haspin
verm
CG31523
jp
grim
orb
CG43736
Ugt86Dh
CG40228
mub
Aprt
bxd
Shab
CR45609
Cht6
Fbxl7
CR44970
CG12692
CG32767
Act5C
CG43125
CG14118
RhoGEF2
CycE
msn
CR44597
olf413
sns
CG3394
trio
CG42788
CG43229
CG32369
MYPT-75D
Npc1b
melt
CR44206
Cpr
RpS19a
Lis-1
CG1986
CG34461
ras
CR46077
Gbs-70E
mir-998
CR33487
CR43990
tRNA:CR32153
Ptp61F
bmm
CG11294
CG4004
if
Unc-115a
msopa
Sec3
KrT95D
htl
CR45354
rhea
Eip63E
CG32549
Galphao
CG13978
Lk6
CR42836
Usp15-31
CG32793
sesB
Mip
CG32432
UbcE2H
tkv
CG11138
Pk34A
CR45742
Hmt4-20
4EHP
CG4168
NnaD
CG2955
Dop1R2
Orco
Lpin
tRNA:R:12Ee
CG6379
Mi-2
nAChRalpha2
vri
CG31324
CR43302
CR45754
CR45708
Afti
CG13055
poly
Vha16-1
CG3638
CG17664
CR42657
pgant5
Lar
pod1
CAP
Lim3
Toll-9
foxo
GstD1
Exn
RpL37b
Sox21b
CkIalpha
CadN
Vha44
tara
CR44110
Fhos
CR44143
ph-d
CR10102
SIFaR
esg
CG13323
dpr3
tRNA:CR30215
GC
CG42732
Gsc
CG13995
CR43857
clu
jhamt
CG31808
Dek
grp
hdc
mars
CG31176
pes
AMPKalpha
CG1090
numb
Adgf-E
CG10365
ck
CG14853
DOR
kuz
CG14960
CG5321
Sin3A
jing
gce
CG9101
CG5953
CR44953
msi
Sdic2
Sdic4
Sdic1
Sdic3
CR43459
salr
Synj
CR43917
CR43650
lid
tipE
plum
ssp3
sob
CG31760
Mur2B
Trf4-1
CG17018
CG12691
pHCl
RpL5
DCP2
Cnx99A
CG15475
scyl
mei-W68
Ih
roq
CG6678
CG17691
CG34353
Eaf6
rdo
CR45411
CG34354
CR45641
CG42541
CG31368
CR45598
CR45521
SNF4Agamma
ph-p
CTPsyn
CR45680
CG31688
Ets98B
CR45232
CG31446
CR44980
egh
CR44771
gro
Jupiter
CG32795
CR43846
CR46242
Src64B
CG15115
nAChRalpha7
Drat
Pp2B-14D
upd2
mAChR-A
mAChR-B
CG5440
CG33144
KCNQ
Oatp74D
RunxA
Tengl4
CG32547
CG43291
CG15599
CR44761
CG3764
CR44963
BtbVII
CR44885
flw
CG4390
dap
Akt1
CG30222
capu
Eps-15
kek1
SelR
CG4259
metro
CR45531
Sema-1a
ACXC
faf
CG43137
Lam
CG4477
MTF-1
l(1)G0334
Pmp70
CG14985
CG42851
MESR4
CG33143
dnt
CR44339
Gpdh
betaTub97EF
CR45082
Muc26B
Nlg1
Rho1
jar
CG45784
CR43453
CR44105
wapl
CG14434
Mekk1
CG18265
CG44153
Nmdar1
sba
Skeletor
kibra
for
GEFmeso
sala
Psc
cato
CG5388
tRNA:R:12Ed
CG13366
cac
CR46087
CG45782
CG32683
CG11873
CG8641
TyrRII
Prat2
CR45630
Gs2
CG42329
CR45115
CR45520
Eip71CD
CG12679
nsl1
CG34355
CG15116
Eip63F-1
SkpE
hppy
Nmdar2
CG14414
CG42402
MTA1-like
ab
Khc
Neu2
Dfd
LpR2
CG30192
CR44507
CG4238
CG6225
CR43385
m
Nckx30C
SP2353
Mer
abd-A
CG11399
CG13972
Lapsyn
moi
CG11023
Vrp1
mir-287
CG15631
CG30089
ari-1
CG16800
pwn
caup
hkb
heph
CR45280
mthl12
CR45509
Inx6
Eip78C
ImpE1
CG14459
CG45781
bdg
loopin-1
wat
CR44940
RhoGEF64C
CCHa2-R
CG30116
CG6629
Maf1
CG32647
Gga
CG3795
CR44738
PP2A-B'
CR43414
CR45709
CG44355
CG12682
CG43759
CG13252
CG17574
CG10175
mir-4973
CG10777
CR44183
CG17341
Spn100A
knrl
Cpr47Ea
tRNA:CR30452
Thor
CG31337
daw
CG32732
Argk
CG42809
CrebA
ens
CR43819
e(y)3
mthl8
CG40191
Hr39
CG45544
LIMK1
Act57B
CR42838
CR45447
skap
CG14132
CR44365
CR43859
l(1)G0148
CR45312
CR44340
CR44952
CG8550
S
dsf
CG10737
CG30389
CR44862
CR45239
CG4988
unc-104
CG12071
CG34286
CR45619
CG42258
Meltrin
CG4562
RluA-2
CG43341
PVRAP
CR45724
CR44016
CR43253
CG46270
fd68A
CG30493
CG42240
CG14372
CG31050
cv-d
CG8204
CG9626
Hsc70-3
CR44909
Gdi
CR43769
CG17724
alpha-Est10
CR43160
CR45707
CG43194
nub
CG32718
GCS2alpha
CG8398
sol
cdc14
CG17154
CR44863
Mmp2
Yeti
up
CG31128
Scp1
CG5830
CR45511
CR44846
CG3107
CG33700
Yp3
CR45628
Rab26
CG15878
CR45430
CG4839
Tsp39D
CR40190
CG7587
CG43163
CR45381
YT521-B
Tk
CG33669
CG32105
spi
Rbp2
CG31522
Poxm
Doa
Msp300
CR44828
CG16779
CG32392
CG6051
kis
comm3
CG31294
CG43149
eyg
bdl
CG42577
opa
Pp2C1
CR45594
CR44697
Che-13
EcR
CG14441
Corin
CR45347
Trxr-2
spir
Btd
CG7841
CG10289
CG6163
CG9674
CG12769
Oli
Cyp6a18
Tsp66E
slmb
IA-2
Rab3-GEF
CG7852
CG14395
Cp36
CR43852
CG6398
Mf
CG12814
CG13287
CG42238
dpr15
CR45589
PGRP-LA
CR44214
lectin-21Cb
Or85d
CR41243
CR45565
SP1173
Cdk7
ckd
CG5937
Cdep
Treh
Zasp67
CR45476
cv
Rgk1
Wnt10
CR44736
Tmhs
CG34398
CG10625
Traf4
Or98b
sty
CR44347
CG9782
dpp
5-HT7
Syn
Obp47a
CG14257
CG11041
AP-1gamma
R
Scr
karr
CG31637
mrj
CG6621
Caps
CR40469
Hs6st
ken
CR45561
CR45562
CG13654
CG3744
dlp
CG9975
CG2316
iab-8
Der-1
px
Adgf-A
olf186-F
CG10126
Galphaf
CR45539
Unc-76
CR43334
Ir10a
grsm
CR44997
CG8138
CG14280
CR43753
CG31882
pgant2
Octbeta3R
su(w[a])
mil
CR45266
whd
ND-49L
CG9132
Takl2
CG43897
CG15200
Lrt
ppk15
scrib
mfrn
CG18599
Pvf1
ebd1
Scp2
Jon65Aiv
ETHR
CR44609
spz
Prosbeta2R1
Rbp1-like
CR30055
Cyp12e1
CG6324
CG31797
CG11106
CG17646
CR44920
CG43293
Klp10A
CG13407
CR44337
Pka-R2
Ubr3
exex
mirr
CR45416
rib
CG10950
CG32085
CG45545
CR44867
Nek2
Gpo-1
elB
fred
barr
X11L
Tl
dpr1
CR45231
CG31206
inaF-B
CR45568
CR45504
CG45691
Notum
CR45424
kek2
CG10082
Fas3
CG3257
sano
CG13698
CG4502
CR45702
CG12617
dally
CG33158
CG11658
mir-283
bbc
CG14246
lama
CR31647
CG16791
wbl
SP2637
CR32194
Aps
Gyc88E
CG8188
CR44856
CG34417
CG6345
Tsp42Ef
IntS6
axo
CG6945
HmgD
CR9162
sowi
LS2
CG43313
CG42458
Hil
beat-IV
CG3650
insc
CR18228
Cip4
CG12896
CG14355
CR44564
CR44663
CG43707
CR45540
CR44461
CG3788
sqz
l(1)G0469
CR43239
Calx
Pde1c
slbo
CR43962
CG45783
bnl
CG34384
GluRIA
lbm
CG34202
Set2
Gp150
Osi3
lms
ZnT35C
CG44838
PKD
svr
CG42750
CG9993
CG4768
CG15040
CG8929
CG31663
trbl
CR45516
Ktl
mys
pasha
lqf
CG7337
snRNA:U3:22A
sll
Nlg2
beat-Vc
Rgl
CG14931
CG43230
rho-6
wg
Osi17
CG31038
CG13898
CR43421
CR44449
Sfp33A1
Mes2
CR43258
CG34401
ss
CG31224
l(2)tid
CG3330
CG12716
Duox
klg
bon
CG31475
Or59a
SdhA
GlyS
Ccn
CG9003
Fer1HCH
yps
crb
Nep3
cert
14-3-3epsilon
nAChRbeta2
CG45088
rk
Prosap
Abl
CG9380
nuf
CG6227
Topors
Ppa
CG14736
Pka-C1
CG15580
dpr2
CG40127
CG2781
CG42342
betaTub60D
CR44371
fd59A
larp
CG15548
CG13624
DAT
CG9328
CG1764
DIP-delta
CCHa2
fz2
CG2577
CR43862
CR44145
pnut
CR44278
cno
Octbeta1R
CR45563
tn
CR46245
CG40472
mld
tou
CG11966
CG11321
B52
Pkc53E
CR42719
Ddr
Pde6
vnd
CG30371
CG9281
DnaJ-1
CG42580
CG5823
qvr
CR45935
CG30463
CG43980
zfh2
CG7860
CG30069
unc-13-4A
CG4080
CG10164
by
EDTP
CheB38c
CG15126
CG15309
CG12239
CG6966
CR44668
CG6154
jdp
