# Supplementary material for: DNA sequence models of genome-wide Drosophila melanogaster Polycomb binding sites improve generalization to independent Polycomb Response Elements
Source: Nucleic Acids Res. 2019 Jul 24;47(15):7781–97. doi: 10.1093/nar/gkz617 (PMC6735708; doi:10.1093/nar/gkz617)
Supplement: gkz617_Supplemental_Files [file gkz617_supplemental_files.zip › SFile7_SVMMOCCA_PcGTargetGenePredictions.lst]

brp
jeb
bi
Pde9
CR33963
Sh
CR32730
CR44834
CG44422
NijA
br
pros
Cib2
Ca-alpha1T
CG32698
Smr
Neto
CR44357
ct
disco-r
CG10585
CG32532
kirre
nAChRbeta1
mgl
klu
CG31769
Hmx
dnc
meso18E
dan
Syp
Blimp-1
salm
dve
chinmo
Vsx2
CG42340
spok
sgg
fne
CG42388
CG32813
Frq1
Cngl
PpV
SK
disco
Hr4
tlk
ptc
CG11656
rdgA
CG12484
Lim1
CG43902
rdx
ab
CG12347
CG3434
Syt1
CR32733
ctp
ovo
ben
CR45708
sw
Wnt2
Appl
CR41519
A2bp1
CG1129
ftz-f1
Ste:CG33247
Arp2
NK7.1
CG5361
CG33668
lola
cpo
CG12643
acj6
CG43347
CG34114
sbr
kay
CG7685
Oaz
CG32767
mei-P26
tRNA:R:12Ee
fax
hep
tRNA:CR31331
dpr8
Snoo
CG33667
rg
klar
eff
CG42524
Orco
Mbs
CG12207
CG6123
AMPdeam
Ctr1A
CG18812
rut
lobo
CG6118
mir-280
mamo
CG6983
CR45532
CG34026
nAChRalpha1
CG15025
CG12817
CR43297
CR45169
Dmtn
Ten-a
pnt
fas
Eip75B
dlg1
CkIIbeta
CG17724
CR34311
CR43695
tow
CG12605
sim
Bx
CycY
Ir94a
bun
vfl
Rbp6
r-cup
CG4467
CG15882
CR43488
para
fs(1)h
CG43447
CG7600
Hk
Glut1
CR43661
CG42450
slou
Cnx14D
CG12540
CanB
skd
CG42470
Dop2R
CR43960
CG14414
crp
fd68A
CG42831
chic
CG32750
Obp85a
CG32647
bol
sog
CG34362
elav
Eip74EF
CR44500
ckn
CG5151
CR32658
CR43314
CG42492
drd
aret
dysc
CG17047
CG8701
park
conv
CG13500
inaE
ena
Hers
Ref2
tRNA:S474:12Eh
CR44603
CR46072
CG11961
CG42507
shakB
ras
InR
ps
eag
X11Lbeta
Sirt6
CG15087
tutl
CR43283
CR45082
CR43908
RacGAP84C
CG15630
ham
CG3795
CG17839
ph-p
CG7045
CG43736
CG13204
CG13840
cos
CR45996
lilli
CG40498
slo
corto
CR43963
Ubx
CR43287
lid
CR45578
mir-998
Eip93F
CG4622
Est-Q
Rdl
dpr13
CG11486
CR43298
norpA
IP3K2
Rx
Tbh
CG6175
rad
wupA
DIP-gamma
mbl
bab2
CG10841
nAChRalpha5
Bsg
Yp1
dj-1beta
side
mspo
par-1
CR44461
CR45246
CG31337
Pgk
Vsx1
Tm1
CR32218
twz
mam
Scgdelta
ush
Proc-R
CG32694
CG42540
Sp1
CG33798
Glut4EF
CG42353
fw
sif
sdt
RunxB
hbn
CG17364
CG8405
CG3726
mh
hth
Cyp6d5
tRNA:CR32826
mir-289
siz
Obp99c
CG31806
alpha-Man-Ia
plum
CG42339
CR45436
CG42613
scyl
CR44112
CG16717
l(3)neo38
Idgf4
CG14072
MFS15
Neu2
CG14837
CG42594
CG13229
mir-4973
CG8414
kek5
sima
CG43778
CG4960
Ptp4E
Task6
Mpc1
Mnt
retn
mir-970
CG15472
CG45002
CG31324
scrt
N
CG10268
grh
hig
CR45481
beat-VI
Lsp1alpha
CR45102
CR46004
mAChR-A
CG11319
CG43187
CR45547
beta-Spec
CR45707
Ogg1
phl
mal
CR45535
Gclc
sbb
CG43102
sm
PhKgamma
CG14186
Usp15-31
CG32365
CG30456
salr
CR44711
Dop1R2
CR45410
plx
CG10694
l(2)35Bd
Imp
be
btd
mtd
CG32573
t-cup
MED17
CG8034
Kank
CG12682
SoxN
mir-276a
pog
CG17321
ttk
CG3376
Acox57D-d
nej
CG14708
CG9932
snoRNA:U3:9B
CR44471
OdsH
CR44691
kuz
shep
CG16779
Obp57c
Der-1
CG42260
CadN
nAChRalpha3
Gr93d
CG8003
CG14137
cic
CG13631
ACXC
CG14322
wat
Dl
msi
en
Tl
CG45263
pico
sens-2
RpS14b
Sdc
CG43689
osa
CR45805
por
CG12857
CR44742
cg
CR46113
Nlg4
CG32369
CG18265
CG4477
CG43897
rap
CG30497
CG17010
CR43234
CG33298
GNBP3
CR45228
Pka-R2
CG15236
RhoU
luna
Lar
Ptp99A
Liprin-gamma
AstA-R1
mir-982
Scp2
CG8401
nAChRalpha6
CR31386
CG31693
DIP-beta
CG13024
RhoGAPp190
Sema-2b
CG42358
CG3330
kek1
CG6424
spoon
LIMK1
Nrg
Rbbp5
CG3690
RSG7
e(y)2b
CG32638
CG44355
fru
Trf2
CG14446
CG12691
AP-1sigma
TAF1C-like
rhea
CG4580
Sema-1a
CR44762
CR45598
CG33639
CG13315
CG18609
CG43155
CR45668
stan
mir-210
CG13737
app
Ktl
Hr46
grp
sdk
Mip
Ace
CG33181
trh
DIP-alpha
CASK
Ptp52F
CG12538
bab1
CG32718
ksh
RhoGAP93B
snoRNA:Psi28S-3342
ban
CG7156
Teh1
tRNA:CR32370
pk
CG17230
Mob2
Atg1
Slob
schlank
inaD
Pebp1
RpL5
dm
Lapsyn
CG7813
CG12084
Pal1
CG32591
Dgk
comm
CG12692
CR43769
snoRNA:Me18S-G642
CG13624
tRNA:CR32312
CR42736
tup
CG42342
CG7367
CG10055
Tet
Atg8a
CG34353
CR30055
CG4704
CG34449
CR43917
CG14298
CG13698
NimC4
insc
Nup153
jp
CG34354
Ada
CG42784
nAChRalpha7
HDAC4
unc-5
CG31475
CG17018
CG9005
eve
ft
px
CG6937
RYa-R
CG7694
Vav
Con
cv-c
CG11873
ASPP
CR43819
Act5C
zfh1
elB
CG8160
Met
Tis11
lbl
Nup98-96
HGTX
CG34028
CR45991
oc
Or24a
CG4341
CG15766
CG34386
karr
CG7094
Ir10a
CG32547
CR40341
CG8888
ds
Egfr
CG34201
CG12413
CG1809
Hex-A
CG30377
CG9897
CR45482
CG13198
Atpalpha
CG8172
CG42265
CR44999
Ance-5
CG9106
Dr
pnr
CG7724
Mctp
cwo
CG17341
CG4282
RpS14a
Dsp1
dome
CR43460
Hsromega
B-H2
CG2691
sn
Grasp65
Crtc
inaF-C
CG10029
P5CDh1
CG1399
D1
CG3823
CR44110
CG12877
Camta
Npc1b
CG44532
CG15116
vanin-like
Dlic
CG1598
D
chn
CG6629
Moe
futsch
Or98b
CR32690
sano
CG11300
loopin-1
CG5953
CG32679
CR44971
CG1888
4EHP
Vha68-2
dpr4
CR44136
tara
Ns1
CR42836
e(y)3
Mad1
Teh2
CR31647
bru-3
Hr38
noc
CG32683
CG8207
mir-4956
Ten-m
GluRIB
Dscam2
ph-d
wus
mnb
snoRNA:Me28S-U3344a
sd
CG9447
CG14006
CR43848
CG32645
CG14441
Cyp12e1
Nlg1
mor
mura
CG42523
CG14321
CG34015
sev
Grip91
CG11362
Rab35
DopEcR
CG4080
GlcAT-P
ect
CG3764
CG3011
CG14835
jing
l(3)mbn
CG6945
Adgf-E
fl(2)d
CG11192
dpr6
PVRAP
CG32105
lov
w
Sec23
Mhc
out
brat
unc79
gce
CG18208
fz4
l(3)72Dr
CG3638
CG42855
Mical
CR15061
CR44952
CG12772
CR44940
CR45430
GstT4
CG42749
Sfp24F
CG5003
CR44770
Drak
Cam
dx
tal-1A
Cow
CG14118
CG13954
CG34323
CG8765
CG45546
CR45539
CG13117
Myd88
Sema-2a
CR46003
Abd-B
insb
Elp1
Ubr3
CG16791
CG9821
CR43846
bdg
CG32649
dock
caup
nau
GC
pdm2
CG42788
CG1504
mthl12
CR44754
mol
Hrb27C
Galphao
Best4
CR43653
CG12814
fj
Prat2
CR44933
Mid1
CG1542
abd-A
Antp
CG6163
ed
CG33665
lz
Aps
run
CG3078
Prx2540-1
Gr33a
CR45576
CG32643
CG32432
CG12360
tsl
CR46242
tRNA:CR32748
CG17267
Mkp3
Shroom
Atf3
svp
Shab
pyd
CG7372
CG31663
fs(1)N
sr
CR45741
enc
mei-S332
CG12869
CLS
CG42684
CG15711
CG13123
CG6660
l(1)G0232
ppk15
wake
CG43066
CG42809
sty
ec
slbo
Mmp2
ogre
CR44833
CG8177
CR45029
CG4259
Gpdh
sta
Pxn
CG9536
stops
vri
CG12024
Naam
ara
Fur1
Vha68-3
Bap170
CR45515
Gfrl
CG43867
wech
CG17843
CR43492
flw
CG13323
CG5455
Neb-cGP
Cf2
up
twi
mub
CG9314
Ser6
TRAM
CG10764
bru-2
CG18823
SmG
CG14442
ppk27
Fas3
CG43230
mirr
shn
CG43675
msopa
Cpr30F
Plc21C
CG9220
Duox
MED15
CG5646
slif
CG32651
tej
S
zf30C
CG14297
LpR2
CG15803
mir-287
Dll
Dscam4
CG42389
nAChRalpha2
Gr93a
CG31224
H15
pins
CG31827
CG43923
Fhos
CG8745
CR45632
CG34375
CR43302
mir-965
PGRP-LA
CG31176
CG15345
CG32676
CR44448
nrv1
apt
CG34113
kni
GstZ1
CG11106
CR45229
CG10089
wapl
Npl4
UQCR-14L
CG12034
gish
CG9171
CG9850
if
CR32745
kcc
CG7530
CG13506
Akt1
shot
ymp
NimC3
mip40
CG15200
lic
CR45521
CG12404
CG7213
psq
Dys
Pkcdelta
tRNA:V3b:84Da
CG33467
CG32521
Pkc53E
orb
CG13526
RunxA
CG32236
Tpl94D
CG32137
CG9269
CG15712
CG11883
eIF5B
CG43373
APC7
Cad86C
CG34383
CG12769
E5
Ir68b
tsh
NFAT
CG32506
CR42651
btsz
Gadd34
snoRNA:Me18S-G1358a
CG34380
CG15040
Muc11A
kek2
CycE
CG13739
CG10494
east
ss
CG7029
CG43335
CG44140
vvl
BicD
CG2577
bsf
sNPF
CG17386
CG15570
CG42322
Pka-C3
Su(z)2
CG6304
LpR1
CG32544
Eip78C
Gbs-70E
dsd
CG33700
CG5888
dgt3
CR44495
mir-277
CG34462
CG30419
CG31626
org-1
CG31522
omd
Ir64a
Mef2
CG2865
CG6024
CG10265
Lasp
CG44314
neb
CG30089
CG1402
CR46077
CG17242
Prx5
CR41379
CG33939
CR44220
CG42240
CG43125
Eaf6
Chc
Ccn
18w
CG34377
CG10814
CG30472
CG5261
mir-971
kek6
CR45742
CG6255
mAChR-B
skl
Mvl
Psc
CG14891
CR44783
Cat
Rab10
5-HT1B
B4
CG45186
RpLP2
CG5715
Nmdar2
sns
DCX-EMAP
sol
dsf
Ddr
RpL8
CG10317
HEATR2
CG10064
CR44736
CG8833
NetA
CG12239
CR44970
CG43108
Dd
Snmp2
grk
CG15458
CG43137
CR44606
glob1
CG43921
CG6333
CR45537
CG10752
CG32388
Itp-r83A
scrib
fz2
cv-2
Msr-110
rdgB
CR44668
eyg
CG4266
cv
Lim3
tn
Or85b
mir-8
Bili
CG13617
CG32719
EcR
pum
spg
CG5569
tRNA:G3:56EFa
vn
foxo
l(1)G0289
Mrtf
MFS17
danr
CG4374
CG45784
CG15140
Mipp1
CR46153
mir-4910
RhoGAP19D
CR44963
pdm3
vnd
CG9297
unc-13-4A
CR44114
ssp3
Obp47a
mir-219
MESR3
alrm
Vap-33B
tex
Sox21a
CG13086
DJ-1alpha
dco
Nckx30C
CG17211
CR44308
CG42238
CdGAPr
His4:CG31611
nudE
fand
CG13978
jar
CG6184
beat-IV
CG14982
opa
jim
knrl
Pdfr
tai
G9a
CG9135
Fbxl7
CR45115
CG8398
CG43759
CG42808
CG13707
Cda5
Fas2
Dhit
mir-4955
pxb
CR44738
Cyp309a2
CG9780
Abl
os
NetB
CG15185
DCP2
CG15704
Scr
mir-12
Haspin
p
CG44362
CG12426
CR12460
CG11964
dpr5
CR45250
CR45579
CG30192
CG8112
Ptp61F
CR32773
CR44552
CG5084
CR45504
snmRNA:430:CR33729
CG32758
CG9801
CG33647
CR32111
beat-IIIc
Cnx99A
emc
Hr83
CG7718
CR44997
inaC
CG32712
CR45312
sc
ken
CG9715
ninaE
CG4908
Cp36
PPYR1
sca
CG13917
pHCl
CG7852
Ca-beta
tRNA:CR30407
CG6051
CG13287
NAT1
Dscam1
CG13321
baz
Muc26B
CR45599
Tsp42Ef
tws
CG12309
CG43658
CG14151
His-Psi:CR31614
CG31418
Snap25
Tao
her
CG32264
Su(dx)
CG17765
capu
CG15580
Sec16
CG6154
CG16800
CG12075
tRNA:CR31669
CR45563
CG10126
CG34355
Gr98b
CG12984
caps
drm
Ndc1
CG5043
IntS6
Rab30
Cad87A
CG13108
CalpA
CG9101
CG40439
CG33777
RhoGAP100F
Cul5
CR44980
CG13527
Ac13E
arr
Caps
CR40469
CG18619
CG32668
poly
CG17786
CG13743
spin
Samuel
Dyb
sesB
hdc
cad
CR44054
SNF4Agamma
CG4781
CR45702
rst
CR44546
CG33144
Aprt
Tango8
Reph
Cda4
CR45607
CG6287
parvin
Baldspot
CG7137
snoRNA:Dek-a
CR42653
CG9967
Fas1
DIP-delta
bxd
Liprin-alpha
CG4646
Sep4
CR43385
m
Cha
CG6613
simj
Ets98B
beat-IIb
CG9920
grn
beat-VII
dpr12
CG8204
Nhe2
egh
CG33922
RhoGAP18B
CG32633
CG33143
CG34351
CG42541
CG14985
SkpA
CG42529
fusl
Alk
CG7860
Pvf3
CG45783
CG6282
chif
CG42458
CG10164
CR44998
CR44540
ND-B17
ImpL2
Mes2
soti
C1GalTA
Poxm
CR43962
chrb
CG40813
CG34401
5-HT1A
CG33993
dpp
SKIP
Pde11
beat-Vc
Adgf-A
CG12655
rn
RluA-2
CG5537
Dark
CG13532
robo3
CG14931
CG3630
Cad99C
Nrx-1
CG9812
mir-iab-8
unc-4
CG33766
CG14866
CG9205
CR46075
Esyt2
Reck
Argk
CG42264
CG45691
snf
betaTub97EF
dpr3
dsx
CR44499
mir-1002
cno
ttm3
CG31958
Nnf1a
Cpr76Ba
CG14509
Mco1
RpL10Aa
CG6738
CR46135
CG31816
ms(3)76Ca
CG10809
Ef1alpha48D
Tengl1
CG10195
Ac76E
CG34266
crm
CG14220
lbe
tey
CG3515
CG34417
CG31668
CG10950
waw
Gsc
Flo2
CG15115
CR44108
CG8138
Cyt-c-p
CG7777
tRNA:R:12Eb
CG10405
CG15225
CR44773
CG3919
so
CG2781
C3G
Gp210
SPR
SppL
CG14120
CG15890
Nha1
CG14245
CG3356
g
CR46243
CoRest
CR44588
CG8861
CG6885
Tep3
CR45239
CG9760
CadN2
CG12620
Sh3beta
CG30463
CR43278
Or85d
sad
CG14459
ZC3H3
CG5402
Rpn13
olf186-F
CR45581
CG31688
CG6231
CR44731
zfh2
pgant5
ckd
CG12464
CR43053
CR45512
CG32100
CR46218
CG12479
Hsc70-1
Oatp74D
Cpr50Cb
Syx7
shi
CAP
trio
CG43124
csw
CG9003
CR17024
CG43729
TwdlD
CR44443
Eip63E
CG11505
CR45534
mRpL40
CG42313
CG9281
Gr98a
stg1
Nlg3
CR43624
DAT
CR40172
hb
CG17193
CG6785
Mapmodulin
CG2955
CG10479
Vps33B
cDIP
CG14369
larp
CG6873
CG10280
CG7330
Femcoat
CG42750
eya
Tk
CG13716
CG17691
CG3940
betaNACtes6
sff
CR33929
yellow-g2
mew
CG9993
Mp
Syn
CG43693
brn
CG10625
CG14096
capt
CG7691
CG3092
cac
CG4706
MRP
CG12289
CG11226
CG14395
Octbeta3R
CG3788
CG14223
CG13972
CycG
kek3
CngA
inv
CG33225
CG31559
eIF3-S9
E(spl)m8-HLH
CG18304
CR45500
CG44013
boi
CG31690
ms(3)76Ba
aop
CG32806
CR45699
SMC1
ewg
CG32732
CR45621
CG10082
MtnD
trbd
CG12078
CR44517
Dfd
CG7427
CG42780
Klp64D
Lamp1
Pkc98E
CG13300
Hs6st
CG10384
CG6300
CR44124
SkpF
CR44856
CR44888
CG14020
Map205
CG7031
CG3650
bchs
CG32846
CG17005
CG2861
CG11629
Mur2B
metl
GstE9
pigs
dmpd
CG32783
CR44934
CG43136
Cpr
CG5065
CG32115
SP2353
peb
ash2
CG7251
spri
CG34356
5-HT2B
CG9626
hid
Nup93-1
SP2637
CR44602
CG43054
dpr17
CG9411
CG14736
CR43415
Doc2
CG31797
HmgD
CR45387
mir-2282
beat-Vb
cnk
CG6353
CR44795
osp
X11L
toe
CG32500
how
CR43622
bnk
CG18467
CG6125
CG14609
CG9134
CR43794
CG30371
Dtg
gukh
CG6465
beat-IIa
CR46195
cdc14
CG40006
tok
Tpr2
CG8949
CG31523
CG45781
CG13252
CG42258
cdi
RyR
SH3PX1
CrebA
CG5890
RabX1
Dscam3
Pcl
Pde6
Actn
CG12581
GstZ2
CG31206
CG8249
dally
Pep
CG32085
sowi
CR45437
tRNA:CR31603
CR41571
Zip102B
CR44662
CG31813
CG13296
Gga
CG6497
Cyp6a18
CG5023
CR31822
TER94
Galphai
Gnf1
ETHR
CR42844
tmod
Pde1c
CG10257
CG4701
ple
scro
CR44726
mon2
Lkr
spartin
Osi8
CG41128
spz4
CCKLR-17D3
CG14537
GCS2alpha
KCNQ
CG13827
RhoGAP54D
MtnC
CG32246
CG4390
CG6836
fng
Ulp1
Cubn
mRpS7
CG17568
CG5910
heph
CG8620
CG15130
prod
CG13594
cmpy
CG2186
Ggamma30A
CG42577
Ccm3
CR43474
RhoGEF64C
crc
CG12061
CR44720
CG33635
CR44453
tRNA:CR31963
CG11898
CG17544
CG6685
beat-IIIb
CG8370
CG34396
CR43239
CR44188
CR44598
CG5589
rho
Rbf
CG10734
CR45568
cnc
CG43184
PKD
CG3655
CG14830
Elk
hkb
CG34181
CG13443
CG18343
Jon65Aiv
Ir7a
timeout
Sap30
l(1)G0007
CG13810
tou
CG15126
Top1
Nep3
DIP-theta
CG9975
CG8910
sll
CG12617
olf413
CG2121
CR43823
Zasp52
CG4364
CG3842
Cht6
CG31680
CR43818
Maf1
E23
CG1409
ImpE1
Gs2
numb
CR44353
zen2
Vha100-5
Cyp4p3
CG10713
Or22c
CG8306
mars
CG6512
Sox21b
CG14431
rk
CG4168
ago
Pka-C1
Ptp10D
ND-AGGG
CG5778
CG9323
moody
v(2)k05816
Snx3
CG10566
ci
l(2)41Ab
CR33487
Taf4
dl
CG40472
IM18
cer
CR45923
GluRIA
slv
CR44058
CG17681
Treh
ck
grsm
CG34007
CG11786
CG31612
CG13073
Ptx1
CG4587
CG31780
Octbeta1R
CG6966
esn
Nup50
dpr2
CG4928
CG4839
CG10731
CG9328
snRNA:U4:25F
Keap1
CR45506
mRpL55
CR32511
CG32549
CG12362
CR45240
Eaf
CG5397
CG11368
Skeletor
CG34109
rdo
Oatp26F
CR44697
CG8679
upSET
dpr15
CR42719
CG6499
Hsp23
RpL37b
CG43341
CG17684
Smox
CG3645
CG7997
BicC
CG10710
Sesn
CG34286
CG11448
TrissinR
Tsp66E
Srp72
Ras85D
Fili
jvl
CG5830
CG42732
CR32835
CR45516
CG33795
CG30116
CG18507
CG12589
CR45248
Fit1
CG13046
sqh
CG43760
Atg9
CR45447
CG42323
eIF-4B
dpr9
CG42700
Hexo2
tkv
CR45458
CR44568
Cyp303a1
raw
CG7900
CG31446
mir-1006
CG42789
CR42755
CG34384
CG45088
l(3)L1231
CR44278
kn
tj
fred
Lrch
CR46253
CG43386
Rop
CG8671
CR43491
CG15548
tbrd-2
AstA-R2
tRNA:R:12Ef
gw
aust
PRAS40
CG11398
CG34031
CG34398
Gpb5
CR45630
CG40228
CG42598
CG13116
CG4367
Cyp12b2
CR45564
Cad88C
SRPK
CLIP-190
LRP1
CG32320
jhamt
Dop1R1
CG42690
dar1
SP1173
CG3819
Dg
CR45293
Scamp
svr
l(1)10Bb
CG11666
CG3797
su(w[a])
CG6661
CR44676
CG11369
fwd
CG32396
CR44150
nocte
bic
CG42674
CR46006
CG45782
CG18418
CG42666
CR41352
CG4631
CG43997
corn
CG14372
Ir85a
CG3386
CR44276
CG18599
CG34274
CG3264
CG6488
su(f)
noe
Klp59C
VhaAC39-2
CG7442
CG43169
CG13676
sick
CR33491
CG9582
Prosap
CG7720
CR45710
CG2247
wap
CR44865
CG12268
CR44183
dpr1
CG5348
Non2
CG34162
Oamb
CG42402
tRNA:CR32740
CG33158
CG6149
CG6479
Smu1
CG6574
Notum
mrj
Uba1
CG32727
CG8209
SkpD
CR44537
Gp150
CG10512
jdp
c(3)G
tRNA:L:35C
5-HT7
CG4629
CR44610
CG17374
tRNA:CR30218
CG9095
CG3744
CG5674
Or22b
CG10205
UQCR-11L
Cpr67B
CR45899
Eaat2
CG11286
DNApol-iota
CG4438
Rrp1
CG31773
CR43256
rux
stai
CG32625
CR45529
kdn
CG42656
CR45180
CG14082
CG12091
ACC
MtnA
dmrt99B
E(Pc)
CG10979
CG43403
Kif3C
CG1265
Mlc1
CG4577
CG6218
sba
CG40178
bbc
CG16716
Octbeta2R
CG13603
Dbi
GCS1
Obp56h
Zip89B
CG13627
Myo10A
Indy
CG5604
twe
CG12784
Sdic3
CG5968
Glt
CG30471
hrg
RYa
CG31869
gskt
mge
beat-Ic
Lam
snoRNA:SC35-a
CG34259
CG42841
Trim9
Prx3
SmD1
CG32588
nmo
CG31145
snRNA:U3:22A
CG44426
Nlg2
CG31683
CG14757
CG7987
CG4669
nesd
sna
CG16741
E(bx)
CG12768
lectin-30A
Mi-2
CG12964
Fife
godzilla
CG13324
CG17514
tRNA:CR32361
NnaD
kibra
Sik2
CG34348
sfl
CG7766
CG14238
RpS17
CG41099
CR43456
klg
CG12439
CG13579
CG43313
Ime4
CG17664
Gfat2
CR33498
CR33496
trol
Acp95EF
Men
rdhB
bmm
sda
Ziz
CR45297
sqa
CG12003
CR45635
ltl
CG14661
let-7
nonA
bl
Act57B
CG31223
CG31538
CG31323
ZnT35C
iab-8
Gycbeta100B
CG4988
CG41520
CR44105
ttv
CR45533
CG32700
CG7091
CG15172
CG7544
beat-Ia
CG44153
for
CG17233
beat-Ib
CG33111
CG7768
CG15765
Tsp97E
mrt
na
hppy
otu
CG18302
Pfk
CG2616
CG5555
nub
CG6332
CR44280
CG34324
CG14903
MYPT-75D
mago
CR44993
RhoGAP71E
bin3
tx
CG5823
CG2006
CG41562
tun
CG14762
Kdm2
CR44597
CG6012
CG16965
Lin29
CG43293
CG5793
rogdi
CG14657
mthl8
CR44607
CG33912
crim
CG10433
CCHa2
Edc3
CG10098
Cyp6u1
CG33687
fz
CG1427
CG6833
CG12659
l(3)mbt
laccase2
CR45585
Pepck
CR44525
CG43861
CG7730
DIP-zeta
CG9231
Sdic4
l(1)G0469
krz
Cyp12d1-d
CG34297
CG13801
CG31038
CG34408
CR44126
CG30350
Gli
CG2063
CG13784
MsR1
Mal-B2
Sirt2
CR45231
Sas
tRNA:CR32153
Afti
CR43304
Atg17
CR44382
RpL7-like
Eip63F-1
Fim
Mur89F
Ca-alpha1D
CG15498
ATPsynCF6L
yuri
CG12355
CR45677
stg
CG8170
mtt
Cdc42
sxc
CG43245
CG31547
Btk29A
CG17279
wbl
CG43448
mmd
Unc-76
Nipped-A
CG5549
stas
CR44494
CR44197
Dab
CG10011
CG31294
CG9702
CG7407
CG32141
tRNA:K5:87BC
Spn
pan
bowl
CG17687
Cals
uex
Obp59a
CR45227
CG5388
CR44060
CG12333
CR45336
CG8547
ClC-b
DAAM
Pld
vib
dyl
CG1416
CkIIalpha
RpS5a
grim
CG5290
l(2)37Ce
fog
Tango6
dap
ru
CG13171
CG9945
CR45055
CG43332
Txl
Drat
CG12994
CG17154
ZAP3
CG43366
CR44801
flam
CG3894
CR44819
CanA1
nan
CG7884
CG9951
Scp1
CG3008
mei-W68
Mms19
CCHa2-R
esg
CR43274
CG18769
CG42792
CG34370
CG1139
CG43901
CG33995
h
PNUTS
CG15186
Pino
CG12567
tank
roq
PGRP-LB
CG6614
CG34394
Mf
CR45737
CG31642
CG42781
CG32373
CG5059
hh
CG14691
CG34337
CG1607
IA-2
CheA84a
CG45545
CG11399
MEP-1
CG30184
CG6650
Rh3
Jupiter
CG9934
Kr
MFS9
CG5037
CG9413
CG34193
vas
CG3999
CR41601
CG18858
Zyx
rpr
CG31093
CG9911
CR45705
mthl5
Irk1
CG32170
Skadu
CG9380
CG41378
Hsf
CG16739
CG30412
Atf6
Evi5
CG32850
CG3014
dy
CG4892
CG33262
CheB38c
exd
Shaw
Axud1
Ets65A
Ugt86Di
Ilp7
CR44570
CG17570
CG10000
CG12483
msta
CG13838
His3.3B
Srp68
Msp300
RapGAP1
CG44270
Pop2
CG33309
CG43703
CR31845
CG14355
Ir67c
GstD1
CG11337
Pvf1
Cip4
CG14544
otk
CG12147
CG14315
PP2A-B'
CG32982
CG7878
gcl
exex
CR45191
rau
CG42521
HLH4C
CR44256
CR43431
Uvrag
wa-cup
CG4562
CR44777
CG6951
pen-2
CG13786
CrzR
Nrt
CR44941
Tom40
Wnt10
CCAP-R
Hmt-1
CG11626
SCAP
tRNA:CR31333
CG4810
CG15128
CG7369
hang
CG5514
CG7320
yellow-h
CG7329
Sox102F
CG11929
mei-38
CG43340
beta-PheRS
Fis1
CG16825
CG40485
hoe1
Gprk1
CG1146
att-ORFB
beta-Man
CR45693
CG17385
upd3
CG32206
a5
CG11474
CG10749
CG34168
CG40470
dlp
Fad2
Cg25C
CG11768
CR44457
comt
CG13032
Obp83b
nvd
Gasp
fd96Ca
HPS4
spz
JIL-1
CR43870
TyrR
mesh
CR45235
CG12541
CG18266
B-H1
ko
CG13377
lace
Osi3
ems
E(spl)mbeta-HLH
CG4907
CG34347
CG12477
nec
Tgi
CG6678
ey
CG40191
CR43494
vg
sea
unpg
CG10660
CG42346
Ran
rols
CG44102
snRNA:U1:95Cb
nord
CG14740
CR44452
uif
CG6959
CG34106
CG14299
CG34371
CG10936
Sec3
CR44917
kkv
Cpn
CG34043
ND-49L
CR44779
CG8641
ro
CR46017
CG4393
CG7337
mGluR
Ocrl
Gprk2
CG11122
Gmap
CG31814
CG13055
r2d2
CG3267
smp-30
Shawl
AGO3
Hcf
CG31882
CG5204
CG15878
CG14275
CG5835
hts
CG3288
fry
CG14621
by
CR44208
Tsp33B
CG16820
CG14247
CG32148
S6k
tRNA:S2b:88A
serp
bnl
Rfabg
CG31961
CR45466
CG1090
Nipped-B
CG13049
Mp20
unc80
CG42663
cta
Tsp29Fa
Arl4
S6kII
CR46199
CR44430
CG15661
CG34357
Dbp80
CR40461
CG17816
Pax
CG14367
Ephrin
CG33970
CG15167
CG7271
CG33758
Cpr49Ah
CG10651
Usp2
snky
yrt
CG8089
CG7603
Cyp313b1
CG12128
CR43958
CG1358
CG42637
CG43149
Cht3
TM9SF4
CG8117
CG43795
Cyt-b5-r
CR45283
CR46213
CG31998
CG18622
Cpr49Ae
Nmnat
srp
tinc
CG11050
CG15475
d4
CG15279
nompC
Ugt86Dh
CR44909
amon
erm
Exn
CG9616
Ac78C
CR44663
CG33203
CG10147
CR43453
CG6597
pes
CG3107
lmd
Spn31A
CG15068
CR43862
tRNA:K2:56EF
CR45589
CG11588
Gr92a
GEFmeso
CG34342
dpr19
CG11412
alph
CG8617
ppk24
mfas
CG13003
wge
Lerp
sky
AstC-R1
CG43737
CG2519
AstC-R2
pncr015:3L
nonC
Ance-3
CG4286
CG42329
CG33259
CG34002
CR43486
spir
CG6621
CR44412
Ir92a
mid
Set2
CG30438
CG14184
CG10927
Ir7f
CG3339
CG17715
CR43174
sob
CG13012
CG7386
Tango1
CG44325
CR40354
CG42748
CR45301
CG30098
Ir48c
Art8
dpr21
CG13325
sowah
CG32119
meigo
snoRNA:Me18S-G962
CG5390
wry
Gapdh2
tyn
CR44024
CG6418
wg
Gyc88E
CR44481
ms(2)34Fe
vtd
CR34047
CR44029
arm
CG9338
CR46212
nkd
CG18469
Uhg1
CR44320
sv
CG41106
Syt7
l(2)gl
CR45280
GluRIIA
amd
Mer
kermit
Oli
srpk79D
CG12782
CG13442
Syn1
CG31997
snoRNA:Me28S-U1554
Muc14A
CG11077
CG31544
CR45978
CG14062
Set1
Gclm
CG30271
CG2182
CR44487
CG42271
Tret1-2
GATAe
SdhAL
Cerk
Pex1
CR44350
CG14535
CG9813
CG7737
Atox1
CG33307
CG14853
RpS5b
CG14085
CG6216
CG10337
CR45251
dpr11
Ssk
CG30427
hog
CG5087
CR44780
CG4306
PGRP-SD
CG31637
CG15550
Plp
fy
dp
cpa
CR44145
Rgk3
swa
dgt5
CG30158
Trpm
Doa
CR45258
pasha
CG5001
AdipoR
CG7804
CG1632
CG11263
CG4613
CG4813
Dyrk2
CG30409
CR46049
CG12498
Tengl4
CG4300
CG17167
Cdk12
CG31871
CR44572
snRNA:U5:14B
CR44414
dpr10
CR44982
DIP-epsilon
egl
axo
CG4328
CG31952
CG7716
CR41257
CR44950
Ir40a
CR44614
LamC
CG11321
CG3408
Stlk
nAChRalpha4
Srp9
CR44397
CG14506
RpS26
Cul2
Mitf
CG42797
MED26
Cdep
CG17912
CG10177
Sec31
CR41243
CIAPIN1
CG5174
CR45096
CG2993
CG13476
corolla
Crag
CG4287
p120ctn
CG14947
CR44490
CG32440
CG1850
CG42673
CR43969
cpx
tRNA:S7:12Eg
osk
CG12780
z
CG5538
CG31848
Nf-YA
CG9815
CR44418
Tollo
CG4398
CR45557
Toll-6
CG40298
RasGAP1
Asx
CR45370
fd102C
CR43617
dpr7
CR45164
IntS3
CR46206
CG10570
CG44438
CR45365
CG14712
a6
CG17834
Hr51
CG33773
Or59a
fkh
CG17150
Myo31DF
Osi7
CG16898
CG2082
Tif-IA
CG2162
conu
mts
Gr5a
nerfin-1
CG9674
CR46252
CG8028
CG13131
CR44620
sli
Pdk1
Aatf
Or56a
CG34278
CG42817
CG7573
sisA
CR43822
slp2
CG32793
CG31262
CG17493
Irk2
CG15322
CG17601
CG6509
phol
CR44829
Cpr47Ea
CR45503
CR43805
CG12858
CG31731
Oseg2
CG33299
CG41284
CG8635
AstCC
trsn
S-Lap8
CR43807
Fs
CG12264
CR44216
CG42331
CG42694
CR44932
Vinc
CG32772
Osi17
CG12862
Dhc98D
pwn
trn
CR44562
CR44609
CG7080
CG6330
gk
trc
CR44488
Hen1
2SrRNA:CR45864
CG2772
Shal
Cyp312a1
Art9
spen
CG7593
Eip71CD
CG13494
toc
CR46247
CG8854
CG12159
mod(mdg4)
ERR
CheA29a
CG10909
Galphaq
CG33129
CG7231
CG14448
CG11739
Sur-8
CG6923
CG17683
Ehbp1
CG33521
nrm
CG8152
CG18545
CR42838
CG10839
Swip-1
T48
CR45551
CG15269
CR43854
CG14647
vir-1
FER
CG30152
Oga
Usp5
Kul
CG5004
CG40045
CG12818
Sclp
CG13405
CG7200
defl
dnr1
Gld2
CR43909
Sap-r
Hsp22
CG42724
CG4714
Bub1
CG31743
sofe
sens
Rab26
CR44707
Sap47
CG43919
CR45242
CG10600
slgA
Nox
CR45394
CG32699
Pk17E
CG18281
Magi
CR45332
msd5
CR42646
CG18600
Tim17a2
CG8526
CR45720
CG13366
CG41242
tll
CR43627
Epac
car
CR45036
CG44341
CR44985
CG15925
ND-49
wb
CG8027
CR46219
Arpc3B
mle
UGP
CR44317
Asator
Vha36-3
fuss
CG13898
CG4763
obst-B
CG30274
CG43851
Spn42De
CG3473
jagn
CG42261
rgn
isopeptidase-T-3
Rpn12R
CG9879
Clamp
Cyt-c1L
CG14491
Hsp70Ba
VGlut
CG34340
CR43652
CR44864
CR34044
CG32762
CG7928
Pc
CG12290
lectin-21Ca
lectin-21Cb
Alg-2
CG7492
Synd
CG3332
CG15756
CG10960
toy
ppk29
Tes
row
CG32816
CG12608
CG31808
CR43372
CG3349
Sb
CG2022
CR44727
CG33648
Hr39
Fancm
CG3902
CG10914
CR45259
CG10916
CG4691
CG3967
Syngr
CG8312
CG15124
CG31235
CR45299
CG11360
CR12798
CG4612
CG13028
lt
Wnt4
5.8SrRNA-Psi:CR45863
in
CG8468
CG18420
Mur11Da
rl
Nep4
Sc2
Ir84a
CG13741
CG3588
jigr1
CR44530
CG32376
CG43427
Rbp
Bsg25D
CR40100
CG9727
CG6380
Teh4
sa
coro
CG31221
CG9775
CG17646
Thor
Tsp39D
yin
CG15760
TTLL3B
Ir56e
CG10019
htl
CaMKI
CR44559
tho2
CG43143
CR43301
MFS16
Dhc16F
CR46248
Unc-115a
CG14861
CG6145
ImpE3
CG11007
zormin
CG14147
CG32000
Tsp42Er
PK2-R2
sNPF-R
CG30460
stau
pbl
CG5112
CG8420
CG14701
CG8907
CR43929
CG32808
sl
Or63a
CG13654
bves
tRNA:N5:84F
Khc-73
H
Rgl
CG42713
Ndae1
CG16700
CR44196
CG14070
Jon44E
Roc1a
Syn2
CR43144
CG7377
su(s)
CG14915
magu
LS2
nerfin-2
Src64B
CG12974
TAF1B
CG42355
CG11155
Ir94c
CR43625
CR43490
CR44631
hbs
CG13065
CG9990
CG11249
CycA
LysX
CR43608
Toll-7
CG12374
jumu
CenG1A
CG33284
CG32755
CG8611
Orct2
PRL-1
shd
Drep2
CG5111
CG12516
TpnC41C
CG9935
CG32576
CG15544
CG9590
CR42859
CR43838
CR40005
Yeti
Lip4
CG7910
Syx17
CR44190
nht
CG8786
CG9624
CR43420
Syt12
CG14280
CR44344
wgn
tnc
CR43498
Gld
CG32797
CG4021
CG34170
CG11404
Or19b
Inx6
Cpr76Bd
CG4768
PIP4K
28SrRNA-Psi:CR45853
ap
CG40198
Slmap
ome
snRNA:U1:95Ca
CG1707
pgant6
Lmpt
CG33217
Hsp70Aa
CR45302
Rtnl1
CG8100
CG42852
CG6005
rb
CG40160
Pka-R1
CG12576
RpL6
udd
CR6434
Zir
DOR
CR44413
Cyp4aa1
Ect4
Cpr51A
CG2316
CG10943
CG10395
CG12020
CG11357
mthl6
tty
CG30159
nrv3
Sfp23F
CG7227
CG8213
CG3328
CG15357
CG7763
CR40190
Mnn1
CG15247
4E-T
htt
CR45448
CG14316
CR45732
CG10947
CG17486
Ance-4
CG11353
CG14502
NimC1
wnd
haf
Pkn
y
CG12992
alpha-Est10
eIF4G
CG32486
Gad1
CG14651
Rox8
aly
CG30118
ND-MLRQ
Sema-5c
Fer2LCH
OSCP1
a
MRE23
Prosbeta2R2
CG33958
Nos
CR44526
CG7841
shf
CG42685
CG34367
CG2269
exp
SdhB
CG30440
Tim17b
didum
CG18537
CG42747
CG10663
CG14257
snRNA:U12:73B
ergic53
Mct1
CR45658
CR44129
mthl13
Diedel3
CG43120
mir-92b
CG32204
alpha-Est8
vis
sip2
CG3822
twin
wts
CR43428
Dh31-R
CG11966
Cyp310a1
CG6675
CG7991
CR45416
CG15136
CG7214
tth
CG4891
His-Psi:CR31616
CG43402
CR44928
ATP8B
CR44871
CR44189
Grx-1
CR43404
gudu
CR44279
CG10631
CG15107
step
tna
CG3409
CR45009
CR41501
l(1)G0196
comm3
Sox100B
CR43257
Rip11
CG7140
TpnC4
RpL10
Klp59D
Best2
cni
CR46211
CR44949
pip
snoRNA:Psi28S-2263
CR45347
CR41320
pio
Rcc1
CG7460
Rfx
CG12269
tRNA:S7:23Eb
Trpgamma
GS
CG12507
Cpr92F
Tektin-A
CG31886
CG8607
CG8245
Unr
Sfp51E
Adh
CG2003
CG32354
alpha-Cat
elg1
CG4702
Spn77Bc
CG11811
Osbp
Eph
SMSr
CG8219
CG7565
CR45287
CG13872
KrT95D
Rab23
CG42815
CG34325
Cyp6w1
Cyp1
AdamTS-A
CG9926
form3
Trxr-2
Ir68a
CR44498
Spn47C
Su(var)2-10
ppk
CG9014
gkt
lft
CG7794
CR45580
CR46198
CG1360
Spn28Db
CR46250
18SrRNA-Psi:CR41602
neur
IntS11
Bdbt
robo2
stumps
CG12547
Dsk
CG1092
CG15125
CG9684
Gr22a
CR45220
CG6933
CG42795
Cyp4ad1
Mipp2
velo
pb
CR44730
Grip
CG40127
CG34393
CG30343
CG13630
gol
CG14274
CG16894
CG32834
hiw
CG14105
Sur
CG14646
Pvr
CheB98a
Pgam5-2
CR44388
okr
DMAP1
CR44854
CG12502
lab
CG17244
CG1354
CG14650
fend
CG9593
Sobp
CG5984
CCHa1-R
mip130
MESR4
AOX4
Syx18
CR44535
CG31345
CG5790
CG33752
CG15262
nolo
ncm
CG1718
CR45411
spz5
CR31781
CG1124
CG2930
Cpr62Bc
Tg
CR45788
Dysb
CG14111
CR42850
elfless
Ama
Dsor1
wor
CCKLR-17D1
ZnT41F
CG11523
CG42682
CG11634
CG8335
CG6254
CG7457
CG4496
ths
CR31044
CdsA
CR44867
CR43762
gogo
dec-1
CR44313
CG34317
CG6654
blot
sun
Src42A
snoRNA:Or-CD4
Trf4-1
Ran-like
CG12689
Parp
chas
qsm
kst
Eno
CR46197
Osi4
CG8654
Ir11a
CG13025
atms
CR44601
kon
CR44522
CG6006
CR43258
ord
mbc
CG4480
CG8665
CG14591
Cpr65Ea
CG3215
fwe
IntS1
CG31760
ssp6
CG3558
CR34006
cindr
TfAP-2
CG9747
Hsp70Bbb
CG13004
CG11665
CG13114
aos
NELF-B
mir-1001
eIF4E-4
CG14464
CG7512
CG11317
sas
Cbp53E
DIP-eta
CR44100
Sec24CD
CG17883
Ac3
PsGEF
CG12065
CR44421
CG43798
levy
EndoB
mip120
SrpRbeta
CG12004
geminin
CG11148
CG5921
CG32945
sls
tyf
CR43414
CR43242
CR40068
Rim
CG5381
Cpr49Ac
lgs
BobA
CG14880
CG6026
CG15270
CG5214
CG11658
Tango4
CG8157
CR46217
CG32572
CR45619
CG1324
CG9305
Cenp-C
Rgk1
CG14892
7SLRNA:CR32864
Myb
CG7394
Slc45-1
bt
glob2
CG5863
CG14401
CG17698
CG4835
Rab3-GEF
pgant2
Piezo
Csk
CG4546
CG7357
MstProx
Osi5
CR44855
MsR2
CG14324
CG3124
CG34330
PPO3
tRNA:S7:12Ed
CR44083
CG3526
CR43461
CR45615
Pfrx
CR46229
l(2)tid
CG14071
CG11251
CG2852
pyx
E(spl)m3-HLH
CR44737
Rev1
Tsp42El
eas
CG9996
CG7546
CR45245
CG34137
CG7236
CR42696
CG7488
CG32238
CG1113
CG5746
CG10175
CG8273
CG4238
CR45292
CG15923
CG18109
mir-957
CG13896
CR45434
Usp12-46
Tip60
CR44520
CG7646
CG42807
Mgat2
CG42235
CR43409
CR46216
c-cup
CR43724
CG5999
Obp44a
CG44623
dac
CR43840
CR46137
CG32447
Trxr-1
CG45413
bsk
CR43811
CR43768
CG31678
CG8358
nrv2
CG42324
ste14
CG6091
CG42758
CG13907
roX1
CG12898
pyr
CR45588
Tusp
Ge-1
CG16896
cm
tRNA:CR30215
tRNA:CR32460
SPoCk
fdl
nyo
CG10184
CG43244
Sfp77F
syd
Mlc2
Clic
CG12054
CG33110
cact
RpS15Aa
Gfat1
CG32553
CG12773
CG14826
bbg
p115
CG1572
CG34039
Srp14
CG15543
CG42249
CG3868
yellow-e2
CG12470
Upf2
CG32103
CG12866
lva
Nplp2
CG3961
Pp2A-29B
pyd3
RpL15
PlexB
CG6701
5.8SrRNA:CR40454
CR44586
DIP-iota
CG14143
CG6244
CG13492
Traf4
CG6808
CG15922
Psa
CG7033
CG12480
d-cup
CR44143
CG30015
CG14301
CG43078
HtrA2
CG5359
CG6812
CG15161
Es2
CG10949
CG7466
CG1690
spel1
CG14252
CG32650
CG13248
CG5535
Mur82C
CR43437
CG6140
CG10211
CG5321
CG30447
Cap-G
RpL19
CG10185
tim
C15
qua
retm
CR44630
Yippee
CG3857
CG6700
mir-1
CG42269
CR44502
Sytbeta
PMCA
Gtp-bp
CG15615
CG42708
CG1640
ATPsynbeta
sax
CG8149
NKAIN
CG6142
CG18809
CG12594
CG14556
Vps16A
CR44305
CG12725
SA-2
CG44836
CG34204
CG7185
Fip1
bur
CG31867
Letm1
CG1910
sno
Cpr56F
hipk
CG7971
CG8199
CG5068
babos
CR43820
CR45318
CG3257
CG5612
f
CR43837
CG12679
CG10202
CG14356
CG32687
Mdr49
CG9449
CG16974
CG31191
Caf1-180
Cyp317a1
CR44398
CG17580
CG10413
CG43271
Trf4-2
Lap1
CR44539
CG31406
CR43763
CG15312
CG10510
CG12107
CG5070
hop
Arpc1
l(2)09851
CR43199
RpS27
crb
CG2911
unc-13
CG17528
ric8a
Plod
CG4502
CG12496
ndl
su(r)
CG6023
CG17333
tRNA:CR31602
CG6724
CG17124
CR45582
CG31928
CG34429
CG6048
CG42837
CG7470
CR44674
Rbpn-5
CG9384
Ir41a
CG11741
CG18404
CG43968
List
CG6018
al
dpr16
CR45815
CG32971
CR44906
CG14362
mir-124
CG9394
tay
Nc73EF
CG5873
CG42542
mthl9
pod1
Gk
Or30a
CG14693
CG10178
Inr-a
CR43803
CG30148
CG13283
CG9395
Or83c
scaf
CG14579
CR44515
CTCF
CG2617
CG13309
CG13606
tRNA:CR32127
CR45695
Pph13
CR44241
CR45669
Ns2
CG33275
CG14669
bnb
CG9940
aub
CG7299
CG9425
CG32121
CG34382
CG7653
CG43797
Smyd4
Patr-1
CG17121
CR44491
CR46236
CR45513
CR45613
Zasp67
SpdS
CG15012
CG4520
Tep1
tefu
CG43116
CG11951
CG42445
phyl
CR46141
CAHbeta
Sdr
Spf45
CG10209
Pgi
CG18258
CG31904
Apoltp
CG13712
tRNA:G3:53E
CG10919
Or98a
RpL38
resilin
Pif2
CR45480
CR43685
CR45502
CG32557
CG32713
CG5375
eg
Usp30
CG7702
Cpr35B
BBS4
CR45980
CG2224
tRNA:M2:83F
CR44769
Muc30E
abo
CG42680
AGO2
CG4483
gny
CG6347
CG7166
oys
CG13163
CG13110
Nha2
hdly
Spt20
CR44166
CG11030
CG34236
CR45335
Graf
CG44837
CG8180
Cep135
CG10492
CG15676
slam
CG15452
CG2292
